# Supplementary material for: Mammary molecular portraits reveal lineage-specific features and progenitor cell vulnerabilities
Source: J Cell Biol. 2018 Aug 6;217(8):2951–74. doi: 10.1083/jcb.201804042 (PMC6080920; doi:10.1083/jcb.201804042)
Supplement: Tables S1-S9 (zipped Excel files) [file JCB_201804042_TablesS1--S9.zip]

Archive with 9 entries (9 files):
- JCB_201804042_TableS1.xlsx
- JCB_201804042_TableS2.xlsx
- JCB_201804042_TableS3.xlsx
- JCB_201804042_TableS4.xlsx
- JCB_201804042_TableS5.xlsx
- JCB_201804042_TableS6.xlsx
- JCB_201804042_TableS7.xlsx
- JCB_201804042_TableS8.xlsx
- JCB_201804042_TableS9.xlsx
