# Supplementary material for: Mammary molecular portraits reveal lineage-specific features and progenitor cell vulnerabilities
Source: J Cell Biol. 2018 Aug 6;217(8):2951–74. doi: 10.1083/jcb.201804042 (PMC6080920; doi:10.1083/jcb.201804042)
Supplement: Tables S1-S9 (zipped Excel files) [file JCB_201804042_TablesS1--S9.zip › JCB_201804042_TableS1.xlsx]

## Sheet: luminal cells
GREAT pathway analysis for lineage-restricted ATAC-seq peaks in basal and luminal cells
Term name	FDR Q-Val	Fold Enrichment
GO Biological Process
secretory columnal luminar epithelial cell differentiation involved in prostate glandular acinus development	6.54191e-08	2.47695
dendritic cell cytokine production	8.0536e-07	4.22895
mast cell cytokine production	8.0536e-07	4.22895
melanocyte migration	8.0536e-07	4.22895
melanocyte adhesion	8.0536e-07	4.22895
positive regulation of growth hormone receptor signaling pathway	2.12618e-06	2.79245
erythropoietin-mediated signaling pathway	2.28338e-06	3.57228
regulation of growth hormone receptor signaling pathway	3.11184e-06	2.59554
Kit signaling pathway	8.77874e-06	3.62481
negative regulation of calcium ion-dependent exocytosis	1.1494e-05	2.18639
mast cell differentiation	1.34311e-05	2.89985
mast cell chemotaxis	2.48422e-05	2.8193
seminiferous tubule development	3.65006e-05	2.05663
regulation of sodium:hydrogen antiporter activity	5.4739e-05	2.58514
negative regulation of granulocyte differentiation	5.60077e-05	2.18482
glucocorticoid biosynthetic process	5.67313e-05	3.04305
cellular response to thyroid hormone stimulus	6.04607e-05	2.07935
Notch signaling pathway involved in regulation of secondary heart field cardioblast proliferation	7.29531e-05	2.67091
venous endothelial cell differentiation	7.29531e-05	2.67091
regulation of extracellular matrix assembly	7.29531e-05	2.67091
GO Molecular Function
stem cell factor receptor activity	1.01024e-06	4.22895
glucose:sodium symporter activity	5.5928e-05	4.08953
NAADP-sensitive calcium-release channel activity	0.000158231	2.93437
corticotropin-releasing hormone receptor 1 binding	0.00111908	3.32274
sphingolipid transporter activity	0.00122522	2.56757
sterol esterase activity	0.00141262	2.8193
nucleoside:sodium symporter activity	0.00195827	2.41654
L-threonine ammonia-lyase activity	0.00608371	3.51497
sulfonylurea receptor activity	0.00616383	2.61792
ubiquitin-ubiquitin ligase activity	0.00673764	2.04476
mannosyl-glycoprotein endo-beta-N-acetylglucosaminidase activity	0.0067337	2.41654
N-acylneuraminate cytidylyltransferase activity	0.00814499	2.7981
metalloaminopeptidase activity	0.00827701	2.13555
mineralocorticoid receptor activity	0.00847281	4.14264
keratan sulfotransferase activity	0.0093105	3.10698
double-stranded telomeric DNA binding	0.00955927	2.02989
L-serine ammonia-lyase activity	0.0133088	3.22205
oligopeptide-transporting ATPase activity	0.0139059	2.20941
transferase activity, transferring aldehyde or ketonic groups	0.0151257	2.04063
L-cysteine:2-oxoglutarate aminotransferase activity	0.017244	2.89985
GO Cellular component
NLS-dependent protein nuclear import complex	4.98515e-05	3.49056
senescence-associated heterochromatin focus	0.000169667	2.54373
MAML1-RBP-Jkappa- ICN1 complex	0.000716522	2.11977
external side of cell outer membrane	0.000835881	3.62481
sperm annulus	0.0130001	4.83308
mitochondrial pyruvate dehydrogenase complex	0.0168877	2.07132
U5 snRNP	0.0212817	2.55869
alphaIIb-beta3 integrin complex	0.0231098	3.22205
MutSbeta complex	0.0313844	2.57764
IPAF inflammasome complex	0.0414794	2.12656
integral to nuclear outer membrane	0.0430894	3.86646
MutSalpha complex	0.0464127	2.28935
phosphorylase kinase complex	0.0468373	2.60243
apical dendrite	0.0475008	2.41654

## Sheet: basal cells
GREAT pathway analysis for lineage-restricted ATAC-seq peaks in basal and luminal
Term name	FDR Q-Val	Fold Enrichment
GO Molecular Function
ErbB-2 class receptor binding	0.00433363	2.24939
