# Supplementary material for: Mammary molecular portraits reveal lineage-specific features and progenitor cell vulnerabilities
Source: J Cell Biol. 2018 Aug 6;217(8):2951–74. doi: 10.1083/jcb.201804042 (PMC6080920; doi:10.1083/jcb.201804042)
Supplement: Tables S1-S9 (zipped Excel files) [file JCB_201804042_TablesS1--S9.zip › JCB_201804042_TableS2.xlsx]

## Sheet: Statistics from logistic regres
Statistics from multinomial logistic regression models fit for each data-type (open chromatin, DNA methylation, RNA abundance, and protein abundance) in basal and luminal cells
feature	response	coef	se	zscore	pval	sig
(Intercept)	rna-basal	-4.44949	0.228571	-19.4666	2.11e-84	***
methy_luminal	rna-basal	0.77248	0.545587	1.41587	0.156814
methy_basal	rna-basal	-0.528321	0.665235	-0.794187	0.427086
oc_luminal	rna-basal	0.0672654	0.294988	0.228027	0.819625
oc_basal	rna-basal	1.36091	0.225192	6.04332	1.51e-09	***
prot_luminal	rna-basal	-0.47108	0.33292	-1.41499	0.157071
prot_basal	rna-basal	2.89624	0.198045	14.6241	1.97e-48	***
(Intercept)	rna-luminal	-3.67131	0.162075	-22.6519	1.34e-113	***
methy_luminal	rna-luminal	-0.710544	0.532491	-1.33438	0.18208
methy_basal	rna-luminal	-0.0957592	0.4928	-0.194316	0.845928
oc_luminal	rna-luminal	0.805729	0.153199	5.25938	1.45e-07	***
oc_basal	rna-luminal	-0.462154	0.20957	-2.20525	0.0274365	***
prot_luminal	rna-luminal	1.8569	0.158842	11.6902	1.43e-31	***
prot_basal	rna-luminal	0.511836	0.327225	1.56417	0.117778
(Intercept)	prot-basal	-2.40762	0.112835	-21.3375	5.09e-101	***
methy_luminal	prot-basal	0.217418	0.45983	0.472822	0.63634
methy_basal	prot-basal	0.6013	0.374113	1.60727	0.107995
oc_luminal	prot-basal	0.378865	0.165634	2.28737	0.0221743	***
oc_basal	prot-basal	0.741062	0.146875	5.04553	4.52e-07	***
rna_luminal	prot-basal	0.510523	0.327227	1.56015	0.118725
rna_basal	prot-basal	2.89482	0.197895	14.6281	1.86e-48	***
(Intercept)	prot-luminal	-0.947467	0.0631955	-14.9926	8.2e-51	***
methy_luminal	prot-luminal	0.801196	0.252999	3.16679	0.00154129	***
methy_basal	prot-luminal	0.0548579	0.285313	0.192273	0.847528
oc_luminal	prot-luminal	0.426167	0.0938691	4.54001	5.63e-06	***
oc_basal	prot-luminal	0.136659	0.0971713	1.40637	0.159613
rna_luminal	prot-luminal	1.85764	0.158847	11.6945	1.36e-31	***
rna_basal	prot-luminal	-0.463761	0.332555	-1.39454	0.163154
(Intercept)	methy-basal	-3.92272	0.214275	-18.3069	7.29e-75	***
oc_luminal	methy-basal	0.105918	0.291374	0.363511	0.716223
oc_basal	methy-basal	-0.146203	0.306629	-0.476806	0.6335
prot_luminal	methy-basal	0.0578176	0.285472	0.202533	0.8395
prot_basal	methy-basal	0.602383	0.374628	1.60795	0.107846
rna_luminal	methy-basal	-0.0730158	0.488793	-0.14938	0.881254
rna_basal	methy-basal	-0.432149	0.648828	-0.666046	0.505382
(Intercept)	methy-luminal	-3.88063	0.207648	-18.6885	6.14e-78	***
oc_luminal	methy-luminal	-0.0712445	0.26582	-0.268018	0.788686
oc_basal	methy-luminal	-0.866322	0.334909	-2.58674	0.00968899	***
prot_luminal	methy-luminal	0.802272	0.252775	3.17386	0.00150424	***
prot_basal	methy-luminal	0.251146	0.449154	0.559153	0.576057
rna_luminal	methy-luminal	-0.73815	0.532031	-1.38742	0.165314
rna_basal	methy-luminal	0.686039	0.543485	1.2623	0.206843
(Intercept)	oc-basal	-0.454919	0.0544544	-8.35413	6.59e-17	***
methy_luminal	oc-basal	-0.867294	0.334564	-2.59231	0.00953328	***
methy_basal	oc-basal	-0.148654	0.30724	-0.483838	0.628501
prot_luminal	oc-basal	0.135795	0.0971503	1.39779	0.162177
prot_basal	oc-basal	0.741539	0.146948	5.04625	4.51e-07	***
rna_luminal	oc-basal	-0.466402	0.209624	-2.22494	0.0260852	***
rna_basal	oc-basal	1.35369	0.224709	6.02418	1.7e-09	***
(Intercept)	oc-luminal	-0.606745	0.0567314	-10.6951	1.07e-26	***
methy_luminal	oc-luminal	-0.0791798	0.265495	-0.298235	0.765524
methy_basal	oc-luminal	0.107918	0.291217	0.370577	0.710952
prot_luminal	oc-luminal	0.425856	0.0938483	4.53771	5.69e-06	***
prot_basal	oc-luminal	0.378453	0.165621	2.28505	0.0223097	***
rna_luminal	oc-luminal	0.804837	0.153125	5.25608	1.47e-07	***
rna_basal	oc-luminal	0.073926	0.29441	0.251099	0.801738
