# Supplementary material for: Mammary molecular portraits reveal lineage-specific features and progenitor cell vulnerabilities
Source: J Cell Biol. 2018 Aug 6;217(8):2951–74. doi: 10.1083/jcb.201804042 (PMC6080920; doi:10.1083/jcb.201804042)
Supplement: Tables S1-S9 (zipped Excel files) [file JCB_201804042_TablesS1--S9.zip › JCB_201804042_TableS3.xlsx]

## Sheet: B h-Me TFBS proximal genes
Genes proximal to basal cell hypomethylated TFBS and open chromatin regions.
Gene.Name	Gene.Description	Chr	h-Me distance TSS	Open chromatin distance TSS	rna change q.value	rna change log2FC	X.box.HTH..NPC.H3K4me1.ChIP.Seq	NF1.CTF..LNCAP.NF1.ChIP.Seq	Ap4.HLH..AML.Tfap4.ChIP.Seq.GSE45738.	Rfx5.HTH..GM12878.Rfx5.ChIP.Seq.GSE31477.	Egr2.Thymocytes.Egr2.ChIP.Seq.GSE34254.	NFAT.RHD..Jurkat.NFATC1.ChIP.Seq	EGR.Zf..K562.EGR1.ChIP.Seq	TEAD.TEA..Fibroblast.PU.1.ChIP.Seq	p63.p53..Keratinocyte.p63.ChIP.Seq	Atoh1.bHLH..Cerebellum.Atoh1.ChIP.Seq	NFkB.p65.RHD..GM12787.p65.ChIP.Seq	PPARE.NR.DR1..3T3L1.Pparg.ChIP.Seq	p53.p53..Saos.p53.ChIP.Seq	NF1.halfsite.CTF..LNCaP.NF1.ChIP.Seq	TEAD4.TEA..Tropoblast.Tead4.ChIP.Seq.GSE37350.	Pax8.Paired.Homeobox..Rat.Pax8.ChIP.Seq	AR.halfsite.NR..LNCaP.AR.ChIP.Seq.GSE27824.
Ipcef1	interaction protein for cytohesin exchange factors 1	chr10	418	0	0.502007	0.15236		135(CTGGCACTGAGTCCGG,-,0.00)												134(GCTGGCAC,-,0.00)			160(GTGTTCCTAG,-,0.00)
Pomc	pro-opiomelanocortin-alpha	chr12	27081	-58	0.66486	-0.266944												68(TGCCTTTTGCTCCG,+,0.00)
Trap1	TNF receptor-associated protein 1	chr16	-640	210	0.256797	0.286057									242(CTGACAGGTTCTCGCTTGAT,+,0.00),244(GACAGGTTCTCGCTTGATTC,-,0.00)								46(CTGTCCTGGA,-,0.00),50(CCTGGAACTC,+,0.00)
Crebbp	CREB binding protein	chr16	-93	-216	0.97775	0.0151469				44(CCTCAGCAACAG,+,0.00)										190(GCTGGCAG,-,0.00),191(CTGGCAGC,+,0.00)			231(CCGGGAACAT,+,0.00)
Frmd4a	FERM domain containing 4A	chr2	-26694	-225	0.0241457	-0.695082			235(TTGCAGCTGT,+,0.00),237(GCAGCTGTCA,-,0.00)						48(AAGACAAGTGGGAACAAGAT,+,0.00)	177(TTACCAGATGGC,+,0.00),179(ACCAGATGGCTC,-,0.00),236(TGCAGCTGTCAG,-,0.00)							76(GCTGGGACAC,+,0.00)
Rin1	Ras and Rab interactor 1	chr19	1234	-1	0.457229	0.639306												195(TGCCCTCTGCTTCT,+,0.00)
Drap1	Dr1 associated protein 1 (negative cofactor 2 alpha)	chr19	1346	-216	0.379442	-0.181975																	90(CTGTCCCGGA,-,0.00),176(GAAGGTACAG,+,0.00)
Laptm4a	lysosomal-associated protein transmembrane 4A	chr12	-7127	-246	0.00778904	-0.634985												238(CAGAGCAAAAGGCA,-,0.00)					49(CTGTCCCTTC,-,0.00)
Rasa3	RAS p21 protein activator 3	chr8	54446	-176	1.92e-05	-3.08756												252(TGGGTCAGATGTTA,-,0.00)
Vmn1r176	vomeronasal 1 receptor 176	chr7	8530	-36	0.862504	-0.0465004								122(CATGGAATGC,+,0.00)		262(ACAGCATCTGGG,+,0.00),264(AGCATCTGGGGG,-,0.00)				218(CCTGCCAG,-,0.00),219(CTGCCAGA,+,0.00)	122(CATGGAATGC,+,0.00)		173(TCTGGGACAG,+,0.00)
Mfi2	antigen p97 (melanoma associated) identified by monoclonal antibodies 133.2 and 96.5	chr16	17780	-147	0.010739	1.05047														206(GTGCCAGC,+,0.00)	111(ACATACCTGG,-,0.00)		204(ATGTGCCAGC,-,0.00)
Slc25a25	solute carrier family 25 (mitochondrial carrier, phosphate carrier), member 25	chr2	-35341	-81	0.0612747	-0.391791			225(GCTCAGCTGG,+,0.00),227(TCAGCTGGCA,-,0.00)											230(GCTGGCAA,-,0.00),231(CTGGCAAA,+,0.00)			57(CTAGGGACAC,+,0.00)
Gpi1	glucose phosphate isomerase 1	chr7	137	-102	0.0034543	-0.766019									233(GCGGCAAGTCGGTACCAGTG,+,0.00),235(GGCAAGTCGGTACCAGTGCG,-,0.00)					95(GTTGGCAG,-,0.00)
Foxred1	FAD-dependent oxidoreductase domain containing 1	chr9	50	-53	0.849983	0.0421842																	215(GTGTGCTATT,-,0.00)
Neu1	neuraminidase 1	chr17	-3328	-12	0.0994626	0.408752		32(ACTGGCCCTGGGCCAG,+,0.00),33(CTGGCCCTGGGCCAGT,-,0.00)															49(GTGTCCTTGC,-,0.00),279(CTGTCCCTTG,-,0.00)
Gpr151	G protein-coupled receptor 151	chr18	-27053	-100	0.323792	0.448587			259(GAACAGCTGA,+,0.00),261(ACAGCTGAGT,-,0.00)											164(CTTGCCAA,-,0.00),165(TTGCCAAA,+,0.00)			14(ATGAGAACAG,+,0.00),88(ACTGGGACAG,+,0.00),154(GTTAGAACAG,+,0.00),255(GCCGGAACAG,+,0.00)
Tln1	talin 1	chr4	15503	-62	0.000673851	-1.16437						174(AGTTTCCAGC,+,0.00)								78(CTGGCAAA,+,0.00)			60(TCCGGAACAG,+,0.00),131(CTCAGGACAG,+,0.00)
Nlrx1	NLR family member X1	chr9	3956	-10	0.158023	0.700738												78(TAGAGCAAAGGTTG,-,0.00)					180(CAAAGGACAT,+,0.00)
Fam178a	family with sequence similarity 178, member A	chr19	-197	-11	0.505637	-0.174029			32(AGACAGCTGC,+,0.00),34(ACAGCTGCAG,-,0.00),96(CGCCAGCTGT,+,0.00),98(CCAGCTGTCG,-,0.00)		135(CACTCCCACGCA,-,0.00)		135(CACTCCCACGCA,+,0.00)			31(CAGACAGCTGCA,+,0.00),95(TCGCCAGCTGTC,+,0.00),97(GCCAGCTGTCGT,-,0.00)
Snx24	sorting nexing 24	chr18	30	-107	0.0116394	-1.01295			50(GCCCAGCTGA,+,0.00),52(CCAGCTGATC,-,0.00)														278(ACGAGGACAG,+,0.00)
Fgf13	fibroblast growth factor 13	chrX	17290	-200	0.717887	-0.193271			100(CGTCAGCTGC,+,0.00),102(TCAGCTGCCG,-,0.00)											123(CCTGGCAG,-,0.00),124(CTGGCAGC,+,0.00)			163(GTGTTCCCTA,-,0.00)
Palm2	paralemmin 2	chr4	9338	-173	0.862269	0.0744961			192(CAGCAGCTGA,+,0.00),194(GCAGCTGACG,-,0.00)
Parp16	poly (ADP-ribose) polymerase family, member 16	chr9	-30559	-60	0.701177	0.214981			160(GGCCAGCTGA,+,0.00),162(CCAGCTGAGC,-,0.00),205(GAACAGCTGT,+,0.00),207(ACAGCTGTTT,-,0.00),218(CCACAGCTGG,+,0.00),220(ACAGCTGGGT,-,0.00),227(GGTCAGCTGC,+,0.00),229(TCAGCTGCAC,-,0.00)							204(GGAACAGCTGTT,+,0.00),206(AACAGCTGTTTC,-,0.00)							201(GTTGGAACAG,+,0.00)
Themis3	thymocyte selection associated family member 3	chr17	-62791	-185	0.823116	-0.0701321		161(CTGGGCATATATCCAG,+,0.00),162(TGGGCATATATCCAGA,-,0.00)								11(ACAGCAGATGCT,+,0.00),13(AGCAGATGCTGG,-,0.00),258(AACCCAGATGCC,+,0.00),260(CCCAGATGCCCC,-,0.00)				20(GCTGGCAA,-,0.00),21(CTGGCAAG,+,0.00)
Trp53	transformation related protein 53	chr11	1174	-109	0.192087	-0.301018															104(GCATTCCGCG,-,0.00)		239(CTGTCCCCGC,-,0.00),259(TTTAGAACAG,+,0.00)
Sorbs3	sorbin and SH3 domain containing 3	chr14	134	-119	0.144012	0.541298																	79(CCGGGAACAG,+,0.00),189(ACAGGGACAC,+,0.00)
Yipf4	Yip1 domain family, member 4	chr17	324	-36	0.855692	0.104688														81(CCTGCCAA,-,0.00),82(CTGCCAAC,+,0.00),166(GTTGGCAG,-,0.00)
Nrip1	nuclear receptor interacting protein 1	chr16	-166983	-29	0.687685	-0.106185			39(GCTCAGCTGG,+,0.00),41(TCAGCTGGGT,-,0.00)			263(GGTGGAAACA,-,0.00)								24(TCTGGCAA,-,0.00),25(CTGGCAAG,+,0.00)
C030006K11Rik	RIKEN cDNA C030006K11 gene	chr15	-1103	-46	0.0796581	-0.910186		104(CCTGGCATGCTGCCTC,+,0.00),105(CTGGCATGCTGCCTCG,-,0.00)							11(AGGGCGAGCCGGTACCTGCA,+,0.00),13(GGCGAGCCGGTACCTGCAGG,-,0.00),21(GGTACCTGCAGGAACTGGCC,+,0.00),23(TACCTGCAGGAACTGGCCGC,-,0.00)		124(TGGGGCCTTCCC,+,0.00)			6(CTGGCAGG,+,0.00),288(CTGGCAGC,+,0.00)	104(CCTGGCATGC,+,0.00)		28(GCAGGAACTG,+,0.00)
Elfn2	leucine rich repeat and fibronectin type III, extracellular 2	chr15	19076	-61	0.835731	0.0750562				60(GCCCAGAAACAG,+,0.00)					9(GGGCCAAGTCCTGGCAGGTC,+,0.00),11(GCCAAGTCCTGGCAGGTCTC,-,0.00)	43(AAGGCATCTGGG,+,0.00),45(GGCATCTGGGTC,-,0.00),178(GCAGCAGATGGG,+,0.00),180(AGCAGATGGGAC,-,0.00)			9(GGGCCAAGTCCTGGCAGGTC,-,0.00),11(GCCAAGTCCTGGCAGGTCTC,+,0.00)	18(CCTGGCAG,-,0.00),19(CTGGCAGG,+,0.00)			104(CTGAGGACAG,+,0.00),160(GAAGGAACAG,+,0.00),204(GTGAGGACAG,+,0.00)
Triobp	TRIO and F-actin binding protein	chr15	246	-60	0.132549	-0.443544						153(AGTGGAAACC,-,0.00)						265(TTGGGAAGAGGGGA,-,0.00)
Nyap2	neuronal tyrosine-phophorylated phosphoinositide 3-kinase adaptor 2	chr1	292807	-190	0.0170274	2.95126															71(ACATTCCACA,-,0.00)		99(AAGGGCACAG,+,0.00)
Fhdc1	FH2 domain containing 1	chr3	37058	-152	0.508281	-0.258884															27(ACATTCCTCT,-,0.00)
Ypel2	yippee-like 2 (Drosophila)	chr11	524	-71	0.0452652	-0.514475														230(TTTGCCAG,-,0.00),231(TTGCCAGG,+,0.00)			35(GCAGGAACTC,+,0.00)
Kirrel	kin of IRRE like (Drosophila)	chr3	43487	-74	0.00329762	-1.39719												19(GGGAGAAAAGGTCT,-,0.00)			63(GCATTCCCAG,-,0.00)	90(GCAGCCAGGCAGAAA,-,0.00)	229(GTGTTCTTAC,-,0.00)
Lyl1	lymphoblastomic leukemia 1	chr8	156	-189	0.063609	0.600614											60(GGGGGTCTTCCA,+,0.00)	233(TGGCCTCTGCGCCA,+,0.00),281(CGGGGGAAAGGGCG,-,0.00)		9(CTTGCCAC,-,0.00)
Ston1	stonin 1	chr17	-28678	-17	0.783241	-0.0927449												78(GGGGGTAGAGGGCT,-,0.00)		173(TTGCCAAG,+,0.00)
Mrps6	mitochondrial ribosomal protein S6	chr16	80570	-113	0.588594	0.116922								60(TTTGGAATGT,+,0.00)		107(ATAGCATCTGTG,+,0.00),109(AGCATCTGTGGC,-,0.00),116(GTGGCATCTGTG,+,0.00),118(GGCATCTGTGAC,-,0.00)					60(TTTGGAATGT,+,0.00)
Spata20	spermatogenesis associated 20	chr11	-5937	-13	0.734102	-0.2535														69(GTGCCAGC,+,0.00)
Nhsl2	NHS-like 2	chrX	-55284	-107	8.13e-05	-2.61866																	202(GAAGGCACAC,+,0.00),239(GTGTCCCCGC,-,0.00)
Stat5b	signal transducer and activator of transcription 5B	chr11	-241	-37	0.00252905	0.856842											228(GGGACACCCCCT,-,0.00)						225(ATTGGGACAC,+,0.00)
Ptgfrn	prostaglandin F2 receptor negative regulator	chr3	-26153	-234	0.000179844	-1.29012			213(AATCATCTGT,+,0.00)								78(GGGAAATACCCA,-,0.00),79(GGAAATACCCAA,-,0.00)			54(GTGCCAGG,+,0.00)	23(CCAGGAATCT,+,0.00)		52(TTGTGCCAGG,-,0.00)
Atp1a1	ATPase, Na+/K+ transporting, alpha 1 polypeptide	chr3	12161	-134	0.0034543	-1.24878						62(CATGGAAAAG,-,0.00)											212(CAGAGCACAC,+,0.00)
Krt79	keratin 79	chr15	322	-8	0.142919	0.799965														96(CTGCCAAA,+,0.00),185(GCTGCCAA,-,0.00),186(CTGCCAAA,+,0.00)
Pik3r1	phosphatidylinositol 3-kinase, regulatory subunit, polypeptide 1 (p85 alpha)	chr13	786	-100	0.634168	-0.166677														61(GTGCCAGG,+,0.00)
Rbm15b	RNA binding motif protein 15B	chr9	1580	-30	0.745571	0.107011											278(GGGGAAGCCCCT,-,0.00)			236(TTTGGCAA,-,0.00),237(TTGGCAAA,+,0.00)
Ucp3	uncoupling protein 3 (mitochondrial, proton carrier)	chr7	-9074	-192	0.100348	-0.515141									182(AGGGCAGGTACGAGCATGCA,+,0.00),184(GGCAGGTACGAGCATGCAGA,-,0.00)				182(AGGGCAGGTACGAGCATGCA,-,0.00),184(GGCAGGTACGAGCATGCAGA,+,0.00)				158(GTGTTCTCAG,-,0.00)
Gstm1	glutathione S-transferase, mu 1	chr3	-7381	-59	0.00239177	-0.865485												276(GAGGCCAGAGGTAA,-,0.00)
Ip6k1	inositol hexaphosphate kinase 1	chr9	-518	-81	0.0208114	-0.665158																	90(CTGTGCCTCG,-,0.00),258(CCAAGCACAG,+,0.00)
Cd300a	CD300A antigen	chr11	21800	-118	0.0345444	-0.754926														63(CCTGGCAA,-,0.00),64(CTGGCAAA,+,0.00)			289(ATGTTCCTGC,-,0.00)
Vgll4	vestigial like 4 (Drosophila)	chr6	59894	-192	0.411012	-0.264072	184(GGTTTCTTTGGTAA,+,0.00),186(TTTCTTTGGTAACC,-,0.00)								14(TTCAGGCAGACACATGCAAA,-,0.00)					160(GCTGCCAG,-,0.00),161(CTGCCAGG,+,0.00)			243(CTGTTCTGTT,-,0.00)
Thbs1	thrombospondin 1	chr2	6382	-136	0.757417	-0.183478			226(ACCCAGCTGG,+,0.00),228(CCAGCTGGTG,-,0.00)							225(TACCCAGCTGGT,+,0.00),227(CCCAGCTGGTGG,-,0.00)							50(CTGTTCTGTG,-,0.00)
Rbfox3	RNA binding protein, fox-1 homolog (C. elegans) 3	chr11	26209	-100	0.0866869	-0.549741		205(GCTGGCTGTCTTCCCA,+,0.00),206(CTGGCTGTCTTCCCAG,-,0.00)					105(GGCGTGGGCAGC,-,0.00)							68(CCTGGCAC,-,0.00)			68(CCTGGCACAA,+,0.00)
Cmip	c-Maf inducing protein	chr8	4563	-41	0.00137297	-1.12144																	60(CTGTTCTCTG,-,0.00)
Iffo1	intermediate filament family orphan 1	chr6	189	-126	0.738979	-0.200274			272(AAACAGCTGC,+,0.00),274(ACAGCTGCAG,-,0.00)							271(GAAACAGCTGCA,+,0.00)
Pgbd5	piggyBac transposable element derived 5	chr8	90467	-33	0.238776	-0.341854														53(CTGCCAAG,+,0.00)		273(TCATCGAGGCATGAG,-,0.00)	34(CTGTGCCTGG,-,0.00),234(GTGTTCCATC,-,0.00)
Nxph4	neurexophilin 4	chr10	-9958	-142	0.875138	0.0646991								224(CCTGGAATGT,+,0.00)	173(GGCCGGCCTTGACATGGACA,-,0.00)						224(CCTGGAATGT,+,0.00)		148(GTGTGCCAGT,-,0.00),260(CCGGGAACAA,+,0.00)
Fam46b	family with sequence similarity 46, member B	chr4	6700	-199	0.000317315	-1.54903																	50(GTGTTCCCGT,-,0.00),189(GAGAGCACAG,+,0.00),257(CCAGGCACTG,+,0.00)
Actrt2	actin-related protein T2	chr4	-78981	-145	0.0899567	-0.67422												245(TGGGTCAGAGTGTA,-,0.00)		128(GTTGCCAG,-,0.00),129(TTGCCAGC,+,0.00),231(GCTGCCAG,-,0.00),232(CTGCCAGG,+,0.00)
Mafb	v-maf musculoaponeurotic fibrosarcoma oncogene family, protein B (avian)	chr2	-45913	-30	0.101517	0.674061						2(CTTTTCCACC,+,0.00),100(AGTTTCCACA,+,0.00)									212(GGATTCCTGT,-,0.00)
Ptpn1	protein tyrosine phosphatase, non-receptor type 1	chr2	-43133	-121	0.80749	0.0741554							48(ACCTCCCACTCA,+,0.00)		15(AGCGCTGGTCTCTGCCTGCT,+,0.00)
