# Supplementary material for: Mammary molecular portraits reveal lineage-specific features and progenitor cell vulnerabilities
Source: J Cell Biol. 2018 Aug 6;217(8):2951–74. doi: 10.1083/jcb.201804042 (PMC6080920; doi:10.1083/jcb.201804042)
Supplement: Tables S1-S9 (zipped Excel files) [file JCB_201804042_TablesS1--S9.zip › JCB_201804042_TableS4.xlsx]

## Sheet: L h-Me TFBS proximal genes
Genes proximal to luminal cell hypomethylated TFBS and open chromatin regions.
Gene.Name	Gene.Description	Chr	h-Me distance TSS	Open chromatin distance TSS	rna change q-value	rna change log2FC	NF1.CTF..LNCAP.NF1.ChIP.Seq	Foxo1.Forkhead..RAW.Foxo1.ChIP.Seq	ELF5.ETS..T47D.ELF5.ChIP.Seq.GSE30407.	PU.1.IRF.ETS.IRF..Bcell.PU.1.ChIP.Seq.GSE21512.	PU.1.ETS..ThioMac.PU.1.ChIP.Seq.GSE21512.	Bach2.bZIP..OCILy7.Bach2.ChIP.Seq.GSE44420.	FOXP1.Forkhead..H9.FOXP1.ChIP.Seq.GSE31006.	NF1.halfsite.CTF..LNCaP.NF1.ChIP.Seq	Fox.Ebox.Forkhead.HLH..Panc1.Foxa2.ChIP.Seq.GSE47459.	FOXA1.Forkhead..MCF7.FOXA1.ChIP.Seq	AP2gamma.AP2..MCF7.TFAP2c.ChIP.Seq	MyoD.HLH..Myotube.MyoD.ChIP.Seq	MYB.HTH..ERMYB.Myb.ChIPSeq.GSE22095.	Nrf2.bZIP..Lymphoblast.Nrf2.ChIP.Seq.GSE37589.	Pbx3.Homeobox..GM12878.PBX3.ChIP.Seq	AP.2alpha.AP2..Hela.AP2alpha.ChIP.Seq	TR4.NR.DR1..Hela.TR4.ChIP.Seq	ETS1.ETS..Jurkat.ETS1.ChIP.Seq	Jun.AP1.bZIP..K562.cJun.ChIP.Seq	AP.1.bZIP..ThioMac.PU.1.ChIP.Seq.GSE21512.	Ets1.distal.ETS..CD4..PolII.ChIP.Seq	ERG.ETS..VCaP.ERG.ChIP.Seq	Foxa2.Forkhead..Liver.Foxa2.ChIP.Seq
Mrpl21	mitochondrial ribosomal protein L21	chr19	57	0	0.348557	0.258909		26(CTGTTTCC,+,0.00),63(GTGTTGAC,+,0.00),85(CTGCTTCC,+,0.00)	87(GCTTCCGCTT,-,0.00)	88(CTTCCGCTTCCG,-,0.00)					103(GGGACTGTGGAAACATG,+,0.00)									92(CGCTTCCGGT,-,0.00)				92(CGCTTCCGGT,-,0.00)
Cdk6	cyclin-dependent kinase 6	chr5	-2927	0	0.010567	2.57369											68(CGGGCCCCGAGGCTC,+,0.00),70(GGCCCCGAGGCTCGC,-,0.00),131(AGAGCCCCGAGGCCC,+,0.00),133(AGCCCCGAGGCCCCC,-,0.00)		253(GTCAGTTA,+,0.00)			69(GGGCCCCGAGGC,+,0.00),132(GAGCCCCGAGGC,+,0.00),135(CCCCGAGGCCCC,-,0.00)
Adcy9	adenylate cyclase 9	chr16	1503	-83	0.00175159	-0.961807		91(GTCAACAC,-,0.00),212(GTAAACAG,-,0.00)	239(ACCAGGAAGC,+,0.00)				210(AAGTAAACAGGA,-,0.00)		204(TGGTGAAAGTAAACAGG,+,0.00)	209(AAAGTAAACA,+,0.00)												216(ACAGGAAAAA,+,0.00),240(CCAGGAAGCA,+,0.00)	209(AAAGTAAACAGG,-,0.00)
Zfp438	zinc finger protein 438	chr18	-93886	-29	0.603947	0.232191									203(AAGGCAGTGCAAATAGG,+,0.00)	208(AGTGCAAATA,+,0.00)		181(GCTCCAGCTGCC,-,0.00),183(TCCAGCTGCCTC,+,0.00)				87(GCCGGAGGGCAT,-,0.00)							208(AGTGCAAATAGG,-,0.00)
Zc2hc1a	zinc finger, C2HC-type containing 1A	chr3	227	0	0.0558798	-0.505334				242(TCCTCACTTCTG,-,0.00)
B3gat3	beta-1,3-glucuronyltransferase 3 (glucuronosyltransferase I)	chr19	80	-61	0.647647	0.156838			64(AGCCGGAAGT,+,0.00),277(ACTTCCTGGT,-,0.00)															33(ACCGGAAGCT,+,0.00),65(GCCGGAAGTG,+,0.00),276(TACTTCCTGG,-,0.00)				33(ACCGGAAGCT,+,0.00),65(GCCGGAAGTG,+,0.00),276(TACTTCCTGG,-,0.00)
Pkp2	plakophilin 2	chr16	294	-96	2.59e-05	2.96781																		223(CGCTTCCTCC,-,0.00)				223(CGCTTCCTCC,-,0.00)
Tbx1	T-box 1	chr16	5593	-202	0.15718	-0.441148	45(TCTGGGCTGGTGCCAG,+,0.00),46(CTGGGCTGGTGCCAGG,-,0.00)	25(ATAAACAG,-,0.00),195(GTAAACAG,-,0.00)		252(CTGAAGTGAAAG,+,0.00)			23(CAATAAACAGGG,-,0.00),193(CGGTAAACAGGT,-,0.00)	54(GTGCCAGG,+,0.00)		18(AAAGTCAATA,+,0.00),22(TCAATAAACA,+,0.00)		229(CCCGCAGCTGCA,-,0.00),231(CGCAGCTGCAGG,+,0.00)											18(AAAGTCAATAAA,-,0.00),192(CCGGTAAACAGG,-,0.00)
Tbx1	T-box 1	chr16	549	-72	0.15718	-0.441148		124(GTCAGCAG,-,0.00)										10(GTGGCAGCTGCC,-,0.00),12(GGCAGCTGCCTA,+,0.00)	22(TAACCGCC,-,0.00)
Irf2bp1	interferon regulatory factor 2 binding protein 1	chr7	302	-136	0.0719016	-0.494131											108(CCGAGCCCGAGGCCG,+,0.00),110(GAGCCCGAGGCCGGA,-,0.00)					112(GCCCGAGGCCGG,-,0.00)
Sgk1	serum/glucocorticoid regulated kinase 1	chr10	-401	-190	0.00245415	1.40285				230(CTTTCTCTTCAT,-,0.00)
Abca3	ATP-binding cassette, sub-family A (ABC1), member 3	chr17	295	-244	2.2e-05	2.1608								160(CTGCCAGC,+,0.00)
Adamtsl2	ADAMTS-like 2	chr2	17031	-156	0.863038	-0.0620259																					120(CATAGGAAGT,+,0.00)
Rps28	ribosomal protein S28	chr17	6539	-238	0.597817	0.213859								172(GCTGCCAG,-,0.00),173(CTGCCAGG,+,0.00)			140(CTAGCCCCCGGGCAG,+,0.00),142(AGCCCCCGGGCAGAG,-,0.00)					141(TAGCCCCCGGGC,+,0.00),143(GCCCCCGGGCAG,-,0.00)
Apc	adenomatosis polyposis coli	chr18	-18677	-143	0.932887	0.0361103			266(AGCAGGAAAT,+,0.00)						27(CCTGCTGTGTCCACAGC,+,0.00),30(GCTGTGTCCACAGCCTA,-,0.00)									267(GCAGGAAATA,+,0.00)				267(GCAGGAAATA,+,0.00)	32(TGTGTCCACAGC,-,0.00)
Ddah2	dimethylarginine dimethylaminohydrolase 2	chr17	1866	-152	0.223825	0.287164											195(ATGCCAGAGGGCTTG,-,0.00)		266(CAACGGTA,-,0.00)
Adcy5	adenylate cyclase 5	chr16	74601	-186	0.00863822	1.20069				151(GTGTCACTTCTG,-,0.00)		233(CGCTGAGTCA,+,0.00)							75(GGCAGTTG,+,0.00)	232(TCGCTGAGTCAC,+,0.00)					233(CGCTGAGTCACA,-,0.00),234(GCTGAGTCACAC,+,0.00)	234(GCTGAGTCAC,-,0.00),235(CTGAGTCACA,+,0.00)
Sema4c	sema domain, immunoglobulin domain (Ig), transmembrane domain (TM) and short cytoplasmic domain, (semaphorin) 4C	chr1	1858	-164	0.143841	-0.5128													146(GCCGGTTG,+,0.00)
Hhex	hematopoietically expressed homeobox	chr19	41	-231	0.589177	0.405138																						9(GCAGGAAGGG,+,0.00)
Arap3	ArfGAP with RhoGAP domain, ankyrin repeat and PH domain 3	chr18	-63092	-170	0.201483	-0.586553				22(AGGAAAAGAAGA,+,0.00)									180(TACAGTTG,+,0.00)			73(GCCCCAGGGTTG,-,0.00)
Spry4	sprouty homolog 4 (Drosophila)	chr18	-83521	-87	0.00321291	-1.80507			243(AGCAGGAAGC,+,0.00)										216(AAACTGCC,-,0.00)					78(GTCTTCCTGT,-,0.00),244(GCAGGAAGCA,+,0.00)				78(GTCTTCCTGT,-,0.00),244(GCAGGAAGCA,+,0.00)
Traf3ip2	TRAF3 interacting protein 2	chr10	-109427	-184	0.255953	0.270856		105(GGCAACAG,-,0.00)		183(CTCTCCCTTCCG,-,0.00)
Mfsd9	major facilitator superfamily domain containing 9	chr1	241	-105	0.00756554	1.62604			243(AGCAGGAAGC,+,0.00)															244(GCAGGAAGCG,+,0.00)				244(GCAGGAAGCG,+,0.00)
Il11ra1	interleukin 11 receptor, alpha chain 1	chr4	132	-188	0.0558794	-0.630685		150(GTGTTGAC,+,0.00)						166(CCTGCCAA,-,0.00),167(CTGCCAAG,+,0.00)
Nck2	non-catalytic region of tyrosine kinase adaptor protein 2	chr1	527	-146	0.295782	0.339239											188(CCTGGCCTGTGGGCG,+,0.00),190(TGGCCTGTGGGCGGG,-,0.00)					100(TCTGCCTGGGGC,+,0.00)						75(ACCTTCCTGC,-,0.00)
Actr1a	ARP1 actin-related protein 1A, centractin alpha	chr19	11323	-229	0.0884543	-0.425742	124(CCTGGCATCCTGCCCT,+,0.00),125(CTGGCATCCTGCCCTC,-,0.00)										140(CCCAGCCCGAGGGTA,+,0.00),142(CAGCCCGAGGGTACA,-,0.00)	63(GACAGCAGCCCC,+,0.00)	54(TAACGGAT,-,0.00)		57(CGGATTGACAGC,-,0.00)	144(GCCCGAGGGTAC,-,0.00)
Coro2a	coronin, actin binding protein 2A	chr4	3770	-53	9.15e-05	1.79934			167(ATTTCCTGCT,-,0.00)	43(CGAAAGAGAGAC,+,0.00)									39(TAACCGAA,-,0.00)				133(TGGCCTCTGCCCTT,-,0.00)	166(GATTTCCTGC,-,0.00)				166(GATTTCCTGC,-,0.00)
Dclk1	doublecortin-like kinase 1	chr3	49642	-60	0.120225	-0.372293								126(CTTGGCAC,-,0.00)
Pitpna	phosphatidylinositol transfer protein, alpha	chr11	492	-35	0.276671	0.297289													3(GGCTGTTG,+,0.00),287(GAACTGCC,-,0.00)		93(GTGACAGACAGC,-,0.00)
Nrip1	nuclear receptor interacting protein 1	chr16	-59726	-165	0.687685	-0.106185		53(GGAAGCAG,-,0.00),289(GTCAGCAG,-,0.00)		3(AGGAACTGAATG,+,0.00)	1(GGAGGAACTG,+,0.00)				70(GGTGTGTGCATTTGTTG,-,0.00)	232(TGTTTGTTCT,-,0.00)			56(AGCAGTTG,+,0.00)						255(GTGTGAGTCACT,-,0.00),256(TGTGAGTCACTG,+,0.00)	256(TGTGAGTCAC,-,0.00),257(GTGAGTCACT,+,0.00)
Nrip1	nuclear receptor interacting protein 1	chr16	-166971	-55	0.687685	-0.106185		278(GGAAACAG,-,0.00)		234(AAGAAGTGACCC,+,0.00)				36(TCTGGCAA,-,0.00),37(CTGGCAAG,+,0.00)		83(TATTGACATT,-,0.00)									257(GTCTGACTCAGT,-,0.00)	258(TCTGACTCAG,-,0.00),259(CTGACTCAGT,+,0.00)			81(GCTATTGACATT,+,0.00)
Hmox1	heme oxygenase 1	chr8	128	-234	0.431702	-0.244446												8(CGGGCAGCTGCT,-,0.00),10(GGCAGCTGCTCG,+,0.00)
Ddx17	DEAD (Asp-Glu-Ala-Asp) box polypeptide 17	chr15	-176	-227	0.0292033	-0.571521			195(ACTTCCGGGT,-,0.00)															194(GACTTCCGGG,-,0.00)				194(GACTTCCGGG,-,0.00)
Gm10190	predicted gene 10190	chr17	535	-108	0.518185	-0.287457																		226(GCAGGAAGCA,+,0.00)				226(GCAGGAAGCA,+,0.00)
Zfp36l1	zinc finger protein 36, C3H type-like 1	chr12	319163	-190	0.362753	-0.273526				214(TTGAAATGAAAC,+,0.00)									125(TAACTGAT,-,0.00)					234(ACAGGAAATA,+,0.00)			233(CACAGGAAAT,+,0.00)	47(TTCTTCCTGT,-,0.00),234(ACAGGAAATA,+,0.00)
Fam136a	family with sequence similarity 136, member A	chr6	-58218	-25	0.966183	0.0182739													43(GGCAGTTC,+,0.00)									288(GCAGGAAAGA,+,0.00)
Ubqln4	ubiquilin 4	chr3	-63	-211	0.299255	0.302435											130(TGCTCCCCCAGGCCG,+,0.00),132(CTCCCCCAGGCCGCC,-,0.00)	84(GGGCCAGCTGCG,-,0.00)				134(CCCCCAGGCCGC,-,0.00)
Mex3b	mex3 homolog B (C. elegans)	chr7	1181	-68	0.931332	0.0321633												281(CCCAGCTGCCTT,+,0.00)	139(TGCAGTTA,+,0.00)
Cyld	cylindromatosis (turban tumor syndrome)	chr8	118556	-158	0.121998	-0.367546		58(GTCAACAC,-,0.00)							50(CAGGCAAAGTCAACACT,+,0.00)	55(AAAGTCAACA,+,0.00),69(TATTTGTTTT,-,0.00),100(TATTTATTTT,-,0.00),191(TATTTACAAA,-,0.00)													55(AAAGTCAACACT,-,0.00),189(GTTATTTACAAA,+,0.00)
Tspan18	tetraspanin 18	chr2	-5341	-102	6.77e-06	-3.9575									148(GGCCCAGTACAAACAGC,+,0.00),187(AATGTTTGCTTAGTGGC,-,0.00)	189(TGTTTGCTTA,-,0.00)			248(TTCAGTTA,+,0.00)
Nme2	NME/NM23 nucleoside diphosphate kinase 2	chr11	111	-115	0.190756	0.239274																						152(CCAGGAAGCC,+,0.00)
Irx3	Iroquois related homeobox 3	chr8	-2514	-26	0.0105195	0.641389		74(AGAAACAG,-,0.00)
Med24	mediator complex subunit 24	chr11	13216	-167	0.00512823	0.976502											124(GGTGCCCTCAAGCAA,+,0.00),126(TGCCCTCAAGCAAGA,-,0.00)	80(ATCAGCTGCTCC,+,0.00)	173(TGCAGTTG,+,0.00)			125(GTGCCCTCAAGC,+,0.00)
Stat5a	signal transducer and activator of transcription 5A	chr11	39474	-226	0.296664	0.310385											204(CAATGCTTCAGGCAA,+,0.00)	245(AACACAGCTGTT,-,0.00),247(CACAGCTGTTCA,+,0.00)											94(CTTATTTACACG,+,0.00)
Iqcf5	IQ motif containing F5	chr9	20436	-163	0.20897	-0.585587	37(TTTGGATCTCTGCCAC,+,0.00),38(TTGGATCTCTGCCACC,-,0.00)	269(TTGTTTCC,+,0.00)									93(ACTGGCCTGGGGGCG,+,0.00),95(TGGCCTGGGGGCGGG,-,0.00)					94(CTGGCCTGGGGG,+,0.00),97(GCCTGGGGGCGG,-,0.00)
2210016L21Rik	RIKEN cDNA 2210016L21 gene	chr5	11235	-138	0.872128	-0.046972															279(CCTGTCTCTCAG,+,0.00)
Cygb	cytoglobin	chr11	335	-211	0.000185439	-1.57773													9(GAACCGCC,-,0.00)
Maf	avian musculoaponeurotic fibrosarcoma (v-maf) AS42 oncogene homolog	chr8	546964	-142	1.77e-05	-3.56727								47(CTTGCCAA,-,0.00),48(TTGCCAAG,+,0.00)														70(TCCTTCCTGC,-,0.00)
Slc6a13	solute carrier family 6 (neurotransmitter transporter, GABA), member 13	chr6	10003	-242	0.917325	-0.0637009								286(GTGCCAGG,+,0.00)				149(GCTCCAGCTGTT,-,0.00),151(TCCAGCTGTTGA,+,0.00),232(CAGGCAGCTGTG,-,0.00),234(GGCAGCTGTGGC,+,0.00)
Rph3a	rabphilin 3A	chr5	7705	-22	0.240732	-0.52494				126(TGGAAATGAAAC,+,0.00)				230(GCTGGCAG,-,0.00),231(CTGGCAGC,+,0.00)
Osgin1	oxidative stress induced growth inhibitor 1	chr8	-11359	-1	0.0347254	-0.745505		244(GGAAACAA,-,0.00)	174(AACAGGAAGC,+,0.00),210(ACCAGGAACT,+,0.00)								186(GGGCCTTGGGGCCTG,-,0.00)					188(GCCTTGGGGCCT,-,0.00)		175(ACAGGAAGCT,+,0.00)		116(CTGACTCAAT,+,0.00)	174(AACAGGAAGC,+,0.00)	175(ACAGGAAGCT,+,0.00)
Gse1	genetic suppressor element 1	chr8	-107688	-182	0.00528165	0.993279									226(GCTGTGGGCTGAGGGGG,-,0.00)				93(GAACCGCC,-,0.00),145(CAACGGAT,-,0.00)			4(GCCGGAGGGCAG,-,0.00)
Klhdc8a	kelch domain containing 8A	chr1	857	-247	0.736716	-0.113117				264(AAGAAGAGAAGC,+,0.00)							97(ACTCCCCCGAGGCCG,+,0.00),99(TCCCCCGAGGCCGAC,-,0.00)		213(CAACTGCC,-,0.00)			98(CTCCCCCGAGGC,+,0.00),101(CCCCGAGGCCGA,-,0.00)
Igsf21	immunoglobulin superfamily, member 21	chr4	-74235	-185	0.981367	0.00934323			127(AGAAGGAAGT,+,0.00)	61(AAGAAAGGAAAC,+,0.00)	128(GAAGGAAGTG,+,0.00)			198(GTGGCAAG,+,0.00)										128(GAAGGAAGTG,+,0.00)				128(GAAGGAAGTG,+,0.00)
Fam53b	family with sequence similarity 53, member B	chr7	73258	-219	0.117417	0.503192								216(GCTGGCAA,-,0.00),217(CTGGCAAC,+,0.00)				210(GAGGCAGCTGGC,-,0.00)	221(CAACTGTT,-,0.00),243(TAACAGCC,-,0.00)		78(GCTGTCACTCAG,+,0.00)			60(GCAGGAAGCA,+,0.00)				60(GCAGGAAGCA,+,0.00),287(CCTTTCCTGG,-,0.00)
Fry	furry homolog (Drosophila)	chr5	72331	-189	0.0288545	-0.73402		151(CTGTTTAC,+,0.00),178(CTGTTTAC,+,0.00)		98(CAGAAGAGACAG,+,0.00)			149(GGCTGTTTACAT,+,0.00),176(GGCTGTTTACAT,+,0.00)		147(CCGGCTGTTTACATACT,+,0.00),150(GCTGTTTACATACTCAT,-,0.00),174(CTGGCTGTTTACATACG,+,0.00),177(GCTGTTTACATACGCAT,-,0.00),262(GATAGTGAGCAAACAGG,+,0.00)	152(TGTTTACATA,-,0.00),179(TGTTTACATA,-,0.00),267(TGAGCAAACA,+,0.00)		103(GAGACAGCTGCC,-,0.00),105(GACAGCTGCCGA,+,0.00)										142(CCCTTCCGGC,-,0.00)	150(GCTGTTTACATA,+,0.00),177(GCTGTTTACATA,+,0.00),267(TGAGCAAACAGG,-,0.00)
Prex1	phosphatidylinositol-3,4,5-trisphosphate-dependent Rac exchange factor 1	chr2	-21970	-243	5.85e-06	2.33631								30(CTGCCAGC,+,0.00)
Kcnb1	potassium voltage gated channel, Shab-related subfamily, member 1	chr2	18926	-131	0.369156	0.303365		26(CTGCTTCC,+,0.00),178(GTGTTTCC,+,0.00)	28(GCTTCCTGTT,-,0.00)										89(GACAGTTG,+,0.00)					27(TGCTTCCTGT,-,0.00)			28(GCTTCCTGTT,-,0.00)	27(TGCTTCCTGT,-,0.00)
Slamf6	SLAM family member 6	chr1	-1320	-162	0.0487786	-2.14407		127(AGAAACAG,-,0.00)
