# Supplementary material for: Mammary molecular portraits reveal lineage-specific features and progenitor cell vulnerabilities
Source: J Cell Biol. 2018 Aug 6;217(8):2951–74. doi: 10.1083/jcb.201804042 (PMC6080920; doi:10.1083/jcb.201804042)
Supplement: Tables S1-S9 (zipped Excel files) [file JCB_201804042_TablesS1--S9.zip › JCB_201804042_TableS5.xlsx]

## Sheet: B and L mammary proteomes
Basal and luminal mammary proteomes
Uniprot	Gene.names	Protein.names	L1_P	L2_P	B1_P	B2_P	L1_LFQ	L2_LFQ	B1_LFQ	B2_LFQ	L1_iBAQ	L2_iBAQ	B1_iBAQ	B2_iBAQ	L1_LFQ.or.adj.iBAQ	L2_LFQ.or.adj.iBAQ	B1_LFQ.or.adj.iBAQ	B2_LFQ.or.adj.iBAQ
A2A432	Cul4b	Cullin-4B	14	19	12	7	107730000	68091000	66867000	59321000	4111700	8112700	1055300	595120	107730000	68091000	66867000	59321000
A2A4P0	Dhx8	ATP-dependent RNA helicase DHX8	0	2	0	0	0	1113300	0	0	0	84672	0	0	1	319939	1	1
A2A6A1	Gpatch8	G patch domain-containing protein 8	0	3	0	0	0	3160200	0	0	0	244230	0	0	1	922839	1	1
A2A6Q5	Cdc27	Cell division cycle protein 27 homolog	2	4	0	0	3714300	3424100	0	0	135010	570520	0	0	1.15739e+06	2.15575e+06	1	1
A2A7S8	Kiaa1522	Uncharacterized protein KIAA1522	2	7	0	0	11309000	7367300	0	0	339030	1218900	0	0	2.90638e+06	4.60569e+06	1	1
A2A863	Itgb4	Integrin beta-4	14	22	25	20	81902000	63433000	305490000	399150000	1750400	4065600	3339800	3443000	81902000	63433000	305490000	399150000
A2A870	Fbf1	Fas-binding factor 1	2	3	1	1	22394000	18993000	0	0	820060	1499400	769690	3700100	7.03008e+06	5.66558e+06	1.57216e+07	8.02542e+07
A2A8Z1	Osbpl9	Oxysterol-binding protein-related protein 9	12	15	2	2	83990000	119900000	18539000	20051000	8873900	16207000	364480	405340	83990000	119900000	18539000	20051000
A2AAY5	Sh3pxd2b	SH3 and PX domain-containing protein 2B	7	9	7	5	36191000	35013000	98747000	75901000	2071500	4863300	2313500	1263300	36191000	35013000	98747000	75901000
A2ABV5	Med14	Mediator of RNA polymerase II transcription subunit 14	3	4	0	1	4785700	19188000	0	0	340020	917330	0	4709.1	2.91487e+06	3.46619e+06	1	102139
A2ADY9;Q9DAF3	Ddi2	Protein DDI1 homolog 2	11	12	9	7	177460000	144840000	73341000	88567000	17157000	41745000	3587400	2599500	177460000	144840000	73341000	88567000
A2AGH6;Q8BQM9	Med12	Mediator of RNA polymerase II transcription subunit 12	3	4	1	0	13166000	6302900	0	0	246440	320560	22345	0	2.11264e+06	1.21126e+06	456416	1
A2AGT5	Ckap5	Cytoskeleton-associated protein 5	4	10	4	3	22612000	23581000	29246000	21790000	397660	1739700	237230	127100	22612000	23581000	29246000	21790000
A2AI08	Tprn	Taperin	1	2	0	0	0	3104100	0	0	83125	450720	0	0	712600	1.70307e+06	1	1
A2AIV2	Kiaa1429	Protein virilizer homolog	8	11	1	1	37002000	9574600	0	0	578900	963030	42176	42551	4.9627e+06	3.63887e+06	861481	922920
A2AJ15	Man1b1	Endoplasmic reticulum mannosyl-oligosaccharide 1,2-alpha-mannosidase	1	3	0	0	0	7882300	0	0	319790	1180300	0	0	2.74144e+06	4459840	1	1
A2AJI0	Map7d1	MAP7 domain-containing protein 1	1	1	3	2	0	0	9426800	4961600	238170	260180	310100	124500	2.04174e+06	983107	6.33406e+06	2.70037e+06
A2AN08	Ubr4	E3 ubiquitin-protein ligase UBR4	36	42	18	9	461580000	204150000	157400000	169060000	2771700	4159400	870910	1104100	461580000	204150000	157400000	169060000
A2APT9	Klhdc7a	Kelch domain-containing protein 7A	1	2	0	0	0	8712100	0	0	449370	1227800	0	0	3.85229e+06	4.63932e+06	1	1
A2AQ19	Rtf1	RNA polymerase-associated protein RTF1 homolog	3	3	1	1	0	11787000	0	0	1115700	1568900	247450	196590	9.56449e+06	5.92819e+06	5.05438e+06	4.26398e+06
A2AQ25	Skt	Sickle tail protein	13	18	14	14	54053000	77507000	99040000	80346000	1182200	3363900	781310	724590	54053000	77507000	99040000	80346000
A2AR02	Ppig	Peptidyl-prolyl cis-trans isomerase G	3	4	2	2	20575000	25193000	24203000	18763000	2852600	6518800	651320	662420	20575000	25193000	24203000	18763000
A2ASS6	Ttn	Titin	3	4	1	1	46765000	35137000	0	0	46737	101210	10777	4600.6	400659	382429	220129	99785.8
A2ASZ8;Q6GQS1	Slc25a25;Slc25a23	Calcium-binding mitochondrial carrier protein SCaMC-2;Calcium-binding mitochondrial carrier protein SCaMC-3	1	2	2	1	0	7807400	24374000	0	258030	1529300	830190	202030	2.212e+06	5.77856e+06	1.69573e+07	4.38198e+06
A2ATU0	Dhtkd1	Probable 2-oxoglutarate dehydrogenase E1 component DHKTD1, mitochondrial	2	2	0	0	4020900	7946700	0	0	386900	808200	0	0	3.31675e+06	3.05384e+06	1	1
A2AWA9	Rabgap1	Rab GTPase-activating protein 1	5	10	2	2	13596000	27686000	0	0	404370	2886000	257210	345980	3.46652e+06	1.09049e+07	5.25373e+06	7.50421e+06
A2AWP8	Arhgef10l	Rho guanine nucleotide exchange factor 10-like protein	7	6	1	1	46594000	24490000	0	0	2092400	1928200	29234	39307	1.79374e+07	7.28583e+06	597129	852558
A2BDX3	Mocs3	Adenylyltransferase and sulfurtransferase MOCS3;Molybdopterin-synthase adenylyltransferase;Molybdopterin-synthase sulfurtransferase	2	2	2	2	0	8780000	0	491130000	4296600	7393600	1616800	16128000	3.68332e+07	2.79372e+07	3.30245e+07	3.49812e+08
A2BE28	Las1l	Ribosomal biogenesis protein LAS1L	5	10	5	2	35011000	25670000	37750000	21614000	1540600	4981300	881220	274070	35011000	25670000	37750000	21614000
A2BH40	Arid1a	AT-rich interactive domain-containing protein 1A	11	17	9	4	184970000	146290000	157370000	106120000	4469600	9585500	2029300	1181600	184970000	146290000	157370000	106120000
A2RSY6	Trmt1l	TRMT1-like protein	1	2	0	0	0	6039100	0	0	258400	723420	0	0	2.21517e+06	2.73349e+06	1	1
A2RTL5	Rsrc2	Arginine/serine-rich coiled-coil protein 2	1	2	1	0	0	4242600	0	0	328440	1848100	805470	0	2.8156e+06	6.98317e+06	1.64524e+07	1
A3KMP2	Ttc38	Tetratricopeptide repeat protein 38	14	16	11	9	575470000	329590000	95001000	123960000	40046000	63128000	5468600	5550800	575470000	329590000	95001000	123960000
A6H630		UPF0364 protein C6orf211 homolog	3	4	1	1	5415000	5949800	0	0	460810	1132000	21735	35431	3.95036e+06	4.27734e+06	443956	768489
A8C756	Thada	Thyroid adenoma-associated protein homolog	2	6	1	0	0	6545700	0	0	50384	320050	23198	0	431924	1.20933e+06	473839	1
B1AVZ0	Uprt	Uracil phosphoribosyltransferase homolog	3	3	1	1	32877000	20585000	0	0	4564300	3869200	527620	296580	3.91281e+07	1.462e+07	1.07771e+07	6.43274e+06
B1AXP6	Tomm5	Mitochondrial import receptor subunit TOM5 homolog	0	2	1	2	0	0	0	20193000	0	12381000	2482700	3993300	1	4.67824e+07	5.07113e+07	8.66136e+07
B1AY13	Usp24	Ubiquitin carboxyl-terminal hydrolase 24	6	5	1	2	25693000	15325000	0	0	337760	647160	1576.5	111260	2.89549e+06	2.44534e+06	32201.3	2.4132e+06
B1AZA5	Tmem245	Transmembrane protein 245	1	2	1	0	0	10429000	0	0	1134000	1922100	224870	0	9.72137e+06	7.26278e+06	4.59316e+06	1
B1AZI6	Thoc2	THO complex subunit 2	19	26	11	7	194200000	99941000	78564000	57110000	5736700	7990000	874140	391230	194200000	99941000	78564000	57110000
B2RRE7	Otud4	OTU domain-containing protein 4	3	4	3	2	34246000	19320000	24082000	71114000	422650	1373200	1377200	1221200	34246000	19320000	24082000	71114000
B2RXC1	Trappc11	Trafficking protein particle complex subunit 11	0	2	0	0	0	5197000	0	0	0	461150	0	0	1	1.74249e+06	1	1
B2RXS4;Q3UH93;Q9QZC2	Plxnb2	Plexin-B2	17	20	13	9	96371000	127990000	73285000	93449000	3004900	7509800	897800	599710	96371000	127990000	73285000	93449000
B2RY04	Dock5	Dedicator of cytokinesis protein 5	3	7	0	1	36998000	44014000	0	0	242500	3451300	0	23041	2.07886e+06	1.3041e+07	1	499753
B2RY56	Rbm25	RNA-binding protein 25	12	16	12	8	185780000	135230000	183740000	157150000	11477000	24268000	5973500	4160800	185780000	135230000	183740000	157150000
B7ZMP1	Xpnpep3	Probable Xaa-Pro aminopeptidase 3	2	3	0	1	2430900	11449000	0	0	244270	2105600	0	77576	2.09404e+06	7.95615e+06	1	1.6826e+06
B8ZXI1	Qtrtd1	Queuine tRNA-ribosyltransferase subunit QTRTD1	2	3	2	2	11732000	7367400	6006900	12172000	1154700	2238200	164200	774790	11732000	7367400	6006900	12172000
D3YXK2	Safb	Scaffold attachment factor B1	17	17	15	17	213090000	185220000	244630000	217190000	13529000	23148000	5658400	6914700	213090000	185220000	244630000	217190000
D3YZP9	Ccdc6	Coiled-coil domain-containing protein 6	6	5	3	2	34375000	23588000	16467000	0	3868700	4202500	526050	547050	3.3165e+07	1.58794e+07	1.0745e+07	1.18654e+07
D3Z4S3	Ptrhd1	Putative peptidyl-tRNA hydrolase PTRHD1	4	4	2	2	30866000	16756000	27399000	0	9718600	14796000	1684800	2239900	8.3314e+07	5.59076e+07	3.44135e+07	4.85828e+07
D3Z7P3	Gls	Glutaminase kidney isoform, mitochondrial	7	12	5	5	42246000	39444000	70056000	55247000	3351400	8555600	1274400	1252000	42246000	39444000	70056000	55247000
E9PZJ8	Ascc3	Activating signal cointegrator 1 complex subunit 3	6	4	1	0	22817000	15119000	0	0	479490	438910	11302	0	4.11049e+06	1.65845e+06	230853	1
E9Q1P8	Irf2bp2		7	10	3	4	47795000	46112000	34036000	54651000	3721300	8721100	1099100	1388300	47795000	46112000	34036000	54651000
E9Q555	Rnf213	E3 ubiquitin-protein ligase RNF213	27	39	7	6	217550000	158670000	33875000	559950000	911380	2026900	788970	1716700	217550000	158670000	33875000	559950000
E9Q557	Dsp	Desmoplakin	59	72	74	72	476400000	472070000	1776800000	2229400000	7052000	16856000	10581000	12447000	476400000	472070000	1776800000	2229400000
E9Q634;P70248	Myo1e	Unconventional myosin-Ie	6	8	4	2	29720000	37193000	22618000	26613000	1702300	3417300	273620	173170	29720000	37193000	22618000	26613000
O08528	Hk2	Hexokinase-2	2	8	1	1	18393000	11492000	0	0	386540	1986400	84979	68018	3.31367e+06	7.50574e+06	1.73577e+06	1.47529e+06
O08529	Capn2	Calpain-2 catalytic subunit	14	13	8	8	70359000	73772000	121930000	112550000	4488000	11870000	3135900	3357800	70359000	73772000	121930000	112550000
O08532	Cacna2d1	Voltage-dependent calcium channel subunit alpha-2/delta-1;Voltage-dependent calcium channel subunit alpha-2-1;Voltage-dependent calcium channel subunit delta-1	1	0	4	4	0	0	41822000	37663000	44678	0	779480	658230	383008	1	1.59215e+07	1.42768e+07
O08539	Bin1	Myc box-dependent-interacting protein 1	4	3	1	2	21730000	0	0	0	1637900	2473900	279440	232190	1.40411e+07	9.34779e+06	5.7078e+06	5.03614e+06
O08547	Sec22b	Vesicle-trafficking protein SEC22b	9	10	10	10	230770000	212520000	161950000	181310000	29525000	69959000	18288000	18460000	230770000	212520000	161950000	181310000
O08553	Dpysl2	Dihydropyrimidinase-related protein 2	9	11	19	20	52050000	67822000	1059500000	1147200000	3057600	5776200	41130000	30914000	52050000	67822000	1059500000	1147200000
O08573	Lgals9	Galectin-9	3	4	4	3	84367000	97241000	297700000	332750000	1371100	5213500	39125000	13126000	84367000	97241000	297700000	332750000
O08579	Emd	Emerin	8	8	8	10	110970000	115410000	255800000	162080000	14662000	28622000	20555000	19987000	110970000	115410000	255800000	162080000
O08580	Esrra	Steroid hormone receptor ERR1	2	2	0	1	5811500	2493000	0	0	635170	547570	0	25112	5.44508e+06	2.06903e+06	1	544673
O08582	Gtpbp1	GTP-binding protein 1	3	5	3	1	39813000	29017000	27621000	0	2326000	7437300	560810	465440	1.994e+07	2.81023e+07	1.1455e+07	1.00953e+07
O08583;Q9JJW6	Alyref	THO complex subunit 4	7	9	6	6	548850000	365060000	334120000	359160000	83196000	144240000	27528000	26280000	548850000	365060000	334120000	359160000
O08585	Clta	Clathrin light chain A	4	5	5	5	89610000	121720000	50671000	53863000	27903000	27067000	15521000	10611000	89610000	121720000	50671000	53863000
O08600	Endog	Endonuclease G, mitochondrial	1	2	1	1	0	6562200	0	0	593310	1849600	249080	283280	5.08623e+06	6.98883e+06	5.08767e+06	6.14427e+06
O08638	Myh11	Myosin-11	23	29	130	130	44592000	66478000	14924000000	15514000000	1970400	7038000	147140000	157240000	44592000	66478000	14924000000	15514000000
O08663	Metap2	Methionine aminopeptidase 2	13	15	10	8	152640000	98793000	113420000	108360000	16265000	19969000	3662700	3354000	152640000	98793000	113420000	108360000
O08688	Capn5	Calpain-5	1	4	0	0	0	9421800	0	0	149930	1220200	0	0	1.2853e+06	4.6106e+06	1	1
O08691	Arg2	Arginase-2, mitochondrial	11	15	3	2	393110000	467480000	47391000	29317000	52955000	161410000	2658200	1040600	393110000	467480000	47391000	29317000
O08709	Prdx6	Peroxiredoxin-6	20	20	20	19	3603500000	2592300000	893490000	1128000000	491460000	768880000	62929000	90536000	3603500000	2592300000	893490000	1128000000
O08715	Akap1	A-kinase anchor protein 1, mitochondrial	4	4	2	2	30442000	18751000	12747000	0	2027300	2830200	384370	436680	1.73793e+07	1.06941e+07	7.85108e+06	9.47147e+06
O08734	Bak1	Bcl-2 homologous antagonist/killer	4	8	3	3	33307000	26232000	28785000	31650000	3436400	15298000	2130400	2251900	33307000	26232000	28785000	31650000
O08738	Casp6	Caspase-6;Caspase-6 subunit p18;Caspase-6 subunit p11	4	3	4	3	27870000	16107000	13946000	16054000	4451500	5206800	1046500	1030100	27870000	16107000	13946000	16054000
O08739	Ampd3	AMP deaminase 3	2	3	2	0	2327900	6884700	1235500	0	169090	872410	36334	0	1.44955e+06	3.29646e+06	742153	1
O08740	Polr2j	DNA-directed RNA polymerase II subunit RPB11	1	2	2	2	0	11196000	5881400	9664000	3774600	7155400	980610	1960800	3.23583e+07	2.70371e+07	2.00298e+07	4.25292e+07
O08749	Dld	Dihydrolipoyl dehydrogenase, mitochondrial	11	14	12	9	433460000	297090000	337490000	265560000	38042000	82572000	16740000	11379000	433460000	297090000	337490000	265560000
O08756	Hsd17b10	3-hydroxyacyl-CoA dehydrogenase type-2	9	12	5	6	332070000	224910000	193690000	212010000	48104000	138250000	6095800	10899000	332070000	224910000	193690000	212010000
O08759	Ube3a	Ubiquitin-protein ligase E3A	7	8	1	3	38870000	32609000	0	22355000	1917200	4910500	24391	297560	1.64355e+07	1.85546e+07	498207	6.454e+06
O08784	Tcof1	Treacle protein	10	13	10	8	63486000	102110000	135100000	102540000	2361700	8219500	2298600	1154400	63486000	102110000	135100000	102540000
O08788	Dctn1	Dynactin subunit 1	14	21	13	9	85453000	89836000	108380000	61909000	3687200	7176600	1498200	734040	85453000	89836000	108380000	61909000
O08795	Prkcsh	Glucosidase 2 subunit beta	18	20	15	15	547800000	430840000	358750000	333630000	59666000	112930000	19824000	20935000	547800000	430840000	358750000	333630000
O08807	Prdx4	Peroxiredoxin-4	9	10	9	8	1069600000	591460000	538580000	620100000	122150000	170880000	36263000	35663000	1069600000	591460000	538580000	620100000
O08808	Diaph1	Protein diaphanous homolog 1	14	21	6	4	110560000	97133000	35680000	27820000	4249800	8485500	381930	276270	110560000	97133000	35680000	27820000
O08810	Eftud2	116 kDa U5 small nuclear ribonucleoprotein component	32	38	25	23	761520000	514170000	431670000	440040000	31638000	57625000	6973900	8024300	761520000	514170000	431670000	440040000
O08811	Ercc2	TFIIH basal transcription factor complex helicase XPD subunit	1	2	0	0	0	6268500	0	0	367480	770160	0	0	3.15027e+06	2.9101e+06	1	1
O08848	Trove2	60 kDa SS-A/Ro ribonucleoprotein	2	2	1	0	8917100	0	0	0	697030	664930	237540	0	5.97538e+06	2.51248e+06	4.85196e+06	1
O08912;Q8CF93	Galnt1	Polypeptide N-acetylgalactosaminyltransferase 1;Polypeptide N-acetylgalactosaminyltransferase 1 soluble form	2	6	1	0	12901000	14828000	0	0	616740	3181400	105410	0	5.28709e+06	1.20211e+07	2.15309e+06	1
O08914	Faah	Fatty-acid amide hydrolase 1	0	3	0	0	0	17340000	0	0	0	3956400	0	0	1	1.49495e+07	1	1
O08915	Aip	AH receptor-interacting protein	3	4	4	3	45808000	19811000	39331000	0	5349500	7428700	2911700	4672000	4.58593e+07	2.80698e+07	5.94739e+07	1.01334e+08
O08917	Flot1	Flotillin-1	6	9	6	4	37278000	35241000	30021000	32788000	4080900	7456900	761870	751880	37278000	35241000	30021000	32788000
O08970	Tuft1	Tuftelin	1	2	0	0	0	4022200	0	0	117930	917760	0	0	1.01097e+06	3.46782e+06	1	1
O08997	Atox1	Copper transport protein ATOX1	6	6	6	6	980800000	585930000	370230000	360870000	512100000	613750000	94144000	108360000	980800000	585930000	370230000	360870000
O09000	Ncoa3	Nuclear receptor coactivator 3	1	2	0	0	0	255960	0	0	4600.5	20788	0	0	39438.4	78548.8	1	1
O09012	Pex5	Peroxisomal targeting signal 1 receptor	5	5	0	0	35017000	21796000	0	0	2734100	2299700	0	0	2.34384e+07	8.68957e+06	1	1
O09043	Napsa	Napsin-A	3	4	0	1	106800000	0	0	0	20491000	7698200	0	0	1.75662e+08	2.90881e+07	1	1
O09044	Snap23	Synaptosomal-associated protein 23	4	5	6	6	32181000	31300000	53254000	52575000	5099800	11113000	4513800	4805100	32181000	31300000	53254000	52575000
O09061	Psmb1	Proteasome subunit beta type-1	8	10	6	8	514550000	404280000	196620000	148360000	73217000	153510000	15165000	15150000	514550000	404280000	196620000	148360000
O09106	Hdac1	Histone deacetylase 1	8	13	6	6	134920000	201100000	193220000	175490000	14910000	48269000	8276200	8052700	134920000	201100000	193220000	175490000
O09110	Map2k3	Dual specificity mitogen-activated protein kinase kinase 3	5	6	3	1	14134000	13595000	14397000	0	1260800	3982200	403060	126490	1.08084e+07	1.5047e+07	8.23284e+06	2.74353e+06
O09111	Ndufb11	NADH dehydrogenase [ubiquinone] 1 beta subcomplex subunit 11, mitochondrial	2	4	3	1	0	45702000	83296000	0	4061300	35258000	8766400	3452100	3.4816e+07	1.33225e+08	1.79061e+08	7.48751e+07
O09117	Sypl1	Synaptophysin-like protein 1	1	2	1	1	0	17130000	0	0	3664900	10260000	2459600	1723800	3.14179e+07	3.87681e+07	5.02394e+07	3.73888e+07
O09131;Q8K2Q2	Gsto1	Glutathione S-transferase omega-1	13	14	10	9	152990000	118840000	108510000	104040000	20928000	41640000	6598100	5013100	152990000	118840000	108510000	104040000
O09159	Man2b1	Lysosomal alpha-mannosidase	5	7	6	6	43079000	26826000	26685000	24040000	1625400	3695800	702590	621080	43079000	26826000	26685000	24040000
O09167	Rpl21	60S ribosomal protein L21	8	9	8	8	273520000	340490000	584200000	646980000	192550000	192340000	83731000	91386000	273520000	340490000	584200000	646980000
O09172	Gclm	Glutamate--cysteine ligase regulatory subunit	4	5	3	3	79659000	54593000	123850000	152170000	12936000	25826000	9803400	15795000	79659000	54593000	123850000	152170000
O35054	Cldn4	Claudin-4	1	3	0	1	0	14969000	0	0	424760	10247000	0	661780	3.64131e+06	3.8719e+07	1	1.43538e+07
O35071;Q80TF6;B1AVY7	Kif1c	Kinesin-like protein KIF1C	3	4	2	2	13471000	7816400	7130500	7312800	542410	834720	80296	83077	13471000	7816400	7130500	7312800
O35075	Dscr3	Down syndrome critical region protein 3 homolog	2	3	2	2	6878500	5079000	4796600	4043100	852680	2091100	242490	214470	6878500	5079000	4796600	4043100
O35114	Scarb2	Lysosome membrane protein 2	9	11	9	9	89607000	134210000	70571000	68309000	7675700	27271000	3227200	3178000	89607000	134210000	70571000	68309000
O35127	Grcc10	Protein C10	2	5	4	3	13669000	31007000	20328000	30100000	2764100	26830000	3537200	3104700	13669000	31007000	20328000	30100000
O35129	Phb2	Prohibitin-2	15	15	15	16	1175700000	829240000	833140000	880410000	101240000	172920000	41206000	43268000	1175700000	829240000	833140000	880410000
O35130	Emg1	Ribosomal RNA small subunit methyltransferase NEP1	5	6	1	1	20672000	20481000	0	0	3083400	6145700	44082	59901	2.64329e+07	2.32219e+07	900412	1.29924e+06
O35134	Polr1a	DNA-directed RNA polymerase I subunit RPA1	2	2	0	0	5688800	0	0	0	129100	2359600	0	0	1.10673e+06	8.9159e+06	1	1
O35143	Atpif1	ATPase inhibitor, mitochondrial	5	4	4	4	36501000	33420000	105240000	56644000	18443000	31204000	14851000	8436500	36501000	33420000	105240000	56644000
O35166	Gosr2	Golgi SNAP receptor complex member 2	3	3	2	1	2468200	47779000	5530300	0	9077200	11110000	1348600	1199300	7.78155e+07	4.19799e+07	2.75463e+07	2.60125e+07
O35207;Q9CPY4	Cdk2ap1;Cdk2ap2	Cyclin-dependent kinase 2-associated protein 1;Cyclin-dependent kinase 2-associated protein 2	3	3	2	3	10070000	19635000	10854000	9629700	5922300	21205000	2623800	2661900	10070000	19635000	10854000	9629700
O35215	Ddt	D-dopachrome decarboxylase	7	7	5	5	377310000	273060000	92065000	136120000	97302000	159830000	8156200	9890200	377310000	273060000	92065000	136120000
O35218	Cpsf2	Cleavage and polyadenylation specificity factor subunit 2	5	10	3	4	58006000	36714000	28961000	29872000	1973500	7086200	472290	677080	58006000	36714000	28961000	29872000
O35226	Psmd4	26S proteasome non-ATPase regulatory subunit 4	8	10	7	6	194350000	144320000	190670000	141350000	30373000	55952000	12875000	8863700	194350000	144320000	190670000	141350000
O35239	Ptpn9	Tyrosine-protein phosphatase non-receptor type 9	1	2	1	0	0	4610100	0	0	258520	669390	39252	0	2.2162e+06	2.52933e+06	801755	1
O35250	Exoc7	Exocyst complex component 7	3	2	0	1	9910300	4762200	0	0	653090	470190	0	24964	5.5987e+06	1.77664e+06	1	541462
O35286	Dhx15	Putative pre-mRNA-splicing factor ATP-dependent RNA helicase DHX15	23	30	18	14	436000000	369590000	444420000	392760000	26677000	52161000	10362000	8141500	436000000	369590000	444420000	392760000
O35295	Purb	Transcriptional activator protein Pur-beta	6	7	7	7	73076000	65780000	180380000	146230000	18424000	40772000	19314000	14995000	73076000	65780000	180380000	146230000
O35309	Nmi	N-myc-interactor	4	5	2	1	19853000	14040000	10363000	0	1980300	5258700	422850	266390	1.69764e+07	1.98703e+07	8.63707e+06	5.77793e+06
O35326	Srsf5	Serine/arginine-rich splicing factor 5	9	9	7	8	507870000	393930000	422740000	360360000	112390000	228120000	46715000	39193000	507870000	393930000	422740000	360360000
O35343	Kpna4	Importin subunit alpha-4	5	7	4	3	45476000	30151000	41576000	32876000	6749400	12627000	2130100	1400600	45476000	30151000	41576000	32876000
O35344	Kpna3	Importin subunit alpha-3	12	13	8	8	127320000	123550000	68607000	114040000	21535000	36703000	3390600	4199300	127320000	123550000	68607000	114040000
O35345	Kpna6	Importin subunit alpha-7	4	4	1	2	19443000	17401000	0	17102000	2158900	4679800	162280	342010	1.85075e+07	1.76829e+07	3.31471e+06	7.41811e+06
O35350	Capn1	Calpain-1 catalytic subunit	15	17	13	6	81289000	79336000	89238000	118660000	5396800	10570000	2119400	2082400	81289000	79336000	89238000	118660000
O35381;Q64G17	Anp32a	Acidic leucine-rich nuclear phosphoprotein 32 family member A	13	12	12	9	819750000	838450000	824150000	660640000	240820000	431900000	87559000	56778000	819750000	838450000	824150000	660640000
O35382	Exoc4	Exocyst complex component 4	6	10	3	1	11359000	17084000	14865000	0	655580	1678500	126490	40266	5.62005e+06	6.34232e+06	2.58367e+06	873359
O35386	Phyh	Phytanoyl-CoA dioxygenase, peroxisomal	2	2	0	0	13371000	0	0	0	1567800	1495900	0	0	1.34402e+07	5.65236e+06	1	1
O35387	Hax1	HCLS1-associated protein X-1	2	2	1	1	0	1276100	0	0	206790	382150	14938	24799	1.77274e+06	1.44398e+06	305121	537884
O35405	Pld3	Phospholipase D3	5	7	3	3	63210000	36209000	36040000	42550000	9624800	16835000	1823600	1947700	63210000	36209000	36040000	42550000
O35435	Dhodh	Dihydroorotate dehydrogenase (quinone), mitochondrial	8	8	2	2	32758000	31580000	18100000	20689000	5479400	7608000	327190	395140	32758000	31580000	18100000	20689000
O35448	Ppt2	Lysosomal thioesterase PPT2	3	3	1	1	29171000	12772000	0	0	5606300	7369800	155390	266790	4.80608e+07	2.78473e+07	3.17397e+06	5.7866e+06
O35459	Ech1	Delta(3,5)-Delta(2,4)-dienoyl-CoA isomerase, mitochondrial	8	9	4	4	139930000	89614000	83668000	106120000	18361000	25995000	3042900	3755900	139930000	89614000	83668000	106120000
O35465	Fkbp8	Peptidyl-prolyl cis-trans isomerase FKBP8	6	7	5	4	57057000	36051000	38824000	55470000	5487400	15564000	2203000	1791700	57057000	36051000	38824000	55470000
O35522;P28076	Psmb9	Proteasome subunit beta type-9	4	4	3	2	68753000	38881000	18438000	20396000	12594000	19370000	1805900	1482700	68753000	38881000	18438000	20396000
O35551	Rabep1	Rab GTPase-binding effector protein 1	2	2	1	0	0	5457600	0	0	143480	493410	46967	0	1.23e+06	1.86438e+06	959341	1
O35566	Cd151	CD151 antigen	3	4	3	4	8043800	28619000	17091000	22547000	956630	11938000	1650100	1743900	8043800	28619000	17091000	22547000
O35593	Psmd14	26S proteasome non-ATPase regulatory subunit 14	7	9	5	5	59852000	173930000	65935000	76505000	10847000	47566000	4706100	5249300	59852000	173930000	65935000	76505000
O35598	Adam10	Disintegrin and metalloproteinase domain-containing protein 10	10	11	5	5	87203000	91110000	25610000	18418000	4844300	9153900	723470	622290	87203000	91110000	25610000	18418000
O35609	Scamp3	Secretory carrier-associated membrane protein 3	3	3	3	3	33262000	25171000	34232000	24970000	5039000	10189000	2671200	1842900	33262000	25171000	34232000	24970000
O35638;O70576	Stag2	Cohesin subunit SA-2	5	11	4	5	71043000	28227000	28520000	20809000	1574700	3213000	478210	496250	71043000	28227000	28520000	20809000
O35639	Anxa3	Annexin A3	26	31	19	19	1467600000	947310000	608960000	571820000	136170000	233360000	30561000	27137000	1467600000	947310000	608960000	571820000
O35643	Ap1b1	AP-1 complex subunit beta-1	29	35	16	14	389240000	387580000	343080000	217230000	21570000	53272000	4680800	3654000	389240000	387580000	343080000	217230000
O35654	Pold2	DNA polymerase delta subunit 2	4	2	1	0	24546000	12692000	0	0	2737800	2281100	178380	0	2.34702e+07	8.61928e+06	3.64356e+06	1
O35658	C1qbp	Complement component 1 Q subcomponent-binding protein, mitochondrial	6	6	3	2	170230000	135130000	33957000	87694000	25845000	45990000	3238500	5357900	170230000	135130000	33957000	87694000
O35682	Myadm	Myeloid-associated differentiation marker	2	1	2	2	1042400	0	12859000	4120400	254650	1432200	1028800	843380	2.18302e+06	5.41166e+06	2.10141e+07	1.82927e+07
O35685	Nudc	Nuclear migration protein nudC	10	13	11	7	109880000	102370000	130410000	104310000	10713000	28586000	6480800	3720200	109880000	102370000	130410000	104310000
O35691	Pnn	Pinin	8	9	9	7	131890000	110230000	82218000	83379000	7898700	12059000	2900900	3159300	131890000	110230000	82218000	83379000
O35704	Sptlc1	Serine palmitoyltransferase 1	2	4	2	1	24523000	19678000	0	0	2138400	5734900	467670	494800	1.83317e+07	2.16697e+07	9.55256e+06	1.07321e+07
O35711	Ppfibp2	Liprin-beta-2	9	14	0	0	64373000	84525000	0	0	3067700	7595800	0	0	2.62983e+07	2.87012e+07	1	1
O35730	Ring1	E3 ubiquitin-protein ligase RING1	3	2	0	0	9137100	8041800	0	0	1931400	1102800	0	0	1.65572e+07	4.167e+06	1	1
O35737	Hnrnph1	Heterogeneous nuclear ribonucleoprotein H;Heterogeneous nuclear ribonucleoprotein H, N-terminally processed	11	13	12	11	866590000	869040000	1178300000	728830000	100760000	236950000	63596000	41119000	866590000	869040000	1178300000	728830000
O35841	Api5	Apoptosis inhibitor 5	17	21	15	12	478870000	333810000	420470000	405850000	40469000	86240000	16665000	11591000	478870000	333810000	420470000	405850000
O35855	Bcat2	Branched-chain-amino-acid aminotransferase, mitochondrial	10	13	6	5	183430000	117920000	78805000	77023000	22618000	37473000	2149500	2147700	183430000	117920000	78805000	77023000
O35857	Timm44	Mitochondrial import inner membrane translocase subunit TIM44	11	11	10	6	65133000	60811000	46549000	62509000	6264600	8390600	1907500	1746200	65133000	60811000	46549000	62509000
O35864	Cops5	COP9 signalosome complex subunit 5	7	11	8	6	85584000	62481000	78668000	59050000	9389800	21608000	4494100	3320400	85584000	62481000	78668000	59050000
O35887	Calu	Calumenin	8	12	13	10	123220000	143040000	434140000	360400000	15603000	49108000	27371000	21048000	123220000	143040000	434140000	360400000
O35900	Lsm2	U6 snRNA-associated Sm-like protein LSm2	2	3	3	2	98651000	80568000	47039000	62378000	29154000	54158000	11895000	10970000	98651000	80568000	47039000	62378000
O35927	Ctnnd2	Catenin delta-2	1	1	2	2	0	0	4370900	4429600	22244	35829	69563	73869	190690	135382	1.42088e+06	1.6022e+06
O35955	Psmb10	Proteasome subunit beta type-10	3	2	2	2	0	16920000	12177000	23847000	5141200	6800400	1045300	1925600	4.40736e+07	2.56958e+07	2.13511e+07	4.17657e+07
O35972	Mrpl23	39S ribosomal protein L23, mitochondrial	2	3	3	2	12571000	14021000	6085800	11523000	3497400	7006700	378450	1397500	12571000	14021000	6085800	11523000
O54692	Zw10	Centromere/kinetochore protein zw10 homolog	6	8	2	3	8636700	30392000	4795300	7988400	738000	3121000	96061	135010	8636700	30392000	4795300	7988400
O54724	Ptrf	Polymerase I and transcript release factor	5	6	13	14	44856000	44786000	859240000	968050000	3149400	8029900	46565000	56125000	44856000	44786000	859240000	968050000
O54734	Ddost	Dolichyl-diphosphooligosaccharide--protein glycosyltransferase 48 kDa subunit	11	12	11	8	627060000	407230000	364500000	274210000	65772000	92127000	14122000	11403000	627060000	407230000	364500000	274210000
O54774	Ap3d1	AP-3 complex subunit delta-1	8	12	8	7	96205000	79593000	25082000	28187000	3282000	6207000	694020	539920	96205000	79593000	25082000	28187000
O54781;Q9Z0G2	Srpk2	SRSF protein kinase 2;SRSF protein kinase 2 N-terminal;SRSF protein kinase 2 C-terminal	2	3	1	1	9758800	2975100	0	0	542260	872900	32489	34093	4.6486e+06	3.29831e+06	663615	739468
O54785	Limk2	LIM domain kinase 2	2	1	0	0	4421900	0	0	0	274490	402390	0	0	2.3531e+06	1.52046e+06	1	1
O54786	Dffa	DNA fragmentation factor subunit alpha	2	3	0	0	7202400	7354100	0	0	826690	2482500	0	0	7.08691e+06	9.38029e+06	1	1
O54825	Bysl	Bystin	3	6	2	2	31290000	13296000	18765000	18593000	2372800	4029400	735820	705300	31290000	13296000	18765000	18593000
O54833	Csnk2a2	Casein kinase II subunit alpha	9	9	8	5	77686000	67104000	59713000	68793000	8290600	21770000	3439400	2445300	77686000	67104000	59713000	68793000
O54879	Hmgb3	High mobility group protein B3	13	14	10	11	287590000	308920000	234430000	222620000	113980000	236140000	34972000	36913000	287590000	308920000	234430000	222620000
O54890	Itgb3	Integrin beta-3	0	1	3	2	0	0	22359000	12213000	0	179280	610540	295890	1	677421	1.24708e+07	6.41777e+06
O54901	Cd200	OX-2 membrane glycoprotein	4	4	4	4	37524000	46810000	79371000	67093000	7356600	22984000	8921200	5810300	37524000	46810000	79371000	67093000
O54916;Q80XA6	Reps1	RalBP1-associated Eps domain-containing protein 1	4	5	2	1	15851000	20524000	18164000	0	1059000	2842800	235170	97722	9.07842e+06	1.07417e+07	4.80355e+06	2.11956e+06
O54931	Akap2	A-kinase anchor protein 2	0	0	1	2	0	0	0	28325000	0	0	57185	756930	1	1	1.16805e+06	1.64176e+07
O54941	Smarce1	SWI/SNF-related matrix-associated actin-dependent regulator of chromatin subfamily E member 1	12	13	8	4	162950000	172370000	125510000	140550000	21617000	41433000	5950800	5170100	162950000	172370000	125510000	140550000
O54946;Q9QYI8;Q9QYI5	Dnajb6	DnaJ homolog subfamily B member 6	3	4	3	1	13617000	21222000	18553000	0	1904100	6916600	1468000	584580	1.63232e+07	2.61348e+07	2.99851e+07	1.26794e+07
O54950;Q91WG5	Prkag1	5-AMP-activated protein kinase subunit gamma-1	3	2	1	1	15487000	5215200	0	0	1534500	1239900	353000	371640	1.31547e+07	4.68504e+06	7.21032e+06	8.06077e+06
O54962	Banf1	Barrier-to-autointegration factor	10	9	10	10	323090000	321780000	299250000	534070000	123290000	255470000	59294000	74493000	323090000	321780000	299250000	534070000
O54974	Lgals7	Galectin-7	5	5	5	5	121860000	118700000	858710000	899710000	38645000	95739000	90055000	92709000	121860000	118700000	858710000	899710000
O54983	Crym	Thiomorpholine-carboxylate dehydrogenase	8	9	0	2	12829000	106490000	0	4041200	5728400	28036000	0	243650	4.91075e+07	1.05936e+08	1	5.2847e+06
O54984	Asna1	ATPase Asna1	7	8	5	4	117590000	78469000	51240000	71112000	15948000	27411000	3606100	4295400	117590000	78469000	51240000	71112000
O54988;O55098	Slk	STE20-like serine/threonine-protein kinase	10	16	7	5	57073000	49497000	53616000	31832000	2138500	5452300	561080	536230	57073000	49497000	53616000	31832000
O55013	Trappc3	Trafficking protein particle complex subunit 3	5	6	2	2	17982000	31849000	29087000	28355000	6090100	18084000	2114200	3110100	17982000	31849000	29087000	28355000
O55022	Pgrmc1	Membrane-associated progesterone receptor component 1	10	11	8	6	223580000	239130000	110190000	102890000	69314000	142390000	11852000	9950300	223580000	239130000	110190000	102890000
O55023	Impa1	Inositol monophosphatase 1	7	7	7	4	142870000	136260000	139160000	144240000	18549000	45533000	9332400	7449400	142870000	136260000	139160000	144240000
O55028	Bckdk	[3-methyl-2-oxobutanoate dehydrogenase [lipoamide]] kinase, mitochondrial	2	3	1	0	11109000	5745800	0	0	847170	1922400	55203	0	7.26248e+06	7.26391e+06	1.12757e+06	1
O55029	Copb2	Coatomer subunit beta	22	25	18	14	485060000	318720000	262090000	220810000	21504000	35001000	5203100	4063400	485060000	318720000	262090000	220810000
O55033	Nck2	Cytoplasmic protein NCK2	9	10	6	8	95151000	82566000	69658000	50876000	10005000	20263000	2077900	1898500	95151000	82566000	69658000	50876000
O55060	Tpmt	Thiopurine S-methyltransferase	2	2	0	0	0	5104600	0	0	769340	1630600	0	0	6.59527e+06	6.16133e+06	1	1
O55103	Prx	Periaxin	8	14	11	28	27186000	35162000	72550000	539750000	1762600	4897000	1096900	8014700	27186000	35162000	72550000	539750000
O55106	Strn	Striatin	6	5	3	3	27019000	29234000	15547000	21171000	2247000	3403700	256440	410560	27019000	29234000	15547000	21171000
O55111	Dsg2	Desmoglein-2	7	11	6	7	67386000	65624000	113450000	98490000	1949400	7419200	1793400	1983900	67386000	65624000	113450000	98490000
O55125	Nipsnap1	Protein NipSnap homolog 1	8	10	5	6	120420000	96146000	95196000	85832000	23809000	33777000	3738200	6260000	120420000	96146000	95196000	85832000
O55126	Gbas	Protein NipSnap homolog 2	6	8	4	2	70213000	43789000	30996000	15733000	7709500	19563000	1647300	655510	70213000	43789000	30996000	15733000
O55128	Sap18	Histone deacetylase complex subunit SAP18	3	6	3	4	23622000	57469000	49244000	29863000	4965900	21983000	4036000	3546600	23622000	57469000	49244000	29863000
O55131;P28661;Q9DA97	2018-09-07	Septin-7	16	18	15	15	354500000	345540000	430670000	390850000	37474000	75500000	16004000	16452000	354500000	345540000	430670000	390850000
O55135	Eif6	Eukaryotic translation initiation factor 6	6	7	5	3	101870000	95974000	96037000	127470000	26496000	60060000	10373000	11227000	101870000	95974000	96037000	127470000
O55137;Q9QYR7;Q32Q92;Q8BWN8;Q6Q2Z6	Acot1	Acyl-coenzyme A thioesterase 1	24	24	19	17	4158300000	2544800000	453910000	447540000	360690000	549560000	31698000	28053000	4158300000	2544800000	453910000	447540000
O55142	Rpl35a	60S ribosomal protein L35a	6	9	6	6	126580000	267560000	206240000	74771000	33854000	164540000	27136000	18722000	126580000	267560000	206240000	74771000
O55143	Atp2a2	Sarcoplasmic/endoplasmic reticulum calcium ATPase 2	26	32	28	23	389470000	359860000	429540000	322620000	15158000	37545000	9417900	7426800	389470000	359860000	429540000	322620000
O55201	Supt5h	Transcription elongation factor SPT5	16	14	6	8	349850000	300210000	367690000	345770000	10490000	12419000	5480000	12542000	349850000	300210000	367690000	345770000
O55222	Ilk	Integrin-linked protein kinase	11	12	13	13	29153000	43951000	367120000	304150000	6578800	16925000	11182000	13036000	29153000	43951000	367120000	304150000
O55234	Psmb5	Proteasome subunit beta type-5	8	9	8	8	39127000	54929000	186730000	94521000	7839700	20954000	7763900	7519700	39127000	54929000	186730000	94521000
O55236	Rngtt	mRNA-capping enzyme;Polynucleotide 5-triphosphatase;mRNA guanylyltransferase	1	2	0	1	0	3709100	0	0	90013	592420	0	106380	771649	2.2385e+06	1	2.30735e+06
O55242	Sigmar1	Sigma non-opioid intracellular receptor 1	2	3	0	0	0	12135000	0	0	3561000	9690900	0	0	3.05272e+07	3.66177e+07	1	1
O70133	Dhx9	ATP-dependent RNA helicase A	44	45	33	33	1259000000	1144800000	842660000	836140000	45911000	84487000	13022000	12257000	1259000000	1144800000	842660000	836140000
O70152	Dpm1	Dolichol-phosphate mannosyltransferase	3	3	1	1	39022000	20967000	0	0	5062000	5416100	103860	206750	4.33947e+07	2.04651e+07	2.12143e+06	4.48435e+06
O70194	Eif3d	Eukaryotic translation initiation factor 3 subunit D	15	16	10	9	205360000	199650000	152250000	163020000	16344000	44665000	5438500	6236400	205360000	199650000	152250000	163020000
O70209	Pdlim3	PDZ and LIM domain protein 3	9	10	12	10	103370000	56754000	778730000	671270000	34499000	46966000	40022000	34076000	103370000	56754000	778730000	671270000
O70228	Atp9a	Probable phospholipid-transporting ATPase IIA	1	2	0	0	0	6360600	0	0	171820	575040	0	0	1.47295e+06	2.17283e+06	1	1
O70250	Pgam2	Phosphoglycerate mutase 2	10	11	3	2	601910000	686470000	9205100	4845700	99901000	211840000	1068500	412680	601910000	686470000	9205100	4845700
O70251	Eef1b	Elongation factor 1-beta	7	8	8	8	822960000	831890000	442480000	509220000	155920000	264310000	42387000	45273000	822960000	831890000	442480000	509220000
O70252	Hmox2	Heme oxygenase 2	6	9	4	1	128400000	49329000	54141000	0	13799000	18964000	2385800	1705100	1.18294e+08	7.16567e+07	4.8732e+07	3.69832e+07
O70274;Q63739	Ptp4a2	Protein tyrosine phosphatase type IVA 2	1	5	0	0	0	9668700	0	0	1340700	4632900	0	0	1.14933e+07	1.75057e+07	1	1
O70305	Atxn2	Ataxin-2	4	5	2	2	14857000	10980000	16862000	18313000	709150	1654900	294370	266380	14857000	10980000	16862000	18313000
O70309	Itgb5	Integrin beta-5	2	2	1	0	0	4965200	0	0	320410	553290	84409	0	2.74676e+06	2.09064e+06	1.72413e+06	1
O70310	Nmt1	Glycylpeptide N-tetradecanoyltransferase 1	11	15	8	6	160290000	292020000	114100000	114580000	24920000	51791000	7525800	2261000	160290000	292020000	114100000	114580000
O70311	Nmt2	Glycylpeptide N-tetradecanoyltransferase 2	4	5	0	0	0	11164000	0	0	938530	2139800	0	0	8.04568e+06	8.08537e+06	1	1
O70318	Epb41l2	Band 4.1-like protein 2	8	9	11	12	22844000	30292000	155400000	153920000	869250	3023500	2190700	2981800	22844000	30292000	155400000	153920000
O70325;Q91XR9	Gpx4	Phospholipid hydroperoxide glutathione peroxidase, mitochondrial;Phospholipid hydroperoxide glutathione peroxidase, nuclear	5	5	3	4	73054000	117040000	47637000	53377000	15009000	41077000	2406100	6100000	73054000	117040000	47637000	53377000
O70378	Cox4nb	Neighbor of COX4	6	6	5	4	57606000	41035000	36494000	33471000	9259500	19187000	3447000	3450200	57606000	41035000	36494000	33471000
O70400	Pdlim1	PDZ and LIM domain protein 1	14	17	10	9	291910000	160310000	233140000	326840000	43048000	75548000	12619000	14318000	291910000	160310000	233140000	326840000
O70404	Vamp8	Vesicle-associated membrane protein 8	3	4	3	1	40404000	43582000	12101000	0	17097000	24572000	2786100	939960	1.46566e+08	9.28469e+07	5.69085e+07	2.03875e+07
O70422	Gtf2h4	General transcription factor IIH subunit 4	2	1	0	0	6462400	0	0	0	619960	329460	0	0	5.31469e+06	1.24489e+06	1	1
O70423;Q812C9	Aoc3	Membrane primary amine oxidase	0	3	12	11	0	29890000	144340000	226730000	0	595200	5660200	6294500	1	2.249e+06	1.15614e+08	1.36526e+08
O70433	Fhl2	Four and a half LIM domains protein 2	0	0	2	1	0	0	0	6658100	0	0	401360	365740	1	1	8.19812e+06	7.9328e+06
O70435	Psma3	Proteasome subunit alpha type-3	8	7	6	5	217900000	218580000	234160000	185590000	40106000	75473000	15905000	15034000	217900000	218580000	234160000	185590000
O70439	Stx7	Syntaxin-7	5	4	3	4	19393000	21382000	67103000	36068000	7169600	10486000	3778100	2602400	19393000	21382000	67103000	36068000
O70456	Sfn	14-3-3 protein sigma	9	12	12	12	471100000	616640000	1005800000	1309900000	105700000	180260000	63496000	60823000	471100000	616640000	1005800000	1309900000
O70475	Ugdh	UDP-glucose 6-dehydrogenase	7	6	7	6	41598000	31786000	60814000	63662000	3571700	4325600	2347800	2099700	41598000	31786000	60814000	63662000
O70492	Snx3	Sorting nexin-3	8	9	8	6	89396000	64778000	90486000	73535000	13559000	29895000	11453000	7616700	89396000	64778000	90486000	73535000
O70493	Snx12	Sorting nexin-12	6	7	7	6	33413000	25011000	57506000	78050000	7805700	16541000	6104900	6073500	33413000	25011000	57506000	78050000
O70494	Sp3	Transcription factor Sp3	2	2	2	1	10883000	13900000	13532000	0	3861600	7496200	1395300	286570	3.31041e+07	2.83249e+07	2.85002e+07	6.21563e+06
O70503	Hsd17b12	Estradiol 17-beta-dehydrogenase 12	12	12	7	6	445220000	275290000	154470000	151530000	56328000	98983000	8494000	8222800	445220000	275290000	154470000	151530000
O70551	Srpk1	SRSF protein kinase 1	4	5	0	1	28448000	6957700	0	0	1629400	1955800	0	69375	1.39683e+07	7.39012e+06	1	1.50473e+06
O70557;O70556;O70560	Sprr2f	Small proline-rich protein 2F	2	5	0	0	7849800	17392000	0	0	2363800	18824000	0	0	2.0264e+07	7.11277e+07	1	1
O70559;O70555	Sprr2h;Sprr2d	Small proline-rich protein 2H;Small proline-rich protein 2D	0	0	1	2	0	0	0	73441000	0	0	2241800	8068500	1	1	4.57907e+07	1.75004e+08
O70566	Diaph2	Protein diaphanous homolog 2	2	5	0	0	17734000	4042000	0	0	436600	977510	0	0	3.74281e+06	3.69358e+06	1	1
O70572	Smpd2	Sphingomyelin phosphodiesterase 2	4	5	1	1	0	10932000	0	0	1162000	2014600	90092	205810	9.9614e+06	7.6123e+06	1.84021e+06	4.46396e+06
O70585;Q9D2N4	Dtnb	Dystrobrevin beta	1	1	2	0	0	0	21296000	0	552600	355270	575570	0	4.73724e+06	1.34241e+06	1.17565e+07	1
O70589	Cask	Peripheral plasma membrane protein CASK	3	5	3	1	14632000	10147000	21153000	0	537590	1228100	426340	123810	4.60856e+06	4.64046e+06	8.70836e+06	2.68541e+06
O70591	Pfdn2	Prefoldin subunit 2	4	3	3	3	32953000	68210000	121860000	64676000	12180000	8626800	11415000	9673900	32953000	68210000	121860000	64676000
O88271	Cfdp1	Craniofacial development protein 1	4	5	3	2	71656000	56992000	109700000	80109000	13582000	25146000	8734600	4033300	71656000	56992000	109700000	80109000
O88286	Wiz	Protein Wiz	4	5	3	3	16902000	18826000	29756000	35568000	378950	1222900	440840	431860	16902000	18826000	29756000	35568000
O88291	Znf326	DBIRD complex subunit ZNF326	7	7	6	4	55276000	37249000	76633000	79635000	4922200	7972900	2468200	2394000	55276000	37249000	76633000	79635000
O88342	Wdr1	WD repeat-containing protein 1	17	22	20	17	746510000	530400000	890180000	701610000	41721000	73024000	28572000	31684000	746510000	530400000	890180000	701610000
O88351	Ikbkb	Inhibitor of nuclear factor kappa-B kinase subunit beta	2	2	0	0	6660300	0	0	0	299080	344090	0	0	2.5639e+06	1.30017e+06	1	1
O88379	Baz1a	Bromodomain adjacent to zinc finger domain protein 1A	2	6	0	0	0	8701200	0	0	154560	641430	0	0	1.32499e+06	2.42368e+06	1	1
O88384	Vti1b	Vesicle transport through interaction with t-SNAREs homolog 1B	6	8	3	3	43185000	22003000	42140000	46289000	7213000	16516000	2592900	3306400	43185000	22003000	42140000	46289000
O88441	Mtx2	Metaxin-2	5	4	3	1	71021000	39660000	18751000	0	10445000	21550000	1339600	893350	8.95412e+07	8.14281e+07	2.73625e+07	1.93765e+07
O88447	Klc1	Kinesin light chain 1	5	5	1	2	19309000	14788000	0	9504000	1168600	2118900	114840	212820	1.0018e+07	8.0064e+06	2.3457e+06	4.61601e+06
O88455	Dhcr7	7-dehydrocholesterol reductase	2	1	0	0	12133000	0	0	0	2328000	3699600	0	0	1.99571e+07	1.39792e+07	1	1
O88456;Q9D7J7	Capns1	Calpain small subunit 1	6	9	7	6	112520000	102340000	104060000	198620000	23551000	58785000	9737500	13729000	112520000	102340000	104060000	198620000
O88466	Zfp106	Zinc finger protein 106	1	2	0	0	0	15473000	0	0	3017	772290	0	0	25863.6	2.91815e+06	1	1
O88487	Dync1i2	Cytoplasmic dynein 1 intermediate chain 2	9	10	9	8	86450000	92289000	154470000	104590000	10648000	27612000	5734600	5287700	86450000	92289000	154470000	104590000
O88508;O88509	Dnmt3a	DNA (cytosine-5)-methyltransferase 3A	3	5	4	4	11942000	6181700	35307000	19963000	456280	1074100	647080	294000	11942000	6181700	35307000	19963000
O88512	Ap1g2	AP-1 complex subunit gamma-like 2	8	8	1	0	52856000	29072000	0	0	2889600	4344300	40905	0	2.47715e+07	1.64152e+07	835519	1
O88520	Shoc2	Leucine-rich repeat protein SHOC-2	4	3	3	2	23506000	13040000	13925000	13288000	2137200	3044400	893490	489150	23506000	13040000	13925000	13288000
O88522	Ikbkg	NF-kappa-B essential modulator	0	2	1	0	0	5671800	0	0	0	1181600	127130	0	1	4.46475e+06	2.59674e+06	1
O88531	Ppt1	Palmitoyl-protein thioesterase 1	8	10	6	5	223610000	131270000	151690000	191840000	33244000	52604000	11145000	11877000	223610000	131270000	151690000	191840000
O88532	Zfr	Zinc finger RNA-binding protein	8	13	6	2	30325000	21307000	39055000	28325000	1558500	4575100	668020	223400	30325000	21307000	39055000	28325000
O88543	Cops3	COP9 signalosome complex subunit 3	6	6	4	4	66380000	83980000	58454000	48262000	8835700	16190000	1421000	1282200	66380000	83980000	58454000	48262000
O88544	Cops4	COP9 signalosome complex subunit 4	13	16	8	10	233000000	181340000	117470000	112960000	18812000	36940000	4133200	3997900	233000000	181340000	117470000	112960000
O88545	Cops6	COP9 signalosome complex subunit 6	7	9	5	4	135470000	96121000	53250000	71712000	22242000	43230000	4754900	5336600	135470000	96121000	53250000	71712000
O88554	Parp2	Poly [ADP-ribose] polymerase 2	2	1	0	1	4239900	0	0	0	331430	357240	0	37994	2.84123e+06	1.34985e+06	1	824080
O88561	Slc27a3	Long-chain fatty acid transport protein 3	0	0	2	0	0	0	8505600	0	0	0	369810	0	1	1	7.55368e+06	1
O88569	Hnrnpa2b1	Heterogeneous nuclear ribonucleoproteins A2/B1	25	30	25	24	7360400000	4708400000	4639200000	4081800000	622980000	1126100000	276490000	230200000	7360400000	4708400000	4639200000	4081800000
O88587	Comt	Catechol O-methyltransferase	9	9	8	6	49948000	46054000	54563000	50079000	5529700	15474000	4298100	2365900	49948000	46054000	54563000	50079000
O88597	Becn1	Beclin-1	2	2	0	1	7345400	17581000	0	0	760630	3702200	0	168910	6.5206e+06	1.3989e+07	1	3.66361e+06
O88622	Parg	Poly(ADP-ribose) glycohydrolase	2	2	1	0	1767100	2692900	0	0	71866	225400	6234.3	0	616081	851688	127341	1
O88630	Gosr1	Golgi SNAP receptor complex member 1	3	2	0	1	0	0	0	29707000	2510600	3962500	0	1835800	2.15225e+07	1.49726e+07	1	3.9818e+07
O88643	Pak1	Serine/threonine-protein kinase PAK 1	5	6	3	3	44318000	29925000	20963000	23659000	3578300	6100200	759200	834540	44318000	29925000	20963000	23659000
O88653	Lamtor3	Ragulator complex protein LAMTOR3	3	3	1	1	36951000	39834000	0	0	12564000	24036000	6354600	7852700	1.07707e+08	9.08216e+07	1.29798e+08	1.70323e+08
O88665	Brd7	Bromodomain-containing protein 7	3	5	0	1	5290800	8194600	0	0	254810	1322000	0	16629	2.18439e+06	4.99526e+06	1	360679
O88668	Creg1	Protein CREG1	1	1	1	2	0	4197700	0	0	1493400	2234900	364600	497180	1.28024e+07	8.44471e+06	7.44726e+06	1.07837e+07
O88685	Psmc3	26S protease regulatory subunit 6A	15	16	15	14	351770000	288640000	221770000	262090000	26133000	51738000	9542200	8817800	351770000	288640000	221770000	262090000
O88696	Clpp	Putative ATP-dependent Clp protease proteolytic subunit, mitochondrial	4	6	2	3	22211000	31139000	0	58423000	3945000	12356000	1675100	2969800	3.38191e+07	4.66879e+07	3.42153e+07	6.44142e+07
O88712	Ctbp1	C-terminal-binding protein 1	5	11	5	5	100950000	70292000	80082000	94674000	9796600	23817000	3224900	3598300	100950000	70292000	80082000	94674000
O88735	Map7	Ensconsin	4	3	2	3	10552000	12430000	22762000	16806000	1170500	2129000	704810	694130	10552000	12430000	22762000	16806000
O88738	Birc6	Baculoviral IAP repeat-containing protein 6	14	18	4	2	55710000	39999000	15217000	12754000	635260	1165900	42488	56726	55710000	39999000	15217000	12754000
O88746	Tom1	Target of Myb protein 1	3	3	1	1	6366800	0	0	0	610790	1887600	34893	71139	5.23608e+06	7.13242e+06	712719	1.54299e+06
O88783	F5	Coagulation factor V;Coagulation factor V heavy chain;Coagulation factor V light chain	4	3	3	2	7340600	4034500	33881000	37971000	353070	394110	337510	285790	7340600	4034500	33881000	37971000
O88792	F11r	Junctional adhesion molecule A	4	5	2	3	85028000	74082000	34263000	48147000	12555000	35009000	2083200	3203800	85028000	74082000	34263000	48147000
O88796	Rpp30	Ribonuclease P protein subunit p30	6	7	4	2	53318000	25443000	24091000	23809000	8805600	11523000	1045400	812410	53318000	25443000	24091000	23809000
O88811	Stam2	Signal transducing adapter molecule 2	5	4	2	2	366110000	1119000000	1771900000	1950400000	22756000	52943000	90611000	103360000	366110000	1119000000	1771900000	1950400000
O88843	Cradd	Death domain-containing protein CRADD	3	3	1	0	2098200	4073300	0	0	602280	2857100	133160	0	5.16313e+06	1.07957e+07	2.71991e+06	1
O88844	Idh1	Isocitrate dehydrogenase [NADP] cytoplasmic	19	21	15	12	467040000	381990000	232770000	244970000	36745000	75507000	10528000	7250400	467040000	381990000	232770000	244970000
O88851	Rbbp9	Putative hydrolase RBBP9	6	7	8	7	85154000	66224000	98017000	119840000	16145000	28960000	11940000	11163000	85154000	66224000	98017000	119840000
O88874	Ccnk	Cyclin-K	1	2	1	1	0	12940000	0	0	1197700	3100200	225090	234020	1.02674e+07	1.17143e+07	4.59765e+06	5.07583e+06
O88895	Hdac3	Histone deacetylase 3	0	2	0	0	0	4019100	0	0	0	802410	0	0	1	3.03196e+06	1	1
O88898	Tp63	Tumor protein 63	0	1	6	8	0	0	141380000	79562000	0	181120	3989700	3857300	1	684374	8.1493e+07	8.36638e+07
O88907	Pias1	E3 SUMO-protein ligase PIAS1	1	2	0	0	0	3148300	0	0	23191	538770	0	0	198808	2.03578e+06	1	1
O88952;Q8JZS0;O88951	Lin7c	Protein lin-7 homolog C	4	6	5	5	105410000	84903000	76406000	51985000	18861000	27924000	8643200	5503600	105410000	84903000	76406000	51985000
O88958	Gnpda1	Glucosamine-6-phosphate isomerase 1	3	4	1	0	26596000	13334000	0	0	3049200	5832600	148390	0	2.61397e+07	2.20389e+07	3.03099e+06	1
O88967	Yme1l1	ATP-dependent zinc metalloprotease YME1L1	8	5	3	3	50854000	14032000	9480500	12826000	2777600	2471000	126790	218790	50854000	14032000	9480500	12826000
O88983	Stx8	Syntaxin-8	2	2	1	1	17517000	10406000	0	0	3213900	4866600	428730	676550	2.75516e+07	1.83888e+07	8.75717e+06	1.46742e+07
O89001	Cpd	Carboxypeptidase D	1	2	0	0	0	2135600	0	0	25643	155040	0	0	219828	585829	1	1
O89023	Tpp1	Tripeptidyl-peptidase 1	4	4	4	4	270110000	185800000	142170000	147650000	26500000	45680000	5791000	5948900	270110000	185800000	142170000	147650000
O89053	Coro1a	Coronin-1A	3	3	3	3	6706800	7824000	11208000	24970000	732070	1722000	885720	1064800	6706800	7824000	11208000	24970000
O89079	Cope	Coatomer subunit epsilon	8	10	6	4	204490000	135270000	190670000	259180000	29578000	64525000	12527000	12492000	204490000	135270000	190670000	259180000
O89086	Rbm3	Putative RNA-binding protein 3	7	9	7	7	162060000	511530000	983100000	625240000	43849000	262770000	122480000	86165000	162060000	511530000	983100000	625240000
O89090	Sp1	Transcription factor Sp1	1	5	3	2	0	14934000	23144000	0	943870	8568300	2019600	418160	8.09145e+06	3.23759e+07	4.1252e+07	9.06978e+06
O89110	Casp8	Caspase-8;Caspase-8 subunit p18;Caspase-8 subunit p10	3	5	2	2	18096000	14768000	14890000	14178000	1531800	3700400	369880	340070	18096000	14768000	14890000	14178000
O89112	Lancl1	LanC-like protein 1	8	9	7	6	106570000	82673000	97927000	96115000	11286000	27921000	5939400	5371500	106570000	82673000	97927000	96115000
O89116	Vti1a	Vesicle transport through interaction with t-SNAREs homolog 1A	2	2	0	0	5047900	9164500	0	0	1024900	3864000	0	0	8.7861e+06	1.46004e+07	1	1
P00375	Dhfr	Dihydrofolate reductase	5	7	3	4	64605000	65878000	42365000	43665000	12058000	27767000	3031600	3463800	64605000	65878000	42365000	43665000
P00405	Mtco2	Cytochrome c oxidase subunit 2	6	6	5	6	508150000	864570000	415480000	404000000	192650000	452110000	37568000	50251000	508150000	864570000	415480000	404000000
P00493	Hprt1	Hypoxanthine-guanine phosphoribosyltransferase	8	10	5	5	50080000	92069000	83380000	90855000	13609000	45121000	3777500	4642400	50080000	92069000	83380000	90855000
P00920	Ca2	Carbonic anhydrase 2	4	4	2	1	53887000	65368000	1890700	0	9234600	23158000	110460	102730	7.91649e+07	8.7504e+07	2.25624e+06	2.22819e+06
P01027	C3	Complement C3;Complement C3 beta chain;Complement C3 alpha chain;C3a anaphylatoxin;Complement C3b alpha chain;Complement C3c alpha chain fragment 1;Complement C3dg fragment;Complement C3g fragment;Complement C3d fragment;Complement C3f fragment;Complement C3c alpha chain fragment 2	10	10	8	6	154210000	113950000	928960000	1205000000	5495600	3122400	8898200	10821000	154210000	113950000	928960000	1205000000
P01029	C4b	Complement C4-B;Complement C4 beta chain;Complement C4 alpha chain;C4a anaphylatoxin;Complement C4 gamma chain	5	5	6	5	16486000	20571000	335910000	461090000	808590	2905600	5710700	4085200	16486000	20571000	335910000	461090000
P01101	Fos	Proto-oncogene c-Fos	5	2	2	2	9630700	9491100	6336400	0	2863500	2635800	407560	787950	2.45477e+07	9.95954e+06	8.32476e+06	1.70904e+07
P01887	B2m	Beta-2-microglobulin	2	2	2	2	79920000	282740000	140540000	140970000	62348000	137950000	16330000	17167000	79920000	282740000	140540000	140970000
P01897	H2-L	H-2 class I histocompatibility antigen, L-D alpha chain	12	11	11	8	825910000	714080000	540820000	444820000	87741000	164020000	23834000	20399000	825910000	714080000	540820000	444820000
P01899;P01900;P01898;P01896;P14427;P01895	H2-D1	H-2 class I histocompatibility antigen, D-B alpha chain	2	2	2	2	8584000	11861000	23468000	36887000	843530	5946900	818760	1199600	8584000	11861000	23468000	36887000
P01942;P06467	Hba	Hemoglobin subunit alpha	6	6	7	6	3769900000	868530000	1869100000	1339800000	396920000	385780000	353600000	354710000	3769900000	868530000	1869100000	1339800000
P02088;P02104	Hbb-b1	Hemoglobin subunit beta-1	12	11	11	11	4850600000	2941400000	2071800000	1323300000	337210000	501860000	333190000	414600000	4850600000	2941400000	2071800000	1323300000
P02089	Hbb-b2	Hemoglobin subunit beta-2	6	5	3	3	117470000	76085000	99182000	70055000	27366000	34571000	8051800	4694800	117470000	76085000	99182000	70055000
P02301;P84244	H3f3c;H3f3a	Histone H3.3C;Histone H3.3	2	2	0	0	56539000	2052400000	0	0	51836000	2408700000	0	0	4.44371e+08	9.10143e+09	1	1
P02463	Col4a1	Collagen alpha-1(IV) chain;Arresten	0	0	2	0	0	0	16960000	0	0	0	223160	0	1	1	4.55823e+06	1
P02468;Q9R0B6	Lamc1	Laminin subunit gamma-1	17	18	50	46	26041000	35173000	1972800000	1693400000	1190600	2725400	25454000	20963000	26041000	35173000	1972800000	1693400000
P02469	Lamb1	Laminin subunit beta-1	12	11	44	41	17863000	23295000	1387300000	1152500000	577860	1434800	16812000	16836000	17863000	23295000	1387300000	1152500000
P02535	Krt10	Keratin, type I cytoskeletal 10	8	8	12	13	100490000	291280000	10244000000	27619000000	21042000	106370000	489110000	939380000	100490000	291280000	10244000000	27619000000
P02798	Mt2	Metallothionein-2	3	3	3	2	14270000	38505000	131670000	91902000	17806000	72723000	38169000	29993000	14270000	38505000	131670000	91902000
P03921	Mtnd5	NADH-ubiquinone oxidoreductase chain 5	1	2	0	0	0	7142800	0	0	8917.2	2632700	0	0	76443.9	9.94783e+06	1	1
P03930	Mtatp8	ATP synthase protein 8	3	3	2	2	203870000	214340000	457130000	295030000	150620000	354590000	173230000	70718000	203870000	214340000	457130000	295030000
P03958	Ada	Adenosine deaminase	9	11	3	3	128270000	122740000	18903000	28824000	13175000	27604000	649790	915080	128270000	122740000	18903000	28824000
P03975	Iap	IgE-binding protein	0	4	3	1	0	16396000	2963100	0	0	2930600	105400	66681	1	1.10735e+07	2.15288e+06	1.44629e+06
P03991;P14428;P04223;P01901;P14426;P14429;P14430;P06339;P14431	H2-K1	H-2 class I histocompatibility antigen, K-W28 alpha chain;H-2 class I histocompatibility antigen, K-Q alpha chain;H-2 class I histocompatibility antigen, K-K alpha chain	8	9	6	6	116190000	135040000	99898000	78862000	12935000	36361000	3955700	3783300	116190000	135040000	99898000	78862000
P04104	Krt1	Keratin, type II cytoskeletal 1	5	7	7	6	377550000	708540000	21100000000	16071000000	36639000	170760000	611220000	563480000	377550000	708540000	21100000000	16071000000
P04117;O08716;P24526	Fabp4	Fatty acid-binding protein, adipocyte	9	9	9	9	318000000	323280000	630060000	634320000	131550000	176450000	66195000	72037000	318000000	323280000	630060000	634320000
P04227;P04228;P23150;P14435;P14436;P14437;P01910;P14434;P14438	H2-Aa	H-2 class II histocompatibility antigen, A-Q alpha chain;H-2 class II histocompatibility antigen, A-D alpha chain;H-2 class II histocompatibility antigen, I-E alpha chain;H-2 class II histocompatibility antigen, A-F alpha chain;H-2 class II histocompatibility antigen, A-R alpha chain;H-2 class II histocompatibility antigen, A-S alpha chain	0	2	1	0	0	2075700	0	0	0	1243300	718940	0	1	4.69789e+06	1.4685e+07	1
P04247	Mb	Myoglobin	6	9	3	1	77842000	130410000	13683000	0	26994000	82903000	1613900	177210	2.3141e+08	3.13254e+08	3.29653e+07	3.84364e+06
P04370	Mbp	Myelin basic protein	6	6	5	6	68961000	131230000	216350000	1754600000	31052000	111490000	29484000	171830000	68961000	131230000	216350000	1754600000
P04627;P28028;Q99N57	Araf	Serine/threonine-protein kinase A-Raf	6	8	0	0	11735000	28341000	0	0	1025900	3671600	0	0	8.79467e+06	1.38734e+07	1	1
P05063	Aldoc	Fructose-bisphosphate aldolase C	22	22	6	3	603580000	369410000	18053000	15496000	52728000	79636000	1259700	889480	603580000	369410000	18053000	15496000
P05064;Q91Y97	Aldoa	Fructose-bisphosphate aldolase A	36	35	25	25	6683900000	7185400000	1748100000	1513500000	628910000	1392000000	79604000	75869000	6683900000	7185400000	1748100000	1513500000
P05132	Prkaca	cAMP-dependent protein kinase catalytic subunit alpha	5	7	5	5	95231000	55760000	34277000	31764000	5819200	15793000	3535100	2441300	95231000	55760000	34277000	31764000
P05201	Got1	Aspartate aminotransferase, cytoplasmic	25	25	15	11	1096800000	742600000	150080000	199450000	97696000	147410000	7830400	6249200	1096800000	742600000	150080000	199450000
P05202	Got2	Aspartate aminotransferase, mitochondrial	24	25	24	19	1550200000	1109400000	1645100000	1278900000	127630000	239930000	59303000	44400000	1550200000	1109400000	1645100000	1278900000
P05480	Src	Neuronal proto-oncogene tyrosine-protein kinase Src	3	4	3	2	32244000	20689000	23900000	24289000	2294100	4302400	922670	572950	32244000	20689000	23900000	24289000
P05784	Krt18	Keratin, type I cytoskeletal 18	42	44	27	32	14276000000	14812000000	2088600000	2542900000	860420000	1888800000	196990000	294710000	14276000000	14812000000	2088600000	2542900000
P05977;P09542;P09541	Myl1	Myosin light chain 1/3, skeletal muscle isoform	8	11	2	3	127480000	21268000	392250000	191080000	21600000	27847000	24537000	20194000	127480000	21268000	392250000	191080000
P06151;P00342	Ldha	L-lactate dehydrogenase A chain	26	28	21	20	4195100000	4560300000	1674200000	1441100000	559580000	947650000	100760000	94740000	4195100000	4560300000	1674200000	1441100000
P06342;P01921;P14483;P06345;P06343;P06344;P06346	H2-Ab1	H-2 class II histocompatibility antigen, A-Q beta chain;H-2 class II histocompatibility antigen, A-D beta chain;H-2 class II histocompatibility antigen, A beta chain;H-2 class II histocompatibility antigen, A-S beta chain	2	2	3	4	15958000	13248000	32255000	50424000	1268200	1995900	3030400	2911900	15958000	13248000	32255000	50424000
P06537	Nr3c1	Glucocorticoid receptor	1	2	1	1	0	2331300	0	0	72663	279270	106970	59504	622914	1.05524e+06	2.18495e+06	1.29063e+06
P06745	Gpi	Glucose-6-phosphate isomerase	26	27	24	19	898680000	824480000	521330000	580280000	75858000	147680000	22363000	19299000	898680000	824480000	521330000	580280000
P06801	Me1	NADP-dependent malic enzyme	15	20	7	6	124490000	184600000	36172000	29253000	8542200	29843000	1317400	880720	124490000	184600000	36172000	29253000
P06802	Enpp1	Ectonucleotide pyrophosphatase/phosphodiesterase family member 1;Alkaline phosphodiesterase I;Nucleotide pyrophosphatase	2	0	7	6	24208000	0	62121000	41958000	461330	0	1647200	1249000	3.95481e+06	1	3.36455e+07	2.70905e+07
P07214	Sparc	SPARC	0	0	3	5	0	0	67027000	53936000	0	0	4095700	5150600	1	1	8.36581e+07	1.11715e+08
P07309	Ttr	Transthyretin	2	4	0	0	21144000	5570500	0	0	4567500	7916600	0	0	3.91555e+07	2.99134e+07	1	1
P07310	Ckm	Creatine kinase M-type	27	28	13	6	8355800000	6722900000	168230000	102400000	870480000	1614300000	12962000	5099100	8355800000	6722900000	168230000	102400000
P07356	Anxa2	Annexin A2	26	29	26	25	3495200000	3243500000	2159900000	3115500000	341000000	664760000	101510000	119180000	3495200000	3243500000	2159900000	3115500000
P07607	Tyms	Thymidylate synthase	2	4	0	1	11113000	5568700	0	0	1195400	2614800	0	226610	1.02477e+07	9.88019e+06	1	4.91511e+06
P07724	Alb	Serum albumin	46	49	42	38	48279000000	34172000000	25327000000	22448000000	1007400000	1341900000	1195200000	1371000000	48279000000	34172000000	25327000000	22448000000
P07742	Rrm1	Ribonucleoside-diphosphate reductase large subunit	16	17	10	8	151900000	133610000	70968000	65632000	7106100	18049000	1477800	1191600	151900000	133610000	70968000	65632000
P07744	Krt4	Keratin, type II cytoskeletal 4	9	15	5	8	48066000	188660000	28454000	107900000	4712100	28198000	1555800	4097900	48066000	188660000	28454000	107900000
P07758;Q00896;Q00897	Serpina1a;Serpina1c;Serpina1d	Alpha-1-antitrypsin 1-1;Alpha-1-antitrypsin 1-3;Alpha-1-antitrypsin 1-4	3	5	0	0	23693000	11436000	0	0	1924200	4982500	0	0	1.64955e+07	1.88267e+07	1	1
P07759;Q03734	Serpina3k	Serine protease inhibitor A3K	10	11	5	3	98481000	46948000	32793000	34813000	9664900	15932000	1494300	1239200	98481000	46948000	32793000	34813000
P07901	Hsp90aa1	Heat shock protein HSP 90-alpha	30	33	28	24	3276300000	2276800000	1382900000	1317200000	204800000	340000000	40818000	40818000	3276300000	2276800000	1382900000	1317200000
P07934	Phkg1	Phosphorylase b kinase gamma catalytic chain, skeletal muscle isoform	1	2	0	0	0	6479100	0	0	584180	1478400	0	0	5.00796e+06	5.58623e+06	1	1
P08003	Pdia4	Protein disulfide-isomerase A4	36	43	33	26	1306400000	1194700000	1133800000	1026000000	75321000	171240000	33239000	28186000	1306400000	1194700000	1133800000	1026000000
P08030	Aprt	Adenine phosphoribosyltransferase	4	6	2	2	53173000	55801000	14746000	27245000	6789000	23210000	2079300	2413200	53173000	55801000	14746000	27245000
P08071	Ltf	Lactotransferrin	26	24	8	4	285700000	116470000	68829000	15238000	12105000	17069000	1092700	410320	285700000	116470000	68829000	15238000
P08074	Cbr2	Carbonyl reductase [NADPH] 2	8	9	6	6	63079000	98854000	268920000	262660000	11536000	42276000	14400000	17348000	63079000	98854000	268920000	262660000
P08113	Hsp90b1	Endoplasmin	49	54	50	48	3537700000	3006000000	4521500000	3523400000	191900000	378340000	108810000	94309000	3537700000	3006000000	4521500000	3523400000
P08207	S100a10	Protein S100-A10	4	6	4	4	34913000	102140000	117430000	155820000	35881000	180080000	20799000	26887000	34913000	102140000	117430000	155820000
P08226	Apoe	Apolipoprotein E	1	0	8	4	0	0	81680000	57934000	400760	0	6449500	2826100	3.43557e+06	1	1.31737e+08	6.12974e+07
P08228	Sod1	Superoxide dismutase [Cu-Zn]	7	8	8	8	1155700000	796950000	823620000	703070000	249080000	398400000	96203000	88228000	1155700000	796950000	823620000	703070000
P08249	Mdh2	Malate dehydrogenase, mitochondrial	19	19	18	19	4672200000	3695700000	3038300000	3306200000	530180000	793580000	130920000	151130000	4672200000	3695700000	3038300000	3306200000
P08551	Nefl	Neurofilament light polypeptide	1	2	2	3	0	3545600	3808000	33825000	56073	379700	158780	865100	480693	1.43472e+06	3.24322e+06	1.87638e+07
P08730	Krt13	Keratin, type I cytoskeletal 13	1	0	2	1	0	0	173590000	0	270860	0	6429200	63660	2.32198e+06	1	1.31322e+08	1.38077e+06
P08752;B2RSH2;P18872;P50149;Q3V3I2;P20612	Gnai2	Guanine nucleotide-binding protein G(i) subunit alpha-2	18	17	14	14	328180000	281390000	443240000	580110000	47363000	91815000	24060000	30049000	328180000	281390000	443240000	580110000
P08775	Polr2a	DNA-directed RNA polymerase II subunit RPB1	16	27	10	11	94593000	75298000	71626000	48277000	2184600	4641200	542360	467320	94593000	75298000	71626000	48277000
P09055	Itgb1	Integrin beta-1	20	22	22	21	286990000	296380000	890950000	781500000	20447000	51136000	24828000	20922000	286990000	296380000	890950000	781500000
P09103	P4hb	Protein disulfide-isomerase	36	41	27	28	3494300000	2889200000	2221500000	2090200000	210470000	457840000	68333000	59814000	3494300000	2889200000	2221500000	2090200000
P09242	Alpl	Alkaline phosphatase, tissue-nonspecific isozyme	10	11	12	12	33523000	33392000	323150000	284780000	4350100	10233000	9567000	9400000	33523000	33392000	323150000	284780000
P09405	Ncl	Nucleolin	32	33	32	28	4312400000	3056700000	3423000000	2731600000	241510000	422910000	95395000	76701000	4312400000	3056700000	3423000000	2731600000
P09411	Pgk1	Phosphoglycerate kinase 1	26	27	25	20	1743200000	2111200000	1328800000	1604400000	168220000	372150000	56659000	46505000	1743200000	2111200000	1328800000	1604400000
P09450	Junb	Transcription factor jun-B	2	2	2	2	8602900	6778500	30206000	25175000	1901100	3477900	1991800	1804400	8602900	6778500	30206000	25175000
P09470	Ace	Angiotensin-converting enzyme;Angiotensin-converting enzyme, soluble form	2	2	1	3	4697000	4702100	0	0	134300	377470	75915	93108	1.15131e+06	1.42629e+06	1.55063e+06	2.01949e+06
P09528	Fth1	Ferritin heavy chain	12	13	12	12	746430000	892850000	406350000	505750000	150340000	312250000	41880000	53060000	746430000	892850000	406350000	505750000
P09535	Igf2	Insulin-like growth factor II;Insulin-like growth factor II;Preptin	2	2	2	2	15690000	11879000	90820000	135440000	5207400	9175200	11254000	15913000	15690000	11879000	90820000	135440000
P09602	Hmgn2	Non-histone chromosomal protein HMG-17	3	2	3	3	11543000	10960000	77409000	26927000	12780000	18599000	39328000	13996000	11543000	10960000	77409000	26927000
P09671	Sod2	Superoxide dismutase [Mn], mitochondrial	8	7	5	5	289290000	276220000	117440000	187330000	59477000	107350000	12572000	15781000	289290000	276220000	117440000	187330000
P09803	Cdh1	Cadherin-1;E-Cad/CTF1;E-Cad/CTF2;E-Cad/CTF3	8	9	3	3	123670000	146080000	54572000	75769000	12500000	17624000	1258200	1625700	123670000	146080000	54572000	75769000
P09925	Surf1	Surfeit locus protein 1	2	2	0	0	14877000	0	0	0	1847000	43988000	0	0	1.58337e+07	1.66212e+08	1	1
P0C0S6;Q3THW5	H2afz;H2afv	Histone H2A.Z;Histone H2A.V	3	3	3	3	1359300000	834930000	304100000	958120000	412740000	536890000	116660000	264010000	1359300000	834930000	304100000	958120000
P0C7N9	Psmg4	Proteasome assembly chaperone 4	2	2	1	0	20723000	15498000	0	0	5646200	11975000	2147400	0	4.84028e+07	4.52483e+07	4.38625e+07	1
P10107	Anxa1	Annexin A1	33	35	24	26	2955700000	2565800000	403960000	734730000	269510000	513980000	27344000	39974000	2955700000	2565800000	403960000	734730000
P10126	Eef1a1	Elongation factor 1-alpha 1	28	32	24	24	12850000000	10562000000	8722300000	9780400000	1366000000	2146300000	468320000	427610000	12850000000	10562000000	8722300000	9780400000
P10287	Cdh3	Cadherin-3	0	0	2	2	0	0	0	15350000	0	0	269060	446390	1	1	5.49578e+06	9.68208e+06
P10493;O88322	Nid1	Nidogen-1	3	6	17	21	3716300	9617100	671930000	859670000	257440	980330	14616000	15777000	3716300	9617100	671930000	859670000
P10518	Alad	Delta-aminolevulinic acid dehydratase	8	12	1	1	63501000	138680000	0	0	9403200	39201000	544000	599260	8.06102e+07	1.48124e+08	1.11117e+07	1.29978e+07
P10605	Ctsb	Cathepsin B;Cathepsin B light chain;Cathepsin B heavy chain	10	12	9	9	970000000	874360000	573600000	562870000	108150000	208620000	29868000	31875000	970000000	874360000	573600000	562870000
P10630	Eif4a2	Eukaryotic initiation factor 4A-II	3	3	1	1	38503000	43868000	0	0	3957600	8175500	2041900	1782500	3.39271e+07	3.08917e+07	4.17075e+07	3.86619e+07
P10639	Txn	Thioredoxin	8	8	7	6	778590000	1050700000	499630000	491710000	277660000	673770000	59632000	70339000	778590000	1050700000	499630000	491710000
P10649	Gstm1	Glutathione S-transferase Mu 1	13	14	13	11	298310000	303720000	314960000	351900000	31559000	74143000	23657000	24939000	298310000	303720000	314960000	351900000
P10711;Q9QVN7	Tcea1	Transcription elongation factor A protein 1	10	11	9	7	101830000	123010000	178080000	103810000	16949000	30928000	11503000	3776300	101830000	123010000	178080000	103810000
P10810	Cd14	Monocyte differentiation antigen CD14	5	4	0	0	27176000	23347000	0	0	4049000	5047800	0	0	3.47106e+07	1.90734e+07	1	1
P10833	Rras	Ras-related protein R-Ras	4	4	4	4	13576000	23683000	51661000	66610000	1781600	5529600	3882000	3797400	13576000	23683000	51661000	66610000
P10852	Slc3a2	4F2 cell-surface antigen heavy chain	16	18	19	17	246490000	235500000	1191500000	1280900000	24449000	56334000	43149000	38584000	246490000	235500000	1191500000	1280900000
P10922	H1f0	Histone H1.0	5	6	6	6	770670000	1254200000	1908200000	1060100000	347730000	1129100000	372200000	223480000	770670000	1254200000	1908200000	1060100000
P11031	Sub1	Activated RNA polymerase II transcriptional coactivator p15	2	3	2	3	71701000	84100000	103920000	67926000	50298000	62394000	15891000	12641000	71701000	84100000	103920000	67926000
P11087	Col1a1	Collagen alpha-1(I) chain	2	2	3	3	4523100	3547000	13926000	57937000	286990	326560	220140	606930	4523100	3547000	13926000	57937000
P11103	Parp1	Poly [ADP-ribose] polymerase 1	23	20	15	16	254360000	207820000	262490000	184840000	13205000	20715000	4183000	4138400	254360000	207820000	262490000	184840000
P11276	Fn1	Fibronectin;Anastellin	5	4	9	9	12837000	9931400	89620000	184970000	271800	362830	1068900	1438300	12837000	9931400	89620000	184970000
P11352	Gpx1	Glutathione peroxidase 1	7	9	6	7	212830000	149610000	112220000	160040000	30607000	54725000	7400400	11877000	212830000	149610000	112220000	160040000
P11404	Fabp3	Fatty acid-binding protein, heart	2	3	1	0	18292000	14534000	0	0	3159900	8554800	73588	0	2.70887e+07	3.23249e+07	1.5031e+06	1
P11438	Lamp1	Lysosome-associated membrane glycoprotein 1	2	2	1	1	49645000	42897000	0	0	5964400	12543000	507930	2510200	5.11306e+07	4.73945e+07	1.03749e+07	5.44456e+07
P11440	Cdk1	Cyclin-dependent kinase 1	5	9	6	6	62845000	40119000	88848000	81680000	5622600	14190000	4555400	4166100	62845000	40119000	88848000	81680000
P11499;REV__Q8BL66	Hsp90ab1	Heat shock protein HSP 90-beta	56	58	51	48	12654000000	9446800000	7832200000	7153600000	740420000	1375300000	269890000	213700000	12654000000	9446800000	7832200000	7153600000
P11531	Dmd	Dystrophin	3	3	2	2	0	0	8169300	10459000	49432	146590	45186	53297	423763	553900	922962	1.156e+06
P11609;P11610	Cd1d1;Cd1d2	Antigen-presenting glycoprotein CD1d1;Antigen-presenting glycoprotein CD1d2	1	2	0	0	0	2381200	0	0	126070	633870	0	0	1.08075e+06	2.39512e+06	1	1
P11672	Lcn2	Neutrophil gelatinase-associated lipocalin	2	2	2	2	0	42618000	19913000	0	17596000	24073000	2792300	2232900	1.50844e+08	9.09614e+07	5.70351e+07	4.8431e+07
P11679	Krt8	Keratin, type II cytoskeletal 8	59	60	50	50	16690000000	40662000000	7168000000	8027100000	1672400000	3768800000	427080000	407610000	16690000000	40662000000	7168000000	8027100000
P11881	Itpr1	Inositol 1,4,5-trisphosphate receptor type 1	1	2	1	1	0	1634600	0	0	8816.7	57170	9557.5	11872	75582.4	216021	195220	257500
P11983	Tcp1	T-complex protein 1 subunit alpha	27	29	24	23	641180000	596750000	591000000	620520000	46568000	93411000	18803000	18443000	641180000	596750000	591000000	620520000
P12023	App	Amyloid beta A4 protein;N-APP;Soluble APP-alpha;Soluble APP-beta;C99;Beta-amyloid protein 42;Beta-amyloid protein 40;C83;P3(42);P3(40);C80;Gamma-secretase C-terminal fragment 59;Gamma-secretase C-terminal fragment 57;Gamma-secretase C-terminal fragment 50;C31	0	2	0	0	0	2730500	0	0	0	373810	0	0	1	1.41247e+06	1	1
P12265	Gusb	Beta-glucuronidase	8	9	5	5	99456000	43591000	48523000	45212000	6140600	9485200	1665000	1071900	99456000	43591000	48523000	45212000
P12367	Prkar2a	cAMP-dependent protein kinase type II-alpha regulatory subunit	9	10	7	6	76712000	65612000	51646000	49799000	7745900	17190000	2583600	2955300	76712000	65612000	51646000	49799000
P12382	Pfkl	6-phosphofructokinase, liver type	15	16	11	10	229060000	188350000	165120000	159740000	14747000	30700000	5064800	4683100	229060000	188350000	165120000	159740000
P12787	Cox5a	Cytochrome c oxidase subunit 5A, mitochondrial	8	8	6	6	556830000	445530000	396920000	395380000	88516000	223190000	36714000	37492000	556830000	445530000	396920000	395380000
P12815	Pdcd6	Programmed cell death protein 6	6	8	6	6	195250000	167840000	96029000	147150000	37295000	76451000	9793600	11564000	195250000	167840000	96029000	147150000
P12970	Rpl7a	60S ribosomal protein L7a	19	19	17	17	2031100000	1425400000	1293500000	1399800000	397890000	547430000	126950000	127900000	2031100000	1425400000	1293500000	1399800000
P13020	Gsn	Gelsolin	33	36	26	25	5492700000	5926200000	1763000000	2607900000	356350000	738140000	58556000	95942000	5492700000	5926200000	1763000000	2607900000
P13439	Umps	Uridine 5-monophosphate synthase;Orotate phosphoribosyltransferase;Orotidine 5-phosphate decarboxylase	12	11	7	8	127750000	90907000	67979000	75296000	11636000	17392000	2656200	2647800	127750000	90907000	67979000	75296000
P13597	Icam1	Intercellular adhesion molecule 1	1	2	2	3	0	10757000	38324000	61410000	456610	1266500	1750100	2054500	3.91435e+06	4.78555e+06	3.57473e+07	4.45616e+07
P13705	Msh3	DNA mismatch repair protein Msh3	2	2	1	0	1113200	2671800	0	0	57468	187710	13105	0	492652	709274	267681	1
P13707	Gpd1	Glycerol-3-phosphate dehydrogenase [NAD(+)], cytoplasmic	17	19	15	10	763140000	529780000	117930000	75024000	56690000	117110000	7185400	3387700	763140000	529780000	117930000	75024000
P13864	Dnmt1	DNA (cytosine-5)-methyltransferase 1	27	31	19	8	256410000	193040000	136820000	43056000	6341800	11212000	1502400	550490	256410000	193040000	136820000	43056000
P14069	S100a6	Protein S100-A6	2	2	3	2	0	0	401920000	508880000	31666000	76934000	88097000	93008000	2.71461e+08	2.907e+08	1.79946e+09	2.01732e+09
P14094	Atp1b1	Sodium/potassium-transporting ATPase subunit beta-1	5	6	3	3	206530000	91452000	14572000	21159000	28303000	49084000	1754300	2374400	206530000	91452000	14572000	21159000
P14115	Rpl27a	60S ribosomal protein L27a	8	8	6	7	959000000	860730000	540320000	391280000	304280000	510490000	71462000	70079000	959000000	860730000	540320000	391280000
P14131	Rps16	40S ribosomal protein S16	11	12	9	11	1150600000	857360000	1451500000	877760000	198950000	327710000	119750000	110640000	1150600000	857360000	1451500000	877760000
P14148	Rpl7	60S ribosomal protein L7	21	22	19	19	1553700000	1338700000	1272300000	1044600000	261900000	543890000	96301000	66066000	1553700000	1338700000	1272300000	1044600000
P14152	Mdh1	Malate dehydrogenase, cytoplasmic	16	18	15	15	2189200000	1998000000	1538300000	1171000000	328530000	689410000	112050000	80109000	2189200000	1998000000	1538300000	1171000000
P14206	Rpsa	40S ribosomal protein SA	19	19	18	19	3732000000	2739200000	2145800000	2132300000	516680000	914510000	180320000	208520000	3732000000	2739200000	2145800000	2132300000
P14211	Calr	Calreticulin	26	27	21	19	2799900000	2299100000	2192700000	1619000000	245800000	476710000	91246000	63368000	2799900000	2299100000	2192700000	1619000000
P14576	Srp54	Signal recognition particle 54 kDa protein	8	14	5	7	63690000	101330000	46164000	34597000	4647900	16829000	1274600	1190100	63690000	101330000	46164000	34597000
P14602	Hspb1	Heat shock protein beta-1	17	17	15	16	464700000	591900000	573240000	890850000	76977000	196640000	45831000	56070000	464700000	591900000	573240000	890850000
P14685	Psmd3	26S proteasome non-ATPase regulatory subunit 3	19	21	16	15	425080000	373320000	383330000	359190000	33299000	50590000	8840300	10032000	425080000	373320000	383330000	359190000
P14733	Lmnb1	Lamin-B1	41	46	42	45	1570200000	1647300000	2308200000	1796800000	103040000	225920000	57756000	49118000	1570200000	1647300000	2308200000	1796800000
P14824	Anxa6	Annexin A6	48	53	51	47	2936100000	2242400000	4860100000	5857400000	157240000	291560000	107020000	117570000	2936100000	2242400000	4860100000	5857400000
P14869	Rplp0	60S acidic ribosomal protein P0	13	16	12	12	1702700000	1250200000	1319500000	1061800000	260330000	483170000	100240000	84931000	1702700000	1250200000	1319500000	1061800000
P14873;Q9QYR6	Map1b	Microtubule-associated protein 1B;MAP1 light chain LC1	15	17	4	3	97476000	97326000	12701000	15012000	2119100	4588800	93953	124440	97476000	97326000	12701000	15012000
P15066	Jund	Transcription factor jun-D	1	2	0	0	6951200	0	0	0	1222600	2025300	0	0	1.04809e+07	7.65273e+06	1	1
P15105	Glul	Glutamine synthetase	23	22	17	16	3346400000	3009100000	453980000	611840000	371890000	805180000	41508000	50225000	3346400000	3009100000	453980000	611840000
P15532	Nme1	Nucleoside diphosphate kinase A	14	13	12	12	2968500000	1662000000	991150000	1114000000	501270000	854070000	140890000	115610000	2968500000	1662000000	991150000	1114000000
P15535	B4galt1	Beta-1,4-galactosyltransferase 1;Lactose synthase A protein;N-acetyllactosamine synthase;Beta-N-acetylglucosaminylglycopeptide beta-1,4-galactosyltransferase;Beta-N-acetylglucosaminyl-glycolipid beta-1,4-galactosyltransferase;Processed beta-1,4-galactosyltransferase 1	2	3	1	1	0	10558000	0	0	1365900	2662600	139950	272260	1.17094e+07	1.00608e+07	2.8586e+06	5.90525e+06
P15626;Q80W21;O35660	Gstm2;Gstm7	Glutathione S-transferase Mu 2;Glutathione S-transferase Mu 7	4	6	4	5	22282000	18489000	45785000	33414000	2189100	7686100	2496700	2333700	22282000	18489000	45785000	33414000
P15864;Q07133	Hist1h1c	Histone H1.2	14	15	15	15	4123300000	3916400000	8107100000	7297000000	1094900000	1941200000	876270000	795640000	4123300000	3916400000	8107100000	7297000000
P16015	Ca3	Carbonic anhydrase 3	19	21	17	14	4439200000	3150300000	547240000	368390000	533620000	1061900000	56026000	36133000	4439200000	3150300000	547240000	368390000
P16045	Lgals1	Galectin-1	4	5	5	6	199720000	154870000	1115500000	1135300000	54401000	135620000	110230000	123780000	199720000	154870000	1115500000	1135300000
P16110	Lgals3	Galectin-3	2	2	0	0	22808000	29987000	0	0	6665200	16490000	0	0	5.71383e+07	6.23085e+07	1	1
P16125	Ldhb	L-lactate dehydrogenase B chain	8	13	9	9	115740000	140550000	515880000	454700000	19685000	51164000	27561000	24327000	115740000	140550000	515880000	454700000
P16254	Srp14	Signal recognition particle 14 kDa protein	5	5	3	1	65369000	47167000	31477000	0	23374000	31039000	6449300	3120100	2.00377e+08	1.17283e+08	1.31732e+08	6.76741e+07
P16330	Cnp	2,3-cyclic-nucleotide 3-phosphodiesterase	3	7	8	10	27040000	15683000	107240000	76779000	550100	2722100	3563000	3961300	27040000	15683000	107240000	76779000
P16332	Mut	Methylmalonyl-CoA mutase, mitochondrial	11	14	8	7	163620000	92424000	88906000	78374000	8795300	14861000	2744200	1726500	163620000	92424000	88906000	78374000
P16460	Ass1	Argininosuccinate synthase	10	12	4	4	174060000	129530000	50321000	62530000	20183000	33877000	1505900	1672200	174060000	129530000	50321000	62530000
P16546	Sptan1	Spectrin alpha chain, brain	115	132	95	90	2591000000	2334600000	1499500000	1927000000	38598000	75308000	10915000	13335000	2591000000	2334600000	1499500000	1927000000
P16675	Ctsa	Lysosomal protective protein;Lysosomal protective protein 32 kDa chain;Lysosomal protective protein 20 kDa chain	9	9	6	6	177110000	128280000	111460000	117730000	20954000	36606000	4380200	4726800	177110000	128280000	111460000	117730000
P16858;Q64467	Gapdh	Glyceraldehyde-3-phosphate dehydrogenase	23	23	19	22	7871300000	8985600000	8167900000	7997100000	1466900000	2280700000	407170000	480250000	7871300000	8985600000	8167900000	7997100000
P17047	Lamp2	Lysosome-associated membrane glycoprotein 2	6	5	5	5	207700000	157710000	161400000	132600000	22328000	37661000	7842800	6614200	207700000	157710000	161400000	132600000
P17095	Hmga1	High mobility group protein HMG-I/HMG-Y	3	3	3	2	27848000	44168000	16365000	35735000	10428000	35630000	3649700	4607200	27848000	44168000	16365000	35735000
P17125	Tgfb3	Transforming growth factor beta-3	4	4	0	1	26474000	11839000	0	0	2564900	3839100	0	220010	2.1988e+07	1.45063e+07	1	4.77196e+06
P17182	Eno1	Alpha-enolase	31	30	32	32	4146700000	3780000000	7335000000	8255300000	497290000	910090000	305450000	334150000	4146700000	3780000000	7335000000	8255300000
P17225	Ptbp1	Polypyrimidine tract-binding protein 1	16	18	12	12	1303800000	1103400000	1160100000	1185700000	145380000	315880000	49513000	52739000	1303800000	1103400000	1160100000	1185700000
P17426	Ap2a1	AP-2 complex subunit alpha-1	24	29	14	16	407010000	372250000	292920000	197410000	19081000	44654000	3178100	2389100	407010000	372250000	292920000	197410000
P17427	Ap2a2	AP-2 complex subunit alpha-2	13	17	7	6	120790000	60471000	64365000	65800000	5450200	11003000	723080	619780	120790000	60471000	64365000	65800000
P17439	Gba	Glucosylceramidase	2	6	3	3	21711000	18844000	12155000	11151000	1672500	4764000	414550	568880	21711000	18844000	12155000	11151000
P17563;Q63836	Selenbp1;Selenbp2	Selenium-binding protein 1;Selenium-binding protein 2	12	13	2	0	138000000	98506000	34939000	0	9663000	17658000	492720	0	8.28374e+07	6.67219e+07	1.00642e+07	1
P17665	Cox7c	Cytochrome c oxidase subunit 7C, mitochondrial	1	2	2	1	0	151480000	142830000	0	58368000	147090000	28164000	20704000	5.00368e+08	5.55789e+08	5.75274e+08	4.49064e+08
P17710;Q3TRM8	Hk1	Hexokinase-1	36	41	29	31	989910000	992810000	622700000	518110000	36580000	84043000	11895000	12032000	989910000	992810000	622700000	518110000
P17742	Ppia	Peptidyl-prolyl cis-trans isomerase A	12	13	12	12	9398000000	8457600000	9391100000	10170000000	2049700000	4246600000	889670000	983400000	9398000000	8457600000	9391100000	10170000000
P17751	Tpi1	Triosephosphate isomerase	19	19	17	16	6775400000	4973000000	2045500000	1869300000	723270000	1124800000	127390000	118220000	6775400000	4973000000	2045500000	1869300000
P17809	Slc2a1	Solute carrier family 2, facilitated glucose transporter member 1	2	1	1	1	14551000	0	0	0	2559200	1271300	441090	565020	2.19391e+07	4.80369e+06	9.00964e+06	1.22551e+07
P17918	Pcna	Proliferating cell nuclear antigen	9	12	9	7	512730000	354110000	552670000	554670000	63726000	120240000	35301000	32428000	512730000	354110000	552670000	554670000
P18242	Ctsd	Cathepsin D	13	17	11	12	1445200000	1121200000	581450000	672220000	149520000	313140000	35170000	40406000	1445200000	1121200000	581450000	672220000
P18572	Bsg	Basigin	7	8	4	4	124230000	88811000	40436000	43018000	13150000	20616000	2477100	2565900	124230000	88811000	40436000	43018000
P18608	Hmgn1	Non-histone chromosomal protein HMG-14	2	3	3	1	122550000	66291000	180900000	0	35636000	162360000	134100000	22399000	3.05494e+08	6.13488e+08	2.73911e+09	4.85828e+08
P18653	Rps6ka1	Ribosomal protein S6 kinase alpha-1	7	9	7	7	39335000	50205000	55722000	62891000	1522400	6083500	1413000	1311800	39335000	50205000	55722000	62891000
P18654;Q7TPS0;Q9WUT3;Q60592;Q9R1L5;Q8C0P0	Rps6ka3	Ribosomal protein S6 kinase alpha-3	14	17	11	9	136950000	82715000	113900000	115990000	5297800	10985000	2818600	2566700	136950000	82715000	113900000	115990000
P18760	Cfl1	Cofilin-1	20	21	19	18	4551500000	2749800000	3741500000	4145500000	940420000	1439700000	383260000	385150000	4551500000	2749800000	3741500000	4145500000
P18826	Phka1	Phosphorylase b kinase regulatory subunit alpha, skeletal muscle isoform	4	4	1	0	10716000	13146000	0	0	526450	922140	11549	0	4.51306e+06	3.48437e+06	235898	1
P19001	Krt19	Keratin, type I cytoskeletal 19	33	35	31	29	17291000000	16637000000	2705200000	3287500000	910140000	2444200000	129650000	214340000	17291000000	16637000000	2705200000	3287500000
P19096	Fasn	Fatty acid synthase;[Acyl-carrier-protein] S-acetyltransferase;[Acyl-carrier-protein] S-malonyltransferase;3-oxoacyl-[acyl-carrier-protein] synthase;3-oxoacyl-[acyl-carrier-protein] reductase;3-hydroxypalmitoyl-[acyl-carrier-protein] dehydratase;Enoyl-[acyl-carrier-protein] reductase;Oleoyl-[acyl-carrier-protein] hydrolase	88	95	55	47	3047900000	2182700000	1048700000	889350000	51345000	96259000	8912900	7338000	3047900000	2182700000	1048700000	889350000
P19137	Lama1	Laminin subunit alpha-1	5	4	42	39	18924000	12336000	1170800000	1022100000	352610	449480	6907800	8399000	18924000	12336000	1170800000	1022100000
P19157;P46425	Gstp1;Gstp2	Glutathione S-transferase P 1;Glutathione S-transferase P 2	10	11	9	9	927700000	742600000	785800000	941950000	172200000	293510000	64828000	74647000	927700000	742600000	785800000	941950000
P19221	F2	Prothrombin;Activation peptide fragment 1;Activation peptide fragment 2;Thrombin light chain;Thrombin heavy chain	5	7	7	7	52076000	13864000	732650000	578070000	5759900	8557500	24153000	18592000	52076000	13864000	732650000	578070000
P19253	Rpl13a	60S ribosomal protein L13a	9	8	9	9	490890000	367100000	431920000	343850000	140940000	150590000	39366000	43464000	490890000	367100000	431920000	343850000
P19324	Serpinh1	Serpin H1	15	20	21	21	202480000	149490000	2842900000	3522500000	30886000	65120000	126170000	136120000	202480000	149490000	2842900000	3522500000
P19467	Muc13	Mucin-13	2	1	1	1	0	0	7049100	0	1121200	1686700	469940	311080	9.61164e+06	6.37331e+06	9.59892e+06	6.74724e+06
P19536	Cox5b	Cytochrome c oxidase subunit 5B, mitochondrial	7	7	7	7	203660000	306130000	380810000	362090000	46599000	134770000	54232000	51563000	203660000	306130000	380810000	362090000
P19783	Cox4i1	Cytochrome c oxidase subunit 4 isoform 1, mitochondrial	9	9	10	10	829330000	696040000	721430000	698920000	134690000	293770000	79905000	62058000	829330000	696040000	721430000	698920000
P20029	Hspa5	78 kDa glucose-regulated protein	39	42	39	39	4688800000	3455500000	5675000000	4507100000	337820000	572560000	173990000	155560000	4688800000	3455500000	5675000000	4507100000
P20060	Hexb	Beta-hexosaminidase subunit beta	2	3	1	1	28731000	14631000	0	0	2009100	3134000	119830	0	1.72233e+07	1.1842e+07	2.44763e+06	1
P20065	Tmsb4x	Thymosin beta-4;Hematopoietic system regulatory peptide	7	7	7	7	711620000	526130000	255530000	342700000	423350000	926000000	92423000	124320000	711620000	526130000	255530000	342700000
P20108	Prdx3	Thioredoxin-dependent peroxide reductase, mitochondrial	8	8	7	5	635160000	363580000	121910000	175750000	69592000	118620000	8062700	10349000	635160000	363580000	121910000	175750000
P20152;P15331;P46660	Vim	Vimentin	27	32	38	39	77683000	88758000	3624800000	4541800000	12232000	35529000	112660000	117880000	77683000	88758000	3624800000	4541800000
P20352	F3	Tissue factor	1	2	0	0	0	4501500	0	0	488450	1540700	0	0	4.1873e+06	5.82163e+06	1	1
P20357	Map2	Microtubule-associated protein 2	3	4	7	4	49591000	78642000	251660000	137210000	977110	1376900	3361800	1811100	49591000	78642000	251660000	137210000
P20664	Prim1	DNA primase small subunit	5	5	4	4	40101000	17329000	16862000	23658000	2895200	4236700	694400	541710	40101000	17329000	16862000	23658000
P20918	Plg	Plasminogen;Plasmin heavy chain A;Activation peptide;Angiostatin;Plasmin heavy chain A, short form;Plasmin light chain B	2	1	3	3	23712000	0	103510000	133460000	1352700	408600	2149600	2968700	1.15962e+07	1.54392e+06	4.39074e+07	6.43903e+07
P21107	Tpm3	Tropomyosin alpha-3 chain	7	6	7	6	280260000	309820000	636230000	575930000	41574000	96565000	38327000	34075000	280260000	309820000	636230000	575930000
P21126	Ubl4a	Ubiquitin-like protein 4A	5	7	6	4	24843000	71753000	32746000	36288000	9054000	34751000	5399500	3719700	24843000	71753000	32746000	36288000
P21271;Q99104	Myo5b	Unconventional myosin-Vb	7	6	1	0	27374000	12650000	0	0	610720	675610	13246	0	5.23548e+06	2.55284e+06	270561	1
P21278	Gna11	Guanine nucleotide-binding protein subunit alpha-11	4	5	2	1	27219000	24029000	20689000	0	3026700	7622600	761240	857590	2.59468e+07	2.88025e+07	1.5549e+07	1.86009e+07
P21279;P27600;O70443	Gnaq	Guanine nucleotide-binding protein G(q) subunit alpha	8	10	11	8	37041000	35398000	99336000	86319000	4625600	12212000	4808500	3989900	37041000	35398000	99336000	86319000
P21550	Eno3	Beta-enolase	22	21	7	5	1199900000	1425400000	16320000	10394000	127730000	331910000	1911900	888120	1199900000	1425400000	16320000	10394000
P21619	Lmnb2	Lamin-B2	30	30	20	19	505350000	443310000	222160000	205380000	29544000	60690000	6063800	4416200	505350000	443310000	222160000	205380000
P21956	Mfge8	Lactadherin	13	14	10	10	148180000	137260000	132740000	117640000	15394000	34962000	6388500	4485800	148180000	137260000	132740000	117640000
P21958	Tap1	Antigen peptide transporter 1	7	9	4	4	79800000	77670000	23136000	28091000	6063100	10281000	374060	737440	79800000	77670000	23136000	28091000
P21981;Q9D7I9	Tgm2	Protein-glutamine gamma-glutamyltransferase 2	44	45	30	29	9132600000	6500800000	1376900000	1471000000	508280000	824770000	58546000	55898000	9132600000	6500800000	1376900000	1471000000
P22315	Fech	Ferrochelatase, mitochondrial	2	2	2	2	12260000	10703000	13975000	14385000	1057500	2129900	545560	555470	12260000	10703000	13975000	14385000
P22366	Myd88	Myeloid differentiation primary response protein MyD88	2	2	0	0	0	3716600	0	0	421820	1047600	0	0	3.61611e+06	3.95842e+06	1	1
P22752;Q8BFU2;Q8CGP5;Q8CGP7;Q8R1M2;Q8CGP6	Hist1h2ab;Hist3h2a;Hist1h2af;Hist1h2ak;H2afj;Hist1h2ah	Histone H2A type 1;Histone H2A type 3;Histone H2A type 1-F;Histone H2A type 1-K;Histone H2A.J;Histone H2A type 1-H	2	2	2	2	4412700000	1418700000	3862600000	4843100000	1553200000	1615500000	931600000	892610000	4412700000	1418700000	3862600000	4843100000
P22892	Ap1g1	AP-1 complex subunit gamma-1	11	16	5	5	117600000	122260000	50932000	69728000	7136400	24664000	828850	932460	117600000	122260000	50932000	69728000
P22907	Hmbs	Porphobilinogen deaminase	7	7	1	1	27877000	33416000	0	0	2983800	10502000	105550	93182	2.5579e+07	3.96825e+07	2.15595e+06	2.02109e+06
P22935	Crabp2	Cellular retinoic acid-binding protein 2	3	3	0	0	63498000	34695000	0	0	14890000	25008000	0	0	1.27647e+08	9.44943e+07	1	1
P23116	Eif3a	Eukaryotic translation initiation factor 3 subunit A	55	65	49	44	913260000	904550000	722170000	664230000	30412000	69571000	13914000	12262000	913260000	904550000	722170000	664230000
P23198	Cbx3	Chromobox protein homolog 3	7	6	7	5	331400000	320620000	475040000	445240000	130670000	229280000	60824000	53420000	331400000	320620000	475040000	445240000
P23249	Mov10	Putative helicase MOV-10	11	13	2	2	91340000	34523000	10595000	13618000	3007500	5328400	68199	122040	91340000	34523000	10595000	13618000
P23475	Xrcc6	X-ray repair cross-complementing protein 6	7	11	4	5	28819000	30131000	108020000	61571000	4122000	7542100	2622100	1990300	28819000	30131000	108020000	61571000
P23492	Pnp	Purine nucleoside phosphorylase	11	14	8	10	282470000	298410000	102180000	100680000	37370000	93005000	5261900	6531800	282470000	298410000	102180000	100680000
P23506	Pcmt1	Protein-L-isoaspartate(D-aspartate) O-methyltransferase	4	5	1	1	42140000	40681000	0	0	7142600	16854000	925120	600640	6.12309e+07	6.36839e+07	1.88964e+07	1.30277e+07
P23591	Tsta3	GDP-L-fucose synthase	10	10	6	4	208020000	115490000	69851000	71881000	30117000	40767000	2657400	1910800	208020000	115490000	69851000	71881000
P23772	Gata3	Trans-acting T-cell-specific transcription factor GATA-3	4	4	1	0	33487000	19627000	0	0	4554700	9236100	102620	0	3.90458e+07	3.48992e+07	2.0961e+06	1
P23780	Glb1	Beta-galactosidase	11	16	3	4	261540000	152090000	21936000	75184000	16644000	31736000	841050	5022500	261540000	152090000	21936000	75184000
P23927	Cryab	Alpha-crystallin B chain	6	11	1	3	37035000	124590000	0	25135000	8152600	52760000	540090	2080600	6.98893e+07	1.99357e+08	1.10318e+07	4.51277e+07
P24270	Cat	Catalase	18	18	14	12	213870000	132700000	245600000	225270000	13179000	25044000	7561800	6439000	213870000	132700000	245600000	225270000
P24369	Ppib	Peptidyl-prolyl cis-trans isomerase B	14	15	14	13	831620000	715600000	1189500000	980700000	123840000	278760000	101900000	90014000	831620000	715600000	1189500000	980700000
P24452	Capg	Macrophage-capping protein	8	8	6	5	461370000	687520000	237540000	438320000	128010000	271530000	17743000	16807000	461370000	687520000	237540000	438320000
P24472;P13745;P10648;P30115	Gsta4	Glutathione S-transferase A4	5	5	4	5	131280000	77604000	127770000	130530000	29059000	46425000	11375000	11753000	131280000	77604000	127770000	130530000
P24527	Lta4h	Leukotriene A-4 hydrolase	21	26	21	18	373370000	360940000	456090000	334790000	22227000	50103000	11353000	8780800	373370000	360940000	456090000	334790000
P24547	Impdh2	Inosine-5-monophosphate dehydrogenase 2	12	13	11	10	228380000	150950000	124380000	130660000	20055000	38968000	6027000	5115000	228380000	150950000	124380000	130660000
P24549	Aldh1a1	Retinal dehydrogenase 1	1	1	1	2	0	0	0	14845000	441540	228650	261750	611590	3.78516e+06	863969	5.34647e+06	1.32652e+07
P24638	Acp2	Lysosomal acid phosphatase	3	4	0	0	16712000	6674400	0	0	1638500	2505500	0	0	1.40463e+07	9.46719e+06	1	1
P24668	M6pr	Cation-dependent mannose-6-phosphate receptor	4	4	5	4	112990000	79177000	96121000	57209000	15171000	23344000	6379600	4541600	112990000	79177000	96121000	57209000
P24788	Cdk11b	Cyclin-dependent kinase 11B	4	7	3	1	46754000	32325000	18695000	0	2204900	4890900	441600	296480	1.89018e+07	1.84806e+07	9.02005e+06	6.43057e+06
P25206	Mcm3	DNA replication licensing factor MCM3	24	28	19	18	352950000	270940000	293210000	242090000	14436000	28581000	5697800	4628800	352950000	270940000	293210000	242090000
P25425;Q00196;P31362	Pou2f1;Pou2f2;Pou2f3	POU domain, class 2, transcription factor 1;POU domain, class 2, transcription factor 2;POU domain, class 2, transcription factor 3	2	3	2	2	13134000	11945000	8187800	0	2048900	5870700	576230	538190	1.75645e+07	2.21828e+07	1.177e+07	1.16732e+07
P25444	Rps2	40S ribosomal protein S2	13	13	11	11	1137000000	1420300000	1193100000	1191400000	160040000	311540000	68241000	64722000	1137000000	1420300000	1193100000	1191400000
P25799	Nfkb1	Nuclear factor NF-kappa-B p105 subunit;Nuclear factor NF-kappa-B p50 subunit	2	7	6	5	28447000	22212000	33381000	36075000	704970	2180200	794870	857710	28447000	22212000	33381000	36075000
P25911;P16277	Lyn	Tyrosine-protein kinase Lyn	7	13	3	3	56587000	44979000	16545000	17111000	3828700	10896000	410810	503590	56587000	44979000	16545000	17111000
P25976	Ubtf	Nucleolar transcription factor 1	12	17	15	13	167520000	146920000	208970000	252190000	9025600	24042000	6393500	7044600	167520000	146920000	208970000	252190000
P26039	Tln1	Talin-1	72	91	94	93	720040000	658340000	4128200000	4549300000	13810000	33848000	29754000	31326000	720040000	658340000	4128200000	4549300000
P26040	Ezr	Ezrin	45	45	36	35	2951800000	4657300000	1092900000	1247500000	219030000	599240000	37633000	43947000	2951800000	4657300000	1092900000	1247500000
P26041	Msn	Moesin	15	21	25	22	93853000	122980000	616870000	783590000	9395000	29449000	19096000	19098000	93853000	122980000	616870000	783590000
P26043	Rdx	Radixin	10	13	9	7	201220000	234060000	127980000	142230000	12976000	29640000	4856700	5504600	201220000	234060000	127980000	142230000
P26231;REV__Q9JMB1	Ctnna1	Catenin alpha-1	36	47	29	27	1080200000	1094500000	738640000	855120000	50377000	126580000	13747000	15965000	1080200000	1094500000	738640000	855120000
P26350	Ptma	Prothymosin alpha;Thymosin alpha	11	11	10	9	588110000	1076900000	1312200000	541680000	516770000	1441500000	418360000	206590000	588110000	1076900000	1312200000	541680000
P26369	U2af2	Splicing factor U2AF 65 kDa subunit	11	16	10	9	307500000	229510000	180210000	127580000	35521000	84882000	12298000	9370700	307500000	229510000	180210000	127580000
P26443	Glud1	Glutamate dehydrogenase 1, mitochondrial	18	18	19	18	596820000	349940000	707090000	540570000	32504000	54558000	21411000	18094000	596820000	349940000	707090000	540570000
P26450	Pik3r1	Phosphatidylinositol 3-kinase regulatory subunit alpha	6	5	3	3	3551700	18967000	11677000	11277000	679440	1416300	292020	253590	3551700	18967000	11677000	11277000
P26516	Psmd7	26S proteasome non-ATPase regulatory subunit 7	9	12	7	5	268040000	193090000	88038000	157390000	43149000	71325000	5777200	5929400	268040000	193090000	88038000	157390000
P26638;REV__Q8VC85	Sars	Serine--tRNA ligase, cytoplasmic	20	23	14	14	731140000	440430000	283400000	331410000	58116000	95977000	11320000	9710300	731140000	440430000	283400000	331410000
P26645	Marcks	Myristoylated alanine-rich C-kinase substrate	12	13	7	6	158760000	291990000	301430000	168340000	35058000	98472000	24664000	14718000	158760000	291990000	301430000	168340000
P26883	Fkbp1a	Peptidyl-prolyl cis-trans isomerase FKBP1A	3	3	3	3	99965000	211750000	311820000	242780000	108830000	311130000	97205000	74226000	99965000	211750000	311820000	242780000
P27046	Man2a1	Alpha-mannosidase 2	0	2	0	0	0	2549700	0	0	0	218160	0	0	1	824332	1	1
P27546	Map4	Microtubule-associated protein 4	23	29	25	24	186020000	294670000	289310000	263130000	8758500	23220000	4517400	4560100	186020000	294670000	289310000	263130000
P27573	Mpz	Myelin protein P0	8	11	7	11	281970000	325360000	736990000	4004400000	78507000	321070000	92078000	393560000	281970000	325360000	736990000	4004400000
P27601	Gna13	Guanine nucleotide-binding protein subunit alpha-13	6	9	7	6	73218000	46065000	58886000	58314000	6342100	10923000	1993900	2156400	73218000	46065000	58886000	58314000
P27612	Plaa	Phospholipase A-2-activating protein	19	19	12	10	118570000	108440000	124720000	92247000	7066000	11925000	2103300	1692400	118570000	108440000	124720000	92247000
P27641	Xrcc5	X-ray repair cross-complementing protein 5	5	10	5	4	35662000	23434000	28460000	37972000	1762600	3952600	457340	792850	35662000	23434000	28460000	37972000
P27659	Rpl3	60S ribosomal protein L3	20	22	19	19	1659200000	1342700000	949480000	889230000	193040000	293070000	54627000	46983000	1659200000	1342700000	949480000	889230000
P27661	H2afx	Histone H2A.x	3	4	2	3	73154000	563890000	52382000	25965000	26500000	382550000	4517400	5229100	73154000	563890000	52382000	25965000
P27773	Pdia3	Protein disulfide-isomerase A3	42	41	36	35	6006700000	5475300000	4951500000	4238800000	440130000	822620000	141400000	143590000	6006700000	5475300000	4951500000	4238800000
P28063	Psmb8	Proteasome subunit beta type-8	7	7	3	3	154830000	165430000	43367000	23247000	23465000	34644000	2388900	747370	154830000	165430000	43367000	23247000
P28271	Aco1	Cytoplasmic aconitate hydratase	21	30	18	15	392620000	275220000	235530000	257090000	18270000	40105000	5464700	5081300	392620000	275220000	235530000	257090000
P28352	Apex1	DNA-(apurinic or apyrimidinic site) lyase;DNA-(apurinic or apyrimidinic site) lyase, mitochondrial	13	15	11	10	698270000	491410000	442990000	375800000	110330000	168210000	27394000	28366000	698270000	491410000	442990000	375800000
P28474	Adh5	Alcohol dehydrogenase class-3	15	18	9	9	587880000	451500000	216940000	202160000	59129000	128610000	10970000	10812000	587880000	451500000	216940000	202160000
P28650	Adssl1	Adenylosuccinate synthetase isozyme 1	6	7	2	0	41267000	32611000	0	0	3686800	7020900	86713	0	3.16056e+07	2.65289e+07	1.77119e+06	1
P28656	Nap1l1	Nucleosome assembly protein 1-like 1	7	7	6	6	211590000	154380000	179370000	240880000	35448000	62693000	11741000	14374000	211590000	154380000	179370000	240880000
P28658	Atxn10	Ataxin-10	10	11	6	5	39529000	54855000	53402000	27755000	4177400	10177000	1487800	670730	39529000	54855000	53402000	27755000
P28659	Celf1	CUGBP Elav-like family member 1	5	8	5	3	61387000	61142000	64320000	50874000	8012200	20750000	4599100	2107900	61387000	61142000	64320000	50874000
P28660	Nckap1	Nck-associated protein 1	6	12	5	4	41769000	52640000	17428000	20944000	1075500	5373200	288840	254040	41769000	52640000	17428000	20944000
P28665;P28666	Mug1;Mug2	Murinoglobulin-1;Murinoglobulin-2	1	3	2	2	0	28636000	88819000	85522000	364210	1570600	1640300	1049500	3.12224e+06	5.93461e+06	3.35045e+07	2.27634e+07
P28667	Marcksl1	MARCKS-related protein	4	5	4	4	180320000	161530000	247400000	173520000	36946000	213680000	26090000	20544000	180320000	161530000	247400000	173520000
P28704;P28705	Rxrb;Rxrg	Retinoic acid receptor RXR-beta;Retinoic acid receptor RXR-gamma	1	2	0	0	0	2609900	0	0	37926	446620	0	0	325126	1.68758e+06	1	1
P28738	Kif5c	Kinesin heavy chain isoform 5C	2	2	1	1	0	4508300	0	0	217770	372450	113980	63692	1.86686e+06	1.40733e+06	2.32814e+06	1.38146e+06
P28740	Kif2a	Kinesin-like protein KIF2A	2	3	2	2	1719800	1677000	0	6091500	120200	518410	182760	121010	1.03043e+06	1.95885e+06	3.73303e+06	2.62467e+06
P28776	Ido1	Indoleamine 2,3-dioxygenase 1	14	14	4	2	113990000	182230000	7449900	71102000	16389000	34869000	295940	1677200	113990000	182230000	7449900	71102000
P28798	Grn	Granulins;Acrogranin;Granulin-1;Granulin-2;Granulin-3;Granulin-4;Granulin-5;Granulin-6;Granulin-7	11	10	10	9	978800000	922950000	335930000	273490000	103740000	165180000	17358000	13014000	978800000	922950000	335930000	273490000
P28867	Prkcd	Protein kinase C delta type	3	4	3	4	41913000	26698000	38449000	33263000	2505500	3356400	1093600	802200	41913000	26698000	38449000	33263000
P29341;REV__Q61362	Pabpc1	Polyadenylate-binding protein 1	29	32	24	24	1753700000	1292200000	1322600000	1152600000	109730000	194750000	31428000	28970000	1753700000	1292200000	1322600000	1152600000
P29351	Ptpn6	Tyrosine-protein phosphatase non-receptor type 6	9	12	3	0	42585000	48881000	18158000	0	2900100	6664700	280090	0	2.48615e+07	2.5183e+07	5.72108e+06	1
P29391;P49945	Ftl1;Ftl2	Ferritin light chain 1;Ferritin light chain 2	11	11	9	10	672210000	440060000	469770000	643660000	116320000	206280000	39704000	47070000	672210000	440060000	469770000	643660000
P29594	Casp2	Caspase-2;Caspase-2 subunit p18;Caspase-2 subunit p13;Caspase-2 subunit p12	2	2	1	0	0	7795300	0	0	1366900	1494100	63128	0	1.17179e+07	5.64555e+06	1.28944e+06	1
P29595	Nedd8	NEDD8	4	4	4	4	198710000	141070000	58063000	76643000	72825000	149080000	22766000	29898000	198710000	141070000	58063000	76643000
P29699	Ahsg	Alpha-2-HS-glycoprotein	2	2	1	1	1761300000	1033500000	0	0	319540000	491980000	574540000	627930000	2.7393e+09	1.85898e+09	1.17355e+10	1.36196e+10
P29758	Oat	Ornithine aminotransferase, mitochondrial	13	18	16	15	77187000	40767000	509670000	558800000	10018000	18887000	22961000	24568000	77187000	40767000	509670000	558800000
P30051;P48301;P70210	Tead1	Transcriptional enhancer factor TEF-1	3	1	2	1	9514000	0	0	0	1255000	973130	432280	318000	1.07587e+07	3.67703e+06	8.82969e+06	6.89733e+06
P30275;Q6P8J7	Ckmt1	Creatine kinase U-type, mitochondrial	6	8	4	5	45013000	58968000	36568000	104240000	5662600	14501000	1498900	4398300	45013000	58968000	36568000	104240000
P30285	Cdk4	Cyclin-dependent kinase 4	5	6	2	2	18135000	22371000	18190000	0	3363900	6541500	709490	352420	2.88375e+07	2.47175e+07	1.44919e+07	7.6439e+06
P30412	Ppic	Peptidyl-prolyl cis-trans isomerase C	3	3	5	5	13300000	14432000	107050000	102030000	4556300	4523600	9142900	9178300	13300000	14432000	107050000	102030000
P30416	Fkbp4	Peptidyl-prolyl cis-trans isomerase FKBP4;Peptidyl-prolyl cis-trans isomerase FKBP4, N-terminally processed	19	25	23	19	638960000	515530000	539210000	415300000	40431000	77890000	18746000	13718000	638960000	515530000	539210000	415300000
P30681	Hmgb2	High mobility group protein B2	10	13	11	11	762170000	540940000	651580000	1121500000	313460000	544900000	100940000	147840000	762170000	540940000	651580000	1121500000
P30999	Ctnnd1	Catenin delta-1	31	36	25	24	884500000	773520000	440040000	466270000	43246000	70467000	9208300	7839200	884500000	773520000	440040000	466270000
P31230	Aimp1	Aminoacyl tRNA synthase complex-interacting multifunctional protein 1;Endothelial monocyte-activating polypeptide 2	10	11	9	8	374750000	316190000	239180000	201690000	46931000	95447000	13672000	10628000	374750000	316190000	239180000	201690000
P31324	Prkar2b	cAMP-dependent protein kinase type II-beta regulatory subunit	2	3	2	1	7951100	9149000	17520000	0	766770	1575200	813160	246920	6.57324e+06	5.952e+06	1.66095e+07	5.35563e+06
P31750;Q9WUA6	Akt1	RAC-alpha serine/threonine-protein kinase	3	4	4	3	11339000	9512700	10063000	11887000	825470	1778700	394420	315610	11339000	9512700	10063000	11887000
P31786	Dbi	Acyl-CoA-binding protein	9	8	7	7	1406100000	942020000	506960000	610920000	750250000	1114500000	146780000	130170000	1406100000	942020000	506960000	610920000
P31938	Map2k1	Dual specificity mitogen-activated protein kinase kinase 1	4	6	4	4	492080000	359250000	500830000	392040000	23751000	35230000	25982000	46682000	492080000	359250000	500830000	392040000
P32020	Scp2	Non-specific lipid-transfer protein	4	8	8	8	137130000	115070000	159650000	185260000	4994300	22460000	11254000	6497700	137130000	115070000	159650000	185260000
P32067	Ssb	Lupus La protein homolog	19	21	18	16	799470000	452040000	432950000	470990000	62341000	123340000	20566000	21881000	799470000	452040000	432950000	470990000
P32233	Drg1	Developmentally-regulated GTP-binding protein 1	7	7	4	3	76716000	52763000	55066000	68607000	7726400	13938000	2398200	2015900	76716000	52763000	55066000	68607000
P32261	Serpinc1	Antithrombin-III	10	12	12	12	143770000	80533000	1925100000	2724300000	17126000	23304000	66534000	82015000	143770000	80533000	1925100000	2724300000
P32848	Pvalb	Parvalbumin alpha	12	10	6	4	865500000	448900000	28858000	29200000	218070000	274080000	6141900	4834600	865500000	448900000	28858000	29200000
P32883	Kras	GTPase KRas;GTPase KRas, N-terminally processed	4	6	3	2	52024000	56109000	26106000	51551000	11783000	24576000	5125700	4751700	52024000	56109000	26106000	51551000
P32921	Wars	Tryptophan--tRNA ligase, cytoplasmic;T1-TrpRS;T2-TrpRS	21	25	14	16	503290000	495120000	221640000	222380000	41780000	82315000	6617100	7834700	503290000	495120000	221640000	222380000
P33609	Pola1	DNA polymerase alpha catalytic subunit	5	5	6	5	29040000	18564000	16854000	16186000	613580	847760	360140	288990	29040000	18564000	16854000	16186000
P33610	Prim2	DNA primase large subunit	3	5	3	4	31185000	21106000	26808000	22493000	1310700	3967400	1318300	851310	31185000	21106000	26808000	22493000
P33611	Pola2	DNA polymerase alpha subunit B	3	3	1	0	2998800	8905400	0	0	529800	909780	0	0	4.54178e+06	3.43766e+06	1	1
P34022	Ranbp1	Ran-specific GTPase-activating protein	7	8	7	6	531270000	316690000	397520000	394370000	154440000	229300000	51689000	31903000	531270000	316690000	397520000	394370000
P34056;Q6VUP9	Tfap2a;Tfap2e	Transcription factor AP-2-alpha;Transcription factor AP-2-epsilon	4	7	2	2	51496000	17889000	14501000	25110000	6331600	7356800	566700	627420	51496000	17889000	14501000	25110000
P34152	Ptk2	Focal adhesion kinase 1	10	11	6	3	97186000	87001000	35886000	26397000	2604100	11291000	404300	252050	97186000	87001000	35886000	26397000
P34884	Mif	Macrophage migration inhibitory factor	5	5	5	5	806010000	1164500000	705890000	976300000	385570000	758120000	143830000	122650000	806010000	1164500000	705890000	976300000
P35123	Usp4	Ubiquitin carboxyl-terminal hydrolase 4	14	17	7	5	90544000	53532000	60118000	48220000	4057100	8370200	984480	598190	90544000	53532000	60118000	48220000
P35235	Ptpn11	Tyrosine-protein phosphatase non-receptor type 11	10	13	4	6	78413000	49438000	42374000	43731000	4054100	9156000	793950	993460	78413000	49438000	42374000	43731000
P35278	Rab5c	Ras-related protein Rab-5C	6	7	7	7	97245000	122210000	227480000	162550000	24949000	68116000	15568000	13648000	97245000	122210000	227480000	162550000
P35279;P61294;Q8BHD0	Rab6a;Rab6b	Ras-related protein Rab-6A;Ras-related protein Rab-6B	4	6	7	6	107070000	99170000	234460000	196990000	16685000	41382000	17051000	15287000	107070000	99170000	234460000	196990000
P35282	Rab21	Ras-related protein Rab-21	2	2	4	2	13818000	15515000	17821000	10447000	2179700	4462400	1948900	512120	13818000	15515000	17821000	10447000
P35293	Rab18	Ras-related protein Rab-18	8	7	6	7	91486000	67583000	72152000	61611000	15782000	21112000	5661500	4924200	91486000	67583000	72152000	61611000
P35441;Q03350;Q05895	Thbs1	Thrombospondin-1	4	5	12	12	47926000	26137000	261260000	498070000	1294600	1738900	5162000	6806200	47926000	26137000	261260000	498070000
P35459	Ly6d	Lymphocyte antigen 6D	2	2	2	2	20179000	50572000	25632000	35445000	12974000	55554000	6515500	8602700	20179000	50572000	25632000	35445000
P35486	Pdha1	Pyruvate dehydrogenase E1 component subunit alpha, somatic form, mitochondrial	14	15	13	13	416810000	394310000	184620000	219250000	32313000	73282000	9751100	14704000	416810000	394310000	184620000	219250000
P35492	Hal	Histidine ammonia-lyase	0	2	5	7	0	6217900	32652000	140320000	0	1011300	1354800	3820800	1	3.82126e+06	2.76729e+07	8.28721e+07
P35505	Fah	Fumarylacetoacetase	10	13	9	8	52089000	54236000	200380000	238210000	6382500	18211000	8803400	7973400	52089000	54236000	200380000	238210000
P35550	Fbl	rRNA 2-O-methyltransferase fibrillarin	15	15	9	9	919640000	600660000	549240000	482110000	102620000	166010000	21961000	22103000	919640000	600660000	549240000	482110000
P35564	Canx	Calnexin	23	25	22	18	1026100000	1021900000	1148300000	956570000	67406000	146650000	37610000	29291000	1026100000	1021900000	1148300000	956570000
P35569	Irs1	Insulin receptor substrate 1	6	7	3	1	24955000	38252000	11140000	0	1117700	3055500	137090	39467	9.58164e+06	1.15454e+07	2.80018e+06	856029
P35582	Foxa1	Hepatocyte nuclear factor 3-alpha	3	3	0	0	14079000	26978000	0	0	4140800	10272000	0	0	3.54976e+07	3.88134e+07	1	1
P35585	Ap1m1	AP-1 complex subunit mu-1	4	6	1	1	29278000	23632000	0	0	2269200	4989300	634630	499270	1.9453e+07	1.88524e+07	1.29629e+07	1.0829e+07
P35601	Rfc1	Replication factor C subunit 1	3	5	3	3	31941000	12838000	13200000	11457000	1210200	1420100	202990	143760	31941000	12838000	13200000	11457000
P35700	Prdx1	Peroxiredoxin-1	20	21	21	18	6357400000	5334500000	3886300000	3971600000	989430000	1781600000	247830000	212460000	6357400000	5334500000	3886300000	3971600000
P35821	Ptpn1	Tyrosine-protein phosphatase non-receptor type 1	8	13	4	4	89033000	97212000	45033000	49665000	8129900	20797000	1439800	1587600	89033000	97212000	45033000	49665000
P35831	Ptpn12	Tyrosine-protein phosphatase non-receptor type 12	3	4	1	1	3076600	6488200	0	0	197680	547510	20263	27170	1.69464e+06	2.0688e+06	413889	589310
P35846	Folr1	Folate receptor alpha	5	6	1	1	49111000	31931000	0	0	8740900	15457000	200590	173310	7.49326e+07	5.84053e+07	4.09722e+06	3.75905e+06
P35922	Fmr1	Fragile X mental retardation protein 1 homolog	2	5	3	3	13536000	20798000	13012000	15944000	587510	3514500	517430	506590	13536000	20798000	13012000	15944000
P35979	Rpl12	60S ribosomal protein L12	9	8	8	8	1762900000	1290700000	947720000	844260000	384370000	668430000	113520000	102090000	1762900000	1290700000	947720000	844260000
P35980	Rpl18	60S ribosomal protein L18	9	8	9	7	1844400000	1474800000	1740100000	1273000000	512600000	561130000	325420000	216750000	1844400000	1474800000	1740100000	1273000000
P36371	Tap2	Antigen peptide transporter 2	7	8	3	1	40243000	56074000	26520000	0	3069800	8821000	426890	109760	2.63163e+07	3.33307e+07	8.71959e+06	2.38066e+06
P36536	Sar1a	GTP-binding protein SAR1a	3	5	2	4	21907000	35956000	9374000	8028000	4391800	16857000	746550	1167900	21907000	35956000	9374000	8028000
P36552	Cpox	Coproporphyrinogen-III oxidase, mitochondrial	3	3	4	1	14501000	18866000	6890200	0	1768500	2393800	339880	247850	1.51607e+07	9.04513e+06	6.94234e+06	5.3758e+06
P36916	Gnl1	Guanine nucleotide-binding protein-like 1	7	7	3	3	26139000	17448000	27173000	25509000	3099800	4177600	455300	306110	26139000	17448000	27173000	25509000
P36993	Ppm1b	Protein phosphatase 1B	1	3	1	1	0	0	11149000	0	0	2400400	530880	273650	1	9.07007e+06	1.08437e+07	5.9354e+06
P37040	Por	NADPH--cytochrome P450 reductase	20	20	9	6	385160000	219340000	77882000	58273000	21259000	35958000	2343000	1227000	385160000	219340000	77882000	58273000
P37804	Tagln	Transgelin	6	11	18	19	7957600	7004300	4779500000	4792600000	2871400	9936100	315270000	277330000	7957600	7004300	4779500000	4792600000
P37889	Fbln2	Fibulin-2	0	0	3	1	0	0	25770000	0	0	0	525920	115550	1	1	1.07424e+07	2.50625e+06
P37913	Lig1	DNA ligase 1	20	24	10	8	153300000	84371000	56394000	70318000	5956500	13199000	1007800	995450	153300000	84371000	56394000	70318000
P38060	Hmgcl	Hydroxymethylglutaryl-CoA lyase, mitochondrial	7	10	2	4	58819000	77546000	26178000	28022000	7991600	26799000	729380	1088600	58819000	77546000	26178000	28022000
P38647	Hspa9	Stress-70 protein, mitochondrial	31	34	29	27	1578500000	1310400000	1469200000	1295400000	92792000	170850000	37586000	31216000	1578500000	1310400000	1469200000	1295400000
P39054;P39053	Dnm2	Dynamin-2	23	24	13	12	400350000	305490000	109770000	169260000	17637000	26563000	2625000	3948200	400350000	305490000	109770000	169260000
P39061	Col18a1	Collagen alpha-1(XVIII) chain;Endostatin	1	1	1	2	0	0	0	35966000	45191	71033	136390	493910	387406	268403	2.78588e+06	1.07128e+07
P39098	Man1a2	Mannosyl-oligosaccharide 1,2-alpha-mannosidase IB	3	3	1	1	15579000	8356700	0	0	1098000	1330300	150720	220640	9.41276e+06	5.02662e+06	3.07858e+06	4.78562e+06
P39447	Tjp1	Tight junction protein ZO-1	32	32	20	15	216920000	194530000	171210000	182400000	6489400	11938000	1503000	1705300	216920000	194530000	171210000	182400000
P39654	Alox12l	Arachidonate 12-lipoxygenase, leukocyte-type	7	8	1	0	16706000	24255000	0	0	1091500	2973900	45139	0	9.35703e+06	1.12371e+07	922002	1
P39749	Fen1	Flap endonuclease 1	3	8	6	7	51052000	78800000	71698000	53566000	4147600	19634000	3456100	3864400	51052000	78800000	71698000	53566000
P40124;Q9CYT6	Cap1	Adenylyl cyclase-associated protein 1	21	23	18	16	745450000	939780000	1563600000	1323500000	65990000	171840000	45061000	56514000	745450000	939780000	1563600000	1323500000
P40142	Tkt	Transketolase	40	41	32	28	3202800000	2714000000	1636400000	1531100000	272290000	491570000	63766000	53416000	3202800000	2714000000	1636400000	1531100000
P40237	Cd82	CD82 antigen	3	4	1	1	52750000	82600000	0	0	12642000	30256000	665750	703780	1.08375e+08	1.14324e+08	1.35985e+07	1.52648e+07
P40240	Cd9	CD9 antigen	5	6	5	5	440870000	268130000	127120000	195360000	104150000	202780000	41181000	38629000	440870000	268130000	127120000	195360000
P40336	Vps26a	Vacuolar protein sorting-associated protein 26A	3	5	3	2	16261000	15630000	25074000	20558000	2633300	5673700	1006500	634670	16261000	15630000	25074000	20558000
P40630	Tfam	Transcription factor A, mitochondrial	1	3	1	1	0	13392000	0	0	817950	3774700	745330	574110	7.01199e+06	1.42629e+07	1.5224e+07	1.24523e+07
P41105	Rpl28	60S ribosomal protein L28	7	8	6	6	294120000	435220000	450330000	297480000	77497000	259700000	53618000	39657000	294120000	435220000	450330000	297480000
P41216	Acsl1	Long-chain-fatty-acid--CoA ligase 1	11	10	2	3	83609000	34296000	16989000	25377000	5775700	5364400	154360	317530	83609000	34296000	16989000	25377000
P41230;Q62240;Q80Y84	Kdm5c;Kdm5d	Lysine-specific demethylase 5C;Lysine-specific demethylase 5D	2	3	0	1	5333600	3525700	0	0	123900	262950	0	115280	1.06215e+06	993574	1	2.50039e+06
P41241	Csk	Tyrosine-protein kinase CSK	3	2	2	2	11634000	9528300	10859000	14902000	1450900	1343600	320310	383340	11634000	9528300	10859000	14902000
P42125	Eci1	Enoyl-CoA delta isomerase 1, mitochondrial	8	10	6	5	272180000	234800000	157200000	145750000	30022000	72468000	8186300	7377300	272180000	234800000	157200000	145750000
P42128;Q3UCQ1	Foxk1	Forkhead box protein K1	4	4	4	5	22094000	24444000	36935000	45270000	2431600	2442900	917760	1193300	22094000	24444000	36935000	45270000
P42208	2018-09-02	Septin-2	15	14	11	12	354430000	353110000	281380000	345570000	44712000	85617000	10735000	13604000	354430000	353110000	281380000	345570000
P42225	Stat1	Signal transducer and activator of transcription 1	6	9	3	3	38384000	27164000	32509000	43600000	2955100	5892300	566170	525820	38384000	27164000	32509000	43600000
P42227	Stat3	Signal transducer and activator of transcription 3	21	27	13	9	257240000	225640000	183510000	148750000	13831000	32656000	4578000	2921600	257240000	225640000	183510000	148750000
P42230	Stat5a	Signal transducer and activator of transcription 5A	31	33	25	24	2031800000	1342500000	548490000	717360000	92110000	158630000	15188000	20997000	2031800000	1342500000	548490000	717360000
P42232	Stat5b	Signal transducer and activator of transcription 5B	5	8	4	4	146580000	72239000	28570000	26124000	6974500	11129000	758060	620660	146580000	72239000	28570000	26124000
P42567	Eps15	Epidermal growth factor receptor substrate 15	21	24	10	5	245820000	151360000	28423000	20586000	10584000	19432000	721530	345060	245820000	151360000	28423000	20586000
P42669	Pura	Transcriptional activator protein Pur-alpha	7	7	5	4	146820000	112870000	116980000	128670000	49788000	70898000	13283000	11368000	146820000	112870000	116980000	128670000
P42859	Htt	Huntingtin	5	5	1	2	8378300	10362000	0	9328000	151450	322700	44736	53858	1.29833e+06	1.21934e+06	913771	1.16817e+06
P42932	Cct8	T-complex protein 1 subunit theta	26	31	27	24	827640000	832410000	929110000	752090000	49640000	104360000	25125000	22138000	827640000	832410000	929110000	752090000
P43024	Cox6a1	Cytochrome c oxidase subunit 6A1, mitochondrial	3	3	2	2	410800000	332840000	331360000	275850000	214580000	372900000	43595000	46552000	410800000	332840000	331360000	275850000
P43136	Nr2f6	Nuclear receptor subfamily 2 group F member 6	2	1	0	0	0	6948600	0	0	652010	1585500	0	0	5.58944e+06	5.99091e+06	1	1
P43247	Msh2	DNA mismatch repair protein Msh2	9	10	7	6	62726000	33769000	36231000	37519000	3034100	4201300	732050	728520	62726000	33769000	36231000	37519000
P43274	Hist1h1e	Histone H1.4	6	6	4	4	1687800000	1189100000	2960800000	2629300000	403200000	754320000	317270000	271950000	1687800000	1189100000	2960800000	2629300000
P43275	Hist1h1a	Histone H1.1	8	8	8	7	997730000	664750000	1516900000	1156200000	374650000	485180000	190640000	148270000	997730000	664750000	1516900000	1156200000
P43276	Hist1h1b	Histone H1.5	9	10	7	8	1727800000	1258200000	3423200000	3062700000	452840000	803730000	359210000	307440000	1727800000	1258200000	3423200000	3062700000
P43406	Itgav	Integrin alpha-V;Integrin alpha-V heavy chain;Integrin alpha-V light chain	7	10	9	7	36185000	23598000	63969000	66991000	1177700	3337400	1421000	847140	36185000	23598000	63969000	66991000
P43883	Plin2	Perilipin-2	2	1	1	0	9726600	0	0	0	821140	455730	86929	0	7.03933e+06	1.72201e+06	1.7756e+06	1
P45376	Akr1b1	Aldose reductase	15	16	14	15	1019200000	746130000	474780000	524360000	104330000	183520000	28139000	29294000	1019200000	746130000	474780000	524360000
P45481	Crebbp	CREB-binding protein	3	5	3	3	6923300	8580600	10677000	7470400	191730	570820	117120	97773	6923300	8580600	10677000	7470400
P45591	Cfl2	Cofilin-2	7	8	6	7	85230000	49904000	63243000	79590000	14217000	21449000	7028000	6950300	85230000	49904000	63243000	79590000
P45878	Fkbp2	Peptidyl-prolyl cis-trans isomerase FKBP2	4	5	5	5	175270000	167590000	70620000	60529000	48803000	107280000	11360000	10721000	175270000	167590000	70620000	60529000
P45952	Acadm	Medium-chain specific acyl-CoA dehydrogenase, mitochondrial	14	15	10	9	365920000	262020000	193910000	201850000	33279000	60085000	12287000	10472000	365920000	262020000	193910000	201850000
P46061	Rangap1	Ran GTPase-activating protein 1	20	19	12	8	222430000	181520000	157230000	137850000	18673000	32126000	5515800	3853300	222430000	181520000	157230000	137850000
P46412	Gpx3	Glutathione peroxidase 3	5	5	2	2	22600000	28535000	17577000	24076000	6686100	15450000	776970	1251700	22600000	28535000	17577000	24076000
P46414	Cdkn1b	Cyclin-dependent kinase inhibitor 1B	4	4	4	2	11693000	11125000	16699000	16399000	2552100	5301300	1679700	1075800	11693000	11125000	16699000	16399000
P46460	Nsf	Vesicle-fusing ATPase	12	12	6	4	108850000	84945000	73420000	46989000	5961400	9948600	1069700	706530	108850000	84945000	73420000	46989000
P46467;Q8BPY9	Vps4b	Vacuolar protein sorting-associated protein 4B	9	11	7	5	84880000	60458000	58287000	62550000	8214900	12692000	1767700	2311900	84880000	60458000	58287000	62550000
P46471	Psmc2	26S protease regulatory subunit 7	26	31	21	23	485810000	373450000	400200000	303100000	35918000	70351000	13189000	10794000	485810000	373450000	400200000	303100000
P46638;P62492	Rab11b;Rab11a	Ras-related protein Rab-11B;Ras-related protein Rab-11A	12	13	12	10	553340000	500320000	523610000	486290000	86016000	158340000	35065000	28382000	553340000	500320000	523610000	486290000
P46664	Adss	Adenylosuccinate synthetase isozyme 2	11	13	6	9	294230000	137100000	127920000	120130000	28961000	42743000	4582100	6668400	294230000	137100000	127920000	120130000
P46718	Pdcd2	Programmed cell death protein 2	1	2	0	0	6020700	0	0	0	668780	1188600	0	0	5.73321e+06	4.4912e+06	1	1
P46735;O88329	Myo1b	Unconventional myosin-Ib	13	15	9	6	160710000	115920000	94654000	88791000	5298600	8773800	1761600	1302600	160710000	115920000	94654000	88791000
P46737	Brcc3	Lys-63-specific deubiquitinase BRCC36	3	3	0	1	24020000	18232000	0	0	1490500	9269500	0	178020	1.27775e+07	3.50254e+07	1	3.86121e+06
P46935;Q8K4P8;A2A5Z6	Nedd4	E3 ubiquitin-protein ligase NEDD4	19	18	21	21	93718000	139360000	548620000	513270000	8522500	16445000	12975000	11795000	93718000	139360000	548620000	513270000
P46938	Yap1	Yorkie homolog	4	7	4	4	44398000	29429000	44928000	63410000	5507200	12013000	3056000	3927200	44398000	29429000	44928000	63410000
P46978	Stt3a	Dolichyl-diphosphooligosaccharide--protein glycosyltransferase subunit STT3A	11	14	6	6	75141000	156030000	124340000	107020000	7731600	29640000	4116500	1961800	75141000	156030000	124340000	107020000
P47199	Cryz	Quinone oxidoreductase	10	11	9	6	328060000	183460000	89373000	72337000	39345000	52733000	5107200	2617400	328060000	183460000	89373000	72337000
P47226	Tes	Testin	12	14	16	15	43674000	34096000	692090000	625340000	4554500	12473000	23751000	22902000	43674000	34096000	692090000	625340000
P47738;Q62148;Q9CZS1	Aldh2	Aldehyde dehydrogenase, mitochondrial	21	22	22	23	591290000	487520000	3832600000	3787100000	67064000	140620000	153970000	145690000	591290000	487520000	3832600000	3787100000
P47740;P47739	Aldh3a2	Fatty aldehyde dehydrogenase	18	22	13	11	502880000	517740000	136990000	196970000	47077000	131580000	8708300	9150600	502880000	517740000	136990000	196970000
P47753	Capza1	F-actin-capping protein subunit alpha-1	9	10	7	7	201830000	242990000	157570000	142520000	30165000	72875000	13526000	14113000	201830000	242990000	157570000	142520000
P47754	Capza2	F-actin-capping protein subunit alpha-2	12	14	13	12	422530000	279360000	508650000	430670000	70419000	113190000	36152000	32735000	422530000	279360000	508650000	430670000
P47757	Capzb	F-actin-capping protein subunit beta	13	17	14	14	426540000	367670000	533670000	432080000	50378000	115390000	22098000	33103000	426540000	367670000	533670000	432080000
P47758	Srprb	Signal recognition particle receptor subunit beta	9	12	6	5	114830000	109810000	105910000	71495000	17341000	35981000	4980400	4371800	114830000	109810000	105910000	71495000
P47791	Gsr	Glutathione reductase, mitochondrial	18	19	13	12	887730000	760600000	164500000	228510000	85471000	169110000	9690800	11595000	887730000	760600000	164500000	228510000
P47802	Mtx1	Metaxin-1	8	8	5	4	46169000	39494000	60412000	42067000	7912200	13935000	2180000	1597000	46169000	39494000	60412000	42067000
P47809	Map2k4	Dual specificity mitogen-activated protein kinase kinase 4	4	4	4	3	44462000	34107000	48257000	62390000	6650900	6872500	1795900	1824600	44462000	34107000	48257000	62390000
P47811	Mapk14	Mitogen-activated protein kinase 14	5	6	4	3	24610000	14234000	23154000	26374000	3471900	4860200	1579800	662830	24610000	14234000	23154000	26374000
P47856;Q9Z2Z9	Gfpt1	Glucosamine--fructose-6-phosphate aminotransferase [isomerizing] 1	2	7	4	1	0	12766000	29538000	0	408820	2127000	539920	100410	3.50467e+06	8.03701e+06	1.10283e+07	2.17787e+06
P47857	Pfkm	6-phosphofructokinase, muscle type	25	29	7	7	454250000	536600000	93273000	101580000	35458000	76730000	1467300	1630800	454250000	536600000	93273000	101580000
P47877	Igfbp2	Insulin-like growth factor-binding protein 2	3	3	3	3	12264000	11273000	83364000	119890000	3582500	5786500	5986500	7225900	12264000	11273000	83364000	119890000
P47911	Rpl6	60S ribosomal protein L6	19	20	17	16	2585500000	1904400000	1539000000	1298700000	354410000	612660000	127340000	99148000	2585500000	1904400000	1539000000	1298700000
P47915	Rpl29	60S ribosomal protein L29	2	3	2	2	106870000	178250000	266800000	110310000	42625000	183020000	53421000	20402000	106870000	178250000	266800000	110310000
P47934	Crat	Carnitine O-acetyltransferase	5	8	2	3	41083000	24235000	21715000	0	2796500	6367500	569550	1029800	2.39734e+07	2.406e+07	1.16335e+07	2.23361e+07
P47941	Crkl	Crk-like protein	8	8	7	5	89348000	64354000	75999000	87152000	11667000	20298000	5596500	4392800	89348000	64354000	75999000	87152000
P47955	Rplp1	60S acidic ribosomal protein P1	5	6	2	2	1727900000	639630000	829270000	914940000	1089100000	1421900000	268340000	286230000	1727900000	639630000	829270000	914940000
P47962	Rpl5	60S ribosomal protein L5	16	19	15	15	801350000	1152600000	1170900000	944770000	188070000	486420000	96213000	82187000	801350000	1152600000	1170900000	944770000
P47963	Rpl13	60S ribosomal protein L13	13	13	12	13	486070000	626420000	961480000	779540000	178220000	433590000	81608000	59836000	486070000	626420000	961480000	779540000
P47964	Rpl36	60S ribosomal protein L36	2	3	2	2	0	45353000	374880000	286800000	241500000	368400000	88621000	69388000	2.07029e+09	1.39202e+09	1.81016e+09	1.50501e+09
P47968	Rpia	Ribose-5-phosphate isomerase	1	2	1	1	0	11047000	0	0	740500	3308200	298820	231990	6.34804e+06	1.25002e+07	6.10365e+06	5.0318e+06
P48024	Eif1	Eukaryotic translation initiation factor 1	7	8	5	4	263890000	160790000	113130000	141200000	133130000	203480000	9776900	20251000	263890000	160790000	113130000	141200000
P48036	Anxa5	Annexin A5	17	20	21	20	803370000	1036300000	1469800000	1962900000	103530000	193500000	58761000	80123000	803370000	1036300000	1469800000	1962900000
P48193	Epb41	Protein 4.1	5	5	0	2	32015000	39856000	0	18331000	2231500	4059000	0	191160	1.91298e+07	1.53372e+07	1	4.14621e+06
P48377;P48381;P48379	Rfx1	MHC class II regulatory factor RFX1	1	3	1	0	0	7257400	0	0	251570	1022800	29373	0	2.15662e+06	3.86472e+06	599968	1
P48428	Tbca	Tubulin-specific chaperone A	8	8	4	3	184570000	70768000	46940000	87925000	74151000	68253000	8344700	7229600	184570000	70768000	46940000	87925000
P48678	Lmna	Prelamin-A/C;Lamin-A/C	49	52	50	49	4728500000	3941500000	6260200000	6141800000	241980000	421040000	145330000	140600000	4728500000	3941500000	6260200000	6141800000
P48722	Hspa4l	Heat shock 70 kDa protein 4L	5	8	0	0	27734000	19768000	0	0	880610	2463700	0	0	7.54915e+06	9.30925e+06	1	1
P48725	Pcnt	Pericentrin	1	4	0	0	0	4699500	0	0	7319.7	143430	0	0	62749.1	541960	1	1
P48758	Cbr1	Carbonyl reductase [NADPH] 1	15	13	12	12	403180000	288190000	379400000	434790000	44852000	80000000	24401000	25920000	403180000	288190000	379400000	434790000
P48771	Cox7a2	Cytochrome c oxidase subunit 7A2, mitochondrial	2	2	2	2	205120000	281450000	245470000	307400000	133990000	299260000	65947000	67211000	205120000	281450000	245470000	307400000
P48774	Gstm5	Glutathione S-transferase Mu 5	5	6	5	5	47313000	37183000	108310000	65937000	6161200	15665000	5694500	4240500	47313000	37183000	108310000	65937000
P48962;Q3V132	Slc25a4	ADP/ATP translocase 1	17	19	21	18	1753500000	1258500000	3140900000	2433700000	218910000	412190000	121490000	96553000	1753500000	1258500000	3140900000	2433700000
P49312	Hnrnpa1	Heterogeneous nuclear ribonucleoprotein A1	22	22	22	21	2005500000	2169800000	2554700000	2237100000	280300000	587280000	133150000	108420000	2005500000	2169800000	2554700000	2237100000
P49442	Inpp1	Inositol polyphosphate 1-phosphatase	6	5	4	3	36887000	30045000	51184000	61407000	5799500	11124000	2895400	2566200	36887000	30045000	51184000	61407000
P49443	Ppm1a	Protein phosphatase 1A	3	3	5	3	12857000	15551000	38700000	25482000	1405000	2606500	1945400	1041700	12857000	15551000	38700000	25482000
P49446	Ptpre	Receptor-type tyrosine-protein phosphatase epsilon	0	0	0	2	0	0	0	6724200	0	0	0	195550	1	1	1	4.24143e+06
P49586;Q811Q9	Pcyt1a	Choline-phosphate cytidylyltransferase A	6	8	3	1	40592000	21617000	28566000	0	3893700	6445600	936010	284240	3.33793e+07	2.43551e+07	1.91188e+07	6.16509e+06
P49615	Cdk5	Cyclin-dependent kinase 5	4	5	3	2	34348000	11848000	8868900	6564300	2841600	5280100	538560	253890	34348000	11848000	8868900	6564300
P49717;Q9CWV1	Mcm4	DNA replication licensing factor MCM4	24	25	21	18	236960000	266030000	252160000	189760000	14564000	27498000	5167500	4638600	236960000	266030000	252160000	189760000
P49718	Mcm5	DNA replication licensing factor MCM5	19	22	14	11	329440000	209970000	193230000	160400000	15511000	26856000	4815100	3966900	329440000	209970000	193230000	160400000
P49722	Psma2	Proteasome subunit alpha type-2	11	13	11	10	387140000	325500000	296780000	304340000	68889000	129690000	19779000	21330000	387140000	325500000	296780000	304340000
P49817;P51637	Cav1	Caveolin-1	5	7	8	7	28627000	14676000	746700000	681930000	12687000	24322000	63649000	71643000	28627000	14676000	746700000	681930000
P49962	Srp9	Signal recognition particle 9 kDa protein	3	4	3	3	106400000	86804000	45924000	38398000	26633000	56247000	8037200	7170200	106400000	86804000	45924000	38398000
P50096	Impdh1	Inosine-5-monophosphate dehydrogenase 1	1	2	0	0	0	3751800	0	0	192550	856050	0	0	1.65066e+06	3.23464e+06	1	1
P50136	Bckdha	2-oxoisovalerate dehydrogenase subunit alpha, mitochondrial	6	9	1	3	33843000	35803000	0	35360000	3172300	7972100	1000100	862030	2.7195e+07	3.01231e+07	2.04279e+07	1.86972e+07
P50171	Hsd17b8	Estradiol 17-beta-dehydrogenase 8	3	5	3	2	16896000	17676000	27995000	21202000	3545900	8032000	1939700	1134800	16896000	17676000	27995000	21202000
P50247	Ahcy	Adenosylhomocysteinase	23	21	21	21	871350000	802950000	2082600000	1846700000	91230000	177720000	71206000	71809000	871350000	802950000	2082600000	1846700000
P50285	Fmo1	Dimethylaniline monooxygenase [N-oxide-forming] 1	4	6	2	0	2415000	26199000	0	0	594040	3074100	263120	0	5.09249e+06	1.16157e+07	5.37445e+06	1
P50396	Gdi1	Rab GDP dissociation inhibitor alpha	11	12	7	4	139660000	124160000	58133000	65461000	15388000	25038000	2002000	967010	139660000	124160000	58133000	65461000
P50428	Arsa	Arylsulfatase A	2	3	1	1	2623400	19827000	0	0	1026800	5352900	237820	543900	8.80238e+06	2.02263e+07	4.85767e+06	1.1797e+07
P50431	Shmt1	Serine hydroxymethyltransferase, cytosolic	14	19	9	7	476560000	411900000	105840000	129820000	40668000	83086000	5293900	4880200	476560000	411900000	105840000	129820000
P50446;Q9Z331	Krt6a;Krt6b	Keratin, type II cytoskeletal 6A;Keratin, type II cytoskeletal 6B	18	22	22	22	386780000	392430000	2204600000	1814500000	29081000	65920000	87068000	50284000	386780000	392430000	2204600000	1814500000
P50516	Atp6v1a	V-type proton ATPase catalytic subunit A	19	24	9	10	280840000	307500000	78282000	155480000	20597000	46493000	1839500	2845400	280840000	307500000	78282000	155480000
P50518;Q9D593	Atp6v1e1	V-type proton ATPase subunit E 1	4	4	2	3	75231000	33570000	23286000	38212000	12536000	17128000	1162400	2396200	75231000	33570000	23286000	38212000
P50543	S100a11	Protein S100-A11	5	5	5	5	216440000	837190000	107970000	87912000	145660000	624540000	21881000	28344000	216440000	837190000	107970000	87912000
P50544	Acadvl	Very long-chain specific acyl-CoA dehydrogenase, mitochondrial	27	31	21	21	625210000	563060000	275940000	290050000	31596000	57234000	7297700	8478100	625210000	563060000	275940000	290050000
P50580	Pa2g4	Proliferation-associated protein 2G4	21	23	18	17	1062400000	958990000	612700000	548190000	99192000	216120000	25469000	26772000	1062400000	958990000	612700000	548190000
P50608	Fmod	Fibromodulin	0	1	1	2	0	0	0	10895000	0	284190	156300	828690	1	1.07383e+06	3.19256e+06	1.79741e+07
P51125	Cast	Calpastatin	8	8	4	4	71223000	33991000	31420000	27980000	4503000	5120500	584900	654500	71223000	33991000	31420000	27980000
P51150	Rab7a	Ras-related protein Rab-7a	13	15	11	11	303620000	172590000	288020000	240460000	47547000	63463000	19518000	16288000	303620000	172590000	288020000	240460000
P51163	Uros	Uroporphyrinogen-III synthase	2	1	0	0	0	4238900	0	0	965250	1692600	0	0	8.27474e+06	6.3956e+06	1	1
P51174	Acadl	Long-chain specific acyl-CoA dehydrogenase, mitochondrial	20	19	17	19	406800000	364090000	720800000	781140000	46291000	98074000	37571000	33291000	406800000	364090000	720800000	781140000
P51175	Ppox	Protoporphyrinogen oxidase	2	3	2	1	11808000	0	7188100	0	912460	1948300	271220	158790	7.82219e+06	7.36178e+06	5.5399e+06	3.44411e+06
P51410	Rpl9	60S ribosomal protein L9	8	9	6	6	486220000	548510000	184920000	168560000	126020000	253370000	27310000	14190000	486220000	548510000	184920000	168560000
P51432	Plcb3	1-phosphatidylinositol 4,5-bisphosphate phosphodiesterase beta-3	11	18	6	7	74278000	74197000	34340000	29193000	3155700	8451800	432990	380690	74278000	74197000	34340000	29193000
P51569	Gla	Alpha-galactosidase A	3	2	1	0	3881500	7804400	0	0	622690	1131500	49770	0	5.3381e+06	4.27545e+06	1.01659e+06	1
P51612	Xpc	DNA repair protein complementing XP-C cells homolog	1	3	1	1	0	6716900	0	0	411400	846970	200010	193090	3.52678e+06	3.20033e+06	4.08537e+06	4.18807e+06
P51660	Hsd17b4	Peroxisomal multifunctional enzyme type 2;(3R)-hydroxyacyl-CoA dehydrogenase;Enoyl-CoA hydratase 2	11	13	11	8	107810000	95900000	196010000	171560000	6877400	13214000	4746700	3841600	107810000	95900000	196010000	171560000
P51807	Dynlt1	Dynein light chain Tctex-type 1	3	4	2	2	41761000	52283000	16052000	24088000	14436000	42046000	3131000	3577500	41761000	52283000	16052000	24088000
P51855	Gss	Glutathione synthetase	5	9	5	5	70705000	53023000	41659000	62781000	5229800	12653000	1650600	2331000	70705000	53023000	41659000	62781000
P51859	Hdgf	Hepatoma-derived growth factor	19	18	10	10	936450000	552720000	633080000	497810000	123990000	195820000	35236000	28580000	936450000	552720000	633080000	497810000
P51863	Atp6v0d1	V-type proton ATPase subunit d 1	10	9	2	3	104000000	78130000	17864000	30772000	13830000	26375000	938050	1411600	104000000	78130000	17864000	30772000
P51881	Slc25a5	ADP/ATP translocase 2	9	10	8	8	1694100000	1445600000	1680300000	1326300000	200120000	349450000	76770000	62088000	1694100000	1445600000	1680300000	1326300000
P51885	Lum	Lumican	3	3	3	4	19629000	7134500	71220000	215520000	3318700	2989600	4925000	12333000	19629000	7134500	71220000	215520000
P51912	Slc1a5	Neutral amino acid transporter B(0)	1	2	0	0	0	2824700	0	0	105000	644510	0	0	900127	2.43532e+06	1	1
P51949	Mnat1	CDK-activating kinase assembly factor MAT1	3	4	1	1	7100200	6281100	0	0	674990	2474900	127300	150420	5.78644e+06	9.35157e+06	2.60021e+06	3.26257e+06
P52196	Tst	Thiosulfate sulfurtransferase	14	16	10	10	917710000	650000000	192550000	182090000	124550000	202150000	14474000	13660000	917710000	650000000	192550000	182090000
P52293	Kpna2	Importin subunit alpha-2	6	6	3	2	45141000	27090000	26936000	25899000	5199000	7086200	1024700	709810	45141000	27090000	26936000	25899000
P52431	Pold1	DNA polymerase delta catalytic subunit	5	10	2	0	39861000	23038000	17530000	0	1188800	2609800	210590	0	1.01912e+07	9.8613e+06	4.30148e+06	1
P52432	Polr1c	DNA-directed RNA polymerases I and III subunit RPAC1	2	2	1	1	0	8008100	0	0	3354700	2558100	507970	494580	2.87586e+07	9.66595e+06	1.03757e+07	1.07273e+07
P52479	Usp10	Ubiquitin carboxyl-terminal hydrolase 10	9	10	8	6	93377000	58262000	80090000	75762000	5526800	9395300	1906600	1587800	93377000	58262000	80090000	75762000
P52480;P53657	Pkm2	Pyruvate kinase isozymes M1/M2	39	42	36	35	6756300000	5120600000	2317600000	2385000000	410070000	699360000	74043000	87125000	6756300000	5120600000	2317600000	2385000000
P52483;Q91W82;P52482	Ube2e3;Ube2e2;Ube2e1	Ubiquitin-conjugating enzyme E2 E3;Ubiquitin-conjugating enzyme E2 E2;Ubiquitin-conjugating enzyme E2 E1	2	1	1	1	20037000	0	0	0	4698700	4105400	452430	267220	4.02802e+07	1.55125e+07	9.24127e+06	5.79593e+06
P52503	Ndufs6	NADH dehydrogenase [ubiquinone] iron-sulfur protein 6, mitochondrial	7	8	5	5	176230000	127440000	134800000	131790000	50678000	120150000	15870000	16324000	176230000	127440000	134800000	131790000
P52623	Uck1	Uridine-cytidine kinase 1	4	6	1	0	31454000	28404000	0	0	4665800	8528100	599150	0	3.99982e+07	3.2224e+07	1.22381e+07	1
P52633	Stat6	Signal transducer and transcription activator 6	2	5	1	1	8655300	7204700	0	0	278200	1819900	36991	50890	2.38491e+06	6.87661e+06	755573	1.10379e+06
P52760	Hrsp12	Ribonuclease UK114	4	4	3	2	37983000	31755000	0	0	8516000	22436000	5936300	4194900	7.30046e+07	8.47759e+07	1.21254e+08	9.09863e+07
P52825	Cpt2	Carnitine O-palmitoyltransferase 2, mitochondrial	18	23	11	11	376520000	218200000	94074000	99827000	17369000	27236000	4444100	4127100	376520000	218200000	94074000	99827000
P52875	Tmem165	Transmembrane protein 165	2	4	3	2	0	28462000	35214000	32668000	3680100	13432000	2070200	1985700	3.15482e+07	5.07537e+07	4.22856e+07	4.30693e+07
P52912	Tia1	Nucleolysin TIA-1	5	8	6	3	50733000	45688000	51986000	38321000	6261800	17021000	3535300	2367100	50733000	45688000	51986000	38321000
P53026	Rpl10a	60S ribosomal protein L10a	9	10	11	11	893140000	595850000	665030000	555860000	193020000	260820000	67379000	57074000	893140000	595850000	665030000	555860000
P53395	Dbt	Lipoamide acyltransferase component of branched-chain alpha-keto acid dehydrogenase complex, mitochondrial	11	10	7	7	83078000	73046000	46078000	74188000	6768500	13050000	1440800	2135200	83078000	73046000	46078000	74188000
P53564;P70403	Cux1	Homeobox protein cut-like 1;Protein CASP	2	1	0	0	6466200	0	0	0	184420	159690	0	0	1.58097e+06	603399	1	1
P53569	Cebpz	CCAAT/enhancer-binding protein zeta	6	5	4	3	21766000	14466000	13423000	15784000	1142700	1674600	208720	206800	21766000	14466000	13423000	15784000
P53810	Pitpna	Phosphatidylinositol transfer protein alpha isoform	12	13	7	7	192920000	151380000	87965000	122830000	21455000	51294000	4395000	5510700	192920000	151380000	87965000	122830000
P53811	Pitpnb	Phosphatidylinositol transfer protein beta isoform	4	7	5	3	61076000	20972000	60958000	57376000	6179000	8871000	3482400	2259300	61076000	20972000	60958000	57376000
P53986	Slc16a1	Monocarboxylate transporter 1	3	4	3	2	20939000	19248000	18637000	15193000	2624000	7890600	1228500	806850	20939000	19248000	18637000	15193000
P53994;P59279	Rab2a	Ras-related protein Rab-2A	6	10	8	6	164690000	116160000	162580000	130750000	22231000	46429000	13611000	7098200	164690000	116160000	162580000	130750000
P53995	Anapc1	Anaphase-promoting complex subunit 1	8	15	5	5	47315000	26438000	28876000	21109000	787890	2364800	319140	142920	47315000	26438000	28876000	21109000
P53996	Cnbp	Cellular nucleic acid-binding protein	9	9	8	8	555450000	586610000	304100000	338370000	92396000	195290000	23005000	29397000	555450000	586610000	304100000	338370000
P54071	Idh2	Isocitrate dehydrogenase [NADP], mitochondrial	20	22	20	17	1304500000	909670000	798130000	708830000	112870000	175750000	35693000	28868000	1304500000	909670000	798130000	708830000
P54103	Dnajc2	DnaJ homolog subfamily C member 2	9	11	6	6	25932000	34960000	22298000	23633000	2122200	6278000	622310	737120	25932000	34960000	22298000	23633000
P54116	Stom	Erythrocyte band 7 integral membrane protein	0	2	0	0	0	884990	0	0	0	282700	0	0	1	1.0682e+06	1	1
P54227;P63042	Stmn1	Stathmin	8	10	8	8	551950000	483780000	872470000	786640000	63531000	149820000	118290000	118420000	551950000	483780000	872470000	786640000
P54276	Msh6	DNA mismatch repair protein Msh6	5	9	6	4	37721000	30159000	25710000	31709000	947850	2276900	340120	494750	37721000	30159000	25710000	31709000
P54310	Lipe	Hormone-sensitive lipase	1	2	1	1	0	4694800	0	0	37299	535610	649210	807860	319751	2.02384e+06	1.32607e+07	1.75223e+07
P54726	Rad23a	UV excision repair protein RAD23 homolog A	1	2	1	0	0	21181000	0	0	2323600	7249200	501380	0	1.99194e+07	2.73916e+07	1.02411e+07	1
P54728	Rad23b	UV excision repair protein RAD23 homolog B	14	14	13	12	394220000	310550000	277550000	254970000	64521000	110610000	20514000	20773000	394220000	310550000	277550000	254970000
P54729	Nub1	NEDD8 ultimate buster 1	5	5	2	1	20277000	12466000	0	0	1446400	2527000	182140	113910	1.23995e+07	9.54843e+06	3.72036e+06	2.47068e+06
P54731	Faf1	FAS-associated factor 1	2	4	0	0	0	12594000	0	0	692720	2321000	0	0	5.93844e+06	8.77005e+06	1	1
P54775	Psmc4	26S protease regulatory subunit 6B	24	27	21	16	323790000	376700000	256550000	267110000	30667000	76629000	9526000	8817000	323790000	376700000	256550000	267110000
P54822	Adsl	Adenylosuccinate lyase	15	20	9	11	277920000	196770000	161110000	125710000	21487000	45730000	5080900	6846500	277920000	196770000	161110000	125710000
P54823	Ddx6	Probable ATP-dependent RNA helicase DDX6	12	15	10	7	293170000	214490000	227650000	164690000	21338000	41738000	7534600	5722600	293170000	214490000	227650000	164690000
P54869	Hmgcs2	Hydroxymethylglutaryl-CoA synthase, mitochondrial	23	25	16	16	1386800000	1177900000	329490000	256390000	129010000	242700000	13345000	11723000	1386800000	1177900000	329490000	256390000
P54923	Adprh	[Protein ADP-ribosylarginine] hydrolase	4	7	2	2	26372000	19020000	24993000	23777000	2693100	9700400	773030	627450	26372000	19020000	24993000	23777000
P55012;P55014	Slc12a2	Solute carrier family 12 member 2	22	27	11	12	361660000	518220000	103100000	91163000	16474000	41467000	2079200	2093800	361660000	518220000	103100000	91163000
P55096	Abcd3	ATP-binding cassette sub-family D member 3	5	8	3	3	40756000	44266000	35047000	44168000	2876600	5852000	790360	827210	40756000	44266000	35047000	44168000
P55194	Sh3bp1	SH3 domain-binding protein 1	1	3	4	0	0	0	12168000	0	196870	909900	392500	0	1.68769e+06	3.43812e+06	8.01714e+06	1
P55249	Alox12e	Arachidonate 12-lipoxygenase, epidermal-type	5	6	0	0	43772000	21000000	0	0	1994900	3859200	0	0	1.71016e+07	1.45822e+07	1	1
P55258	Rab8a	Ras-related protein Rab-8A	3	5	3	2	48336000	42821000	41818000	43985000	7981000	17518000	3157400	2983500	48336000	42821000	41818000	43985000
P55264	Adk	Adenosine kinase	14	15	12	13	205030000	144240000	439400000	315430000	27482000	44893000	20773000	14779000	205030000	144240000	439400000	315430000
P55302	Lrpap1	Alpha-2-macroglobulin receptor-associated protein	9	8	8	7	111170000	71373000	173430000	169590000	13685000	18135000	8400200	8892100	111170000	71373000	173430000	169590000
P55772	Entpd1	Ectonucleoside triphosphate diphosphohydrolase 1	0	1	2	3	0	0	27795000	62787000	0	542860	1417300	3574500	1	2.05123e+06	2.89496e+07	7.75299e+07
P55937	Golga3	Golgin subfamily A member 3	4	6	1	0	13995000	10419000	0	0	279910	773960	19147	0	2.39957e+06	2.92446e+06	391094	1
P56135	Atp5j2	ATP synthase subunit f, mitochondrial	5	5	4	4	323790000	288880000	365180000	300090000	167440000	347150000	97239000	69669000	323790000	288880000	365180000	300090000
P56183	Rrp1	Ribosomal RNA processing protein 1 homolog A	4	5	3	2	6891300	9163200	13319000	8611100	672490	2549500	556020	242030	6891300	9163200	13319000	8611100
P56212	Arpp19	cAMP-regulated phosphoprotein 19	3	3	1	1	24270000	40065000	0	0	9460200	22561000	2946300	1990200	8.10989e+07	8.52482e+07	6.01807e+07	4.31669e+07
P56213	Gfer	FAD-linked sulfhydryl oxidase ALR	2	3	0	0	0	9571200	0	0	1502900	3821800	0	0	1.28838e+07	1.44409e+07	1	1
P56371	Rab4a	Ras-related protein Rab-4A	1	2	0	0	0	7151800	0	0	403630	2447800	0	0	3.46017e+06	9.24917e+06	1	1
P56375	Acyp2	Acylphosphatase-2	3	3	2	1	9296900	11900000	11642000	0	2920300	8030800	1631600	548260	2.50347e+07	3.03449e+07	3.33268e+07	1.18916e+07
P56376	Acyp1	Acylphosphatase-1	4	5	4	4	68098000	50891000	56894000	91844000	16838000	31082000	7586800	11286000	68098000	50891000	56894000	91844000
P56380	Nudt2	Bis(5-nucleosyl)-tetraphosphatase [asymmetrical]	4	6	3	2	70406000	36999000	32335000	24766000	14171000	28662000	2811600	932200	70406000	36999000	32335000	24766000
P56382	Atp5e	ATP synthase subunit epsilon, mitochondrial	3	3	3	3	211860000	163490000	301880000	235400000	102070000	186530000	119520000	96313000	211860000	163490000	301880000	235400000
P56387	Dynlt3	Dynein light chain Tctex-type 3	0	2	0	0	0	3348000	0	0	0	4010600	0	0	1	1.51543e+07	1	1
P56389	Cda	Cytidine deaminase	0	0	4	4	0	0	89405000	124710000	0	0	11949000	11708000	1	1	2.44068e+08	2.53943e+08
P56391	Cox6b1	Cytochrome c oxidase subunit 6B1	6	6	5	5	1216100000	793480000	695400000	633670000	453280000	629710000	104830000	104230000	1216100000	793480000	695400000	633670000
P56394	Cox17	Cytochrome c oxidase copper chaperone	2	3	2	2	36421000	35889000	19183000	17001000	18745000	50511000	4948500	2721000	36421000	35889000	19183000	17001000
P56395	Cyb5a	Cytochrome b5	5	5	4	4	145130000	131150000	157720000	165590000	55469000	85460000	26752000	28736000	145130000	131150000	157720000	165590000
P56399	Usp5	Ubiquitin carboxyl-terminal hydrolase 5	27	31	19	17	691420000	488080000	347780000	318790000	35217000	74906000	7994700	6942200	691420000	488080000	347780000	318790000
P56480	Atp5b	ATP synthase subunit beta, mitochondrial	27	29	23	23	5758900000	5235900000	5307600000	5618700000	406710000	847280000	190940000	193240000	5758900000	5235900000	5307600000	5618700000
P56546	Ctbp2	C-terminal-binding protein 2	12	15	15	12	142900000	185760000	700980000	542700000	27833000	54965000	31887000	25914000	142900000	185760000	700980000	542700000
P56812	Pdcd5	Programmed cell death protein 5	5	5	4	5	76211000	53948000	104350000	103340000	16635000	30068000	9696200	9820500	76211000	53948000	104350000	103340000
P56873	Sssca1	Sjoegren syndrome/scleroderma autoantigen 1 homolog	1	2	1	1	0	7512300	0	0	1528200	3272400	810800	1066900	1.31007e+07	1.2365e+07	1.65613e+07	2.31408e+07
P56959	Fus	RNA-binding protein FUS	10	12	10	10	310700000	548460000	926970000	560020000	82508000	209050000	55100000	42172000	310700000	548460000	926970000	560020000
P56960	Exosc10	Exosome component 10	9	10	0	0	46736000	39302000	0	0	1785500	3580700	0	0	1.53064e+07	1.35299e+07	1	1
P57016	Lad1	Ladinin-1	8	11	7	4	25290000	37480000	18030000	17845000	1968900	6716500	683950	378660	25290000	37480000	18030000	17845000
P57080	Usp25	Ubiquitin carboxyl-terminal hydrolase 25	2	3	0	1	0	4833800	0	0	77271	392570	0	53736	662416	1.48335e+06	1	1.16552e+06
P57716	Ncstn	Nicastrin	3	3	2	2	83365000	19520000	0	14775000	5420100	3582300	537440	357040	4.64645e+07	1.3536e+07	1.09777e+07	7.7441e+06
P57746	Atp6v1d	V-type proton ATPase subunit D	5	6	2	1	48547000	19480000	15119000	0	7799100	10782000	450380	362150	6.68589e+07	4.07405e+07	9.19939e+06	7.85494e+06
P57759	Erp29	Endoplasmic reticulum resident protein 29	10	10	10	10	410230000	219350000	196910000	155770000	63866000	102010000	16353000	13795000	410230000	219350000	196910000	155770000
P57776	Eef1d	Elongation factor 1-delta	16	15	11	9	1117500000	1127000000	1143100000	903520000	163840000	303780000	59379000	51427000	1117500000	1127000000	1143100000	903520000
P57780	Actn4	Alpha-actinin-4	67	68	66	58	4875900000	4350500000	6305700000	6466600000	214270000	414980000	107010000	103660000	4875900000	4350500000	6305700000	6466600000
P57784	Snrpa1	U2 small nuclear ribonucleoprotein A	12	12	8	8	279340000	219160000	257190000	171350000	62025000	109950000	22563000	17606000	279340000	219160000	257190000	171350000
P58021	Tm9sf2	Transmembrane 9 superfamily member 2	5	3	4	3	109120000	48215000	55673000	47321000	13593000	10622000	2317400	2018300	109120000	48215000	55673000	47321000
P58044	Idi1	Isopentenyl-diphosphate Delta-isomerase 1	4	5	1	2	45973000	30806000	0	11850000	7870400	17976000	348730	570130	6.74701e+07	6.79235e+07	7.12311e+06	1.2366e+07
P58058	Nadk	NAD kinase	2	1	1	0	3792600	0	0	0	615730	884010	134100	0	5.27843e+06	3.34029e+06	2.73911e+06	1
P58059	Mrps21	28S ribosomal protein S21, mitochondrial	1	2	0	0	0	9604400	0	0	5255400	9204100	0	0	4.50526e+07	3.47783e+07	1	1
P58242	Smpdl3b	Acid sphingomyelinase-like phosphodiesterase 3b	1	4	1	1	0	8334800	0	0	20147	1736400	9917.4	14773	172713	6.5611e+06	202571	320422
P58252	Eef2	Elongation factor 2	52	59	44	43	4723500000	4689100000	3845000000	3695400000	238710000	513660000	83032000	72572000	4723500000	4689100000	3845000000	3695400000
P58281	Opa1	Dynamin-like 120 kDa protein, mitochondrial;Dynamin-like 120 kDa protein, form S1	14	16	8	5	116460000	53089000	56190000	71251000	4717100	6789800	987460	850690	116460000	53089000	56190000	71251000
P58389	Ppp2r4	Serine/threonine-protein phosphatase 2A activator	6	8	5	5	178740000	136960000	85594000	59476000	20608000	40247000	5321800	5252800	178740000	136960000	85594000	59476000
P58404	Strn4	Striatin-4	2	3	3	3	0	10081000	31434000	15814000	412080	1389000	1127200	866210	3.53261e+06	5.24843e+06	2.3024e+07	1.87879e+07
P58462	Foxp1	Forkhead box protein P1	1	2	2	2	0	0	0	14726000	208080	625910	584220	661840	1.78379e+06	2.36504e+06	1.19332e+07	1.43551e+07
P58468	Fam207a	Protein FAM207A	1	2	2	0	0	5257300	0	0	638880	2799000	266230	0	5.47689e+06	1.05762e+07	5.43797e+06	1
P58501	Gcfc1	GC-rich sequence DNA-binding factor 1	3	5	2	2	15500000	20021000	0	0	1035900	1700600	145220	192740	8.88039e+06	6.42583e+06	2.96624e+06	4.18048e+06
P58742	Aaas	Aladin	4	5	4	4	45405000	16551000	22968000	21555000	3578200	3472500	933950	894940	45405000	16551000	22968000	21555000
P58771	Tpm1	Tropomyosin alpha-1 chain	2	1	10	11	98125000	0	342290000	532480000	9423300	4466200	27832000	28190000	8.07825e+07	1.68758e+07	5.68492e+08	6.11434e+08
P58774	Tpm2	Tropomyosin beta chain	10	14	24	24	51434000	28879000	1997400000	3631000000	41964000	88686000	148420000	168080000	51434000	28879000	1997400000	3631000000
P58802	Tbc1d10a	TBC1 domain family member 10A	2	3	0	0	0	7093900	0	0	243850	1258900	0	0	2.09044e+06	4.75684e+06	1	1
P58854	Tubgcp3	Gamma-tubulin complex component 3	1	4	0	1	0	7326200	0	0	146190	731340	0	46637	1.25323e+06	2.76342e+06	1	1.01154e+06
P58871	Tnks1bp1	182 kDa tankyrase-1-binding protein	20	22	14	10	116110000	101500000	130610000	151450000	3480600	6473000	1563300	1300500	116110000	101500000	130610000	151450000
P59016	Vps33b	Vacuolar protein sorting-associated protein 33B	3	4	1	0	21215000	12022000	0	0	1191200	1719400	85998	0	1.02117e+07	6.49686e+06	1.75658e+06	1
P59017	Bcl2l13	Bcl-2-like protein 13	4	4	0	0	49244000	29620000	0	0	6854100	9631300	0	0	5.87577e+07	3.63925e+07	1	1
P59113	Fermt1	Fermitin family homolog 1	0	1	3	0	0	0	12380000	0	0	289060	343880	0	1	1.09223e+06	7.02404e+06	1
P59114	Pcif1	Phosphorylated CTD-interacting factor 1	2	3	2	0	11219000	5206200	13580000	0	625480	1226800	415510	0	5.36201e+06	4.63554e+06	8.48714e+06	1
P59235	Nup43	Nucleoporin Nup43	4	4	3	3	52993000	38095000	0	46089000	11790000	13218000	4066100	3052100	1.01071e+08	4.99451e+07	8.30535e+07	6.61992e+07
P59242	Cgn	Cingulin	27	31	8	4	329720000	215870000	41858000	22672000	8689300	17271000	791890	453670	329720000	215870000	41858000	22672000
P59325	Eif5	Eukaryotic translation initiation factor 5	11	15	7	10	276280000	233870000	143080000	126900000	24371000	40497000	5961700	9393000	276280000	233870000	143080000	126900000
P59326	Ythdf1	YTH domain family protein 1	2	2	1	0	24764000	8375200	0	0	3375300	694470	32255	0	2.89352e+07	2.6241e+06	658836	1
P59328	Wdhd1	WD repeat and HMG-box DNA-binding protein 1	4	5	2	1	8900800	9553900	0	0	326350	838150	73579	25630	2.79768e+06	3.167e+06	1.50291e+06	555908
P59470	Polr3b	DNA-directed RNA polymerase III subunit RPC2	0	2	0	0	0	4095600	0	0	0	356810	0	0	1	1.34823e+06	1	1
P59708	Sf3b14	Pre-mRNA branch site protein p14	6	5	4	4	83517000	119330000	58289000	48630000	25815000	67731000	6739900	5550700	83517000	119330000	58289000	48630000
P59759	Mkl2	MKL/myocardin-like protein 2	1	2	0	1	0	2538300	0	0	204810	368560	0	88451	1.75576e+06	1.39263e+06	1	1.91848e+06
P59997	Kdm2a	Lysine-specific demethylase 2A	2	4	2	2	8721900	14749000	12589000	15300000	303250	1605600	135340	268350	8721900	14749000	12589000	15300000
P59999	Arpc4	Actin-related protein 2/3 complex subunit 4	7	8	5	5	414570000	360540000	610310000	639260000	97939000	214300000	64180000	68874000	414570000	360540000	610310000	639260000
P60122	Ruvbl1	RuvB-like 1	14	16	13	12	423170000	269680000	318020000	286200000	33451000	56005000	14958000	16277000	423170000	269680000	318020000	286200000
P60229	Eif3e	Eukaryotic translation initiation factor 3 subunit E	20	22	16	14	357680000	345480000	377310000	288750000	27735000	59803000	12483000	10674000	357680000	345480000	377310000	288750000
P60335;P57724	Pcbp1	Poly(rC)-binding protein 1	15	18	13	12	1823400000	1621700000	1090800000	1043000000	256130000	461050000	59230000	50784000	1823400000	1621700000	1090800000	1043000000
P60469	Ppfia3	Liprin-alpha-3	2	1	1	1	0	4237000	0	0	322040	375960	1168900	1624700	2.76073e+06	1.42059e+06	2.38758e+07	3.52393e+07
P60670	Nploc4	Nuclear protein localization protein 4 homolog	8	12	4	3	81953000	64797000	42386000	41358000	5926700	13987000	1196100	751260	81953000	64797000	42386000	41358000
P60762	Morf4l1	Mortality factor 4-like protein 1	6	7	3	2	22729000	27505000	25585000	22018000	5397900	10446000	948360	423970	22729000	27505000	25585000	22018000
P60766;Q8R527;Q9ER71	Cdc42	Cell division control protein 42 homolog	9	10	7	5	445400000	299140000	149150000	148910000	92230000	173580000	17700000	18015000	445400000	299140000	149150000	148910000
P60824	Cirbp	Cold-inducible RNA-binding protein	5	6	6	6	100820000	79790000	93585000	97316000	22996000	40458000	9055100	8658300	100820000	79790000	93585000	97316000
P60840	Ensa	Alpha-endosulfine	2	2	2	1	2695000	3331400	4952900	0	498870	1624700	644480	327730	4.27663e+06	6.13903e+06	1.3164e+07	7.10838e+06
P60843	Eif4a1	Eukaryotic initiation factor 4A-I	26	27	21	20	1577200000	2042000000	1542700000	1496900000	153950000	371570000	71490000	66780000	1577200000	2042000000	1542700000	1496900000
P60867	Rps20	40S ribosomal protein S20	5	5	4	4	973800000	650670000	997040000	690620000	395210000	596730000	188900000	159920000	973800000	650670000	997040000	690620000
P60898	Polr2i	DNA-directed RNA polymerase II subunit RPB9	3	2	2	3	26296000	0	0	21608000	6830000	9447900	602220	2720900	5.85511e+07	3.56995e+07	1.23009e+07	5.90156e+07
P61021	Rab5b	Ras-related protein Rab-5B	3	3	4	5	14546000	20931000	41823000	27519000	3222600	6534700	2653600	3939900	14546000	20931000	41823000	27519000
P61022	Chp	Calcium-binding protein p22	4	3	3	2	24133000	22884000	23886000	36436000	6689800	8833100	2247100	3434700	24133000	22884000	23886000	36436000
P61027;Q9DD03	Rab10	Ras-related protein Rab-10	8	8	6	6	145180000	140740000	295230000	206800000	30935000	66906000	17004000	14819000	145180000	140740000	295230000	206800000
P61028	Rab8b	Ras-related protein Rab-8B	2	2	2	2	7268300	9127800	31054000	37661000	1625800	5544100	2281700	2851200	7268300	9127800	31054000	37661000
P61079;P62838;Q6ZWY6	Ube2d3;Ube2d2	Ubiquitin-conjugating enzyme E2 D3;Ubiquitin-conjugating enzyme E2 D2	4	4	2	1	148690000	102780000	60122000	0	64213000	181830000	9526100	1872800	5.50475e+08	6.87056e+08	1.94579e+08	4.06205e+07
P61082	Ube2m	NEDD8-conjugating enzyme Ubc12	7	6	6	4	178780000	165410000	120890000	130340000	39716000	73910000	12305000	7496100	178780000	165410000	120890000	130340000
P61087	Ube2k	Ubiquitin-conjugating enzyme E2 K	6	7	3	5	106920000	66641000	71056000	71985000	20856000	30625000	4809200	5241300	106920000	66641000	71056000	71985000
P61089;Q9CQ37	Ube2n	Ubiquitin-conjugating enzyme E2 N	8	8	8	8	543000000	536240000	359530000	270180000	90050000	202910000	45448000	39980000	543000000	536240000	359530000	270180000
P61161	Actr2	Actin-related protein 2	12	14	10	10	333200000	273870000	342990000	312790000	47224000	111320000	28944000	22336000	333200000	273870000	342990000	312790000
P61164	Actr1a	Alpha-centractin	12	16	13	14	269250000	239640000	224970000	235400000	28760000	57937000	11266000	11350000	269250000	239640000	224970000	235400000
P61202	Cops2	COP9 signalosome complex subunit 2	12	14	11	13	244120000	193580000	181270000	142830000	24023000	48309000	7800600	6932400	244120000	193580000	181270000	142830000
P61211	Arl1	ADP-ribosylation factor-like protein 1	5	5	4	4	69758000	41317000	60179000	46970000	13549000	35554000	5168400	5180300	69758000	41317000	60179000	46970000
P61222	Abce1	ATP-binding cassette sub-family E member 1	14	22	11	9	156830000	169410000	126710000	99235000	11260000	32264000	3174500	3127300	156830000	169410000	126710000	99235000
P61255	Rpl26	60S ribosomal protein L26	13	13	11	12	363620000	656850000	576490000	387640000	186800000	321500000	94057000	80198000	363620000	656850000	576490000	387640000
P61290	Psme3	Proteasome activator complex subunit 3	7	8	4	4	219550000	126310000	21114000	25939000	29078000	50141000	2033800	3903900	219550000	126310000	21114000	25939000
P61327;Q9CQL1	Magoh;Magoh-rs1	Protein mago nashi homolog;Protein mago nashi homolog 1-related	8	10	8	9	263840000	170850000	263090000	157360000	47061000	90506000	22779000	21307000	263840000	170850000	263090000	157360000
P61358	Rpl27	60S ribosomal protein L27	8	10	10	9	1144400000	647490000	821550000	738420000	378550000	554120000	139300000	122950000	1144400000	647490000	821550000	738420000
P61375;P63006	Lhx5;Lhx1	LIM/homeobox protein Lhx5;LIM/homeobox protein Lhx1	2	1	0	0	6148700	0	0	0	865150	720240	0	0	7.41662e+06	2.72147e+06	1	1
P61514	Rpl37a	60S ribosomal protein L37a	5	5	4	4	64962000	212800000	82180000	93978000	66523000	185050000	22217000	20887000	64962000	212800000	82180000	93978000
P61600	Naa20	N-alpha-acetyltransferase 20	3	1	1	1	20353000	0	0	0	4773000	3032700	572930	910060	4.09172e+07	1.14593e+07	1.17026e+07	1.9739e+07
P61620;Q9JLR1	Sec61a1	Protein transport protein Sec61 subunit alpha isoform 1	6	5	3	6	156710000	142210000	225010000	95004000	32439000	31842000	10083000	6510900	156710000	142210000	225010000	95004000
P61750	Arf4	ADP-ribosylation factor 4	2	4	3	3	64363000	111220000	127830000	109780000	14715000	45836000	14313000	10351000	64363000	111220000	127830000	109780000
P61759	Vbp1	Prefoldin subunit 3	4	7	6	6	46728000	54866000	44943000	65073000	7598400	11761000	3517700	4484000	46728000	54866000	44943000	65073000
P61804	Dad1	Dolichyl-diphosphooligosaccharide--protein glycosyltransferase subunit DAD1	4	4	3	4	106890000	155300000	173040000	172840000	57519000	123500000	38755000	29494000	106890000	155300000	173040000	172840000
P61922	Abat	4-aminobutyrate aminotransferase, mitochondrial	0	0	4	5	0	0	34867000	31122000	0	0	1077400	1109600	1	1	2.20068e+07	2.40669e+07
P61924	Copz1	Coatomer subunit zeta-1	4	6	7	6	275070000	150130000	99407000	102330000	77988000	128190000	29109000	32208000	275070000	150130000	99407000	102330000
P61957	Sumo2	Small ubiquitin-related modifier 2	3	3	2	2	222780000	285380000	332710000	311210000	240910000	515540000	176470000	175830000	222780000	285380000	332710000	311210000
P61961	Ufm1	Ubiquitin-fold modifier 1	3	4	4	3	122390000	78723000	70264000	94099000	65778000	112760000	16777000	19669000	122390000	78723000	70264000	94099000
P61963	Dcaf7	DDB1- and CUL4-associated factor 7	2	3	2	1	13102000	11070000	11136000	0	1824600	3600200	738010	631640	1.56416e+07	1.36036e+07	1.50745e+07	1.37001e+07
P61965	Wdr5	WD repeat-containing protein 5	6	7	5	3	71066000	59584000	81611000	76393000	7870800	18296000	6349300	4097500	71066000	59584000	81611000	76393000
P61967;Q9DB50	Ap1s1;Ap1s2	AP-1 complex subunit sigma-1A;AP-1 complex subunit sigma-2	3	4	3	2	56824000	51089000	29249000	0	12141000	25248000	2694500	198900	1.0408e+08	9.54012e+07	5.50374e+07	4.31409e+06
P61971	Nutf2	Nuclear transport factor 2	5	5	5	4	194760000	213370000	142300000	142700000	73175000	132890000	22015000	14437000	194760000	213370000	142300000	142700000
P61979	Hnrnpk	Heterogeneous nuclear ribonucleoprotein K	24	26	22	22	3375300000	3088500000	3786200000	3487800000	388620000	718660000	119260000	142310000	3375300000	3088500000	3786200000	3487800000
P61982	Ywhag	14-3-3 protein gamma;14-3-3 protein gamma, N-terminally processed	11	13	8	10	301940000	360040000	641910000	455120000	39917000	127460000	33728000	30350000	301940000	360040000	641910000	455120000
P62071	Rras2	Ras-related protein R-Ras2	1	2	2	2	0	6297600	21301000	13604000	419950	2450700	1303900	921020	3.60008e+06	9.26013e+06	2.66333e+07	1.99767e+07
P62075	Timm13	Mitochondrial import inner membrane translocase subunit Tim13	5	6	5	5	68825000	170460000	153140000	81706000	42121000	91824000	19306000	20363000	68825000	170460000	153140000	81706000
P62077	Timm8b	Mitochondrial import inner membrane translocase subunit Tim8 B	2	3	1	1	21871000	14490000	0	0	5807900	15852000	978190	799070	4.9789e+07	5.98978e+07	1.99804e+07	1.73316e+07
P62082	Rps7	40S ribosomal protein S7	14	16	13	12	1107100000	610870000	245160000	276200000	184670000	332490000	34132000	32548000	1107100000	610870000	245160000	276200000
P62137	Ppp1ca	Serine/threonine-protein phosphatase PP1-alpha catalytic subunit	19	21	16	17	614780000	564710000	572190000	500550000	69634000	169280000	31553000	24966000	614780000	564710000	572190000	500550000
P62141	Ppp1cb	Serine/threonine-protein phosphatase PP1-beta catalytic subunit	8	8	4	5	207080000	172900000	218450000	176020000	38360000	67339000	5792200	7451000	207080000	172900000	218450000	176020000
P62192	Psmc1	26S protease regulatory subunit 4	11	17	13	14	354610000	318760000	200700000	160140000	26876000	62639000	8318600	7161700	354610000	318760000	200700000	160140000
P62196	Psmc5	26S protease regulatory subunit 8	15	18	17	11	478600000	392310000	248520000	280170000	41573000	78582000	12465000	9644600	478600000	392310000	248520000	280170000
P62204;Q9D6P8;P20801	Calm1;Calml3	Calmodulin;Calmodulin-like protein 3	3	5	2	3	293100000	168530000	180960000	120690000	59206000	117630000	18237000	13814000	293100000	168530000	180960000	120690000
P62242	Rps8	40S ribosomal protein S8	16	16	13	15	3449700000	2365100000	2092600000	1512600000	802900000	1111600000	236540000	195510000	3449700000	2365100000	2092600000	1512600000
P62245	Rps15a	40S ribosomal protein S15a	8	8	6	5	768730000	711600000	740770000	785030000	271340000	384250000	90916000	75240000	768730000	711600000	740770000	785030000
P62257	Ube2h	Ubiquitin-conjugating enzyme E2 H	2	2	2	2	15346000	18658000	27201000	24195000	4960000	12255000	3342600	3905500	15346000	18658000	27201000	24195000
P62259	Ywhae	14-3-3 protein epsilon	17	24	22	21	2010300000	2442800000	2509000000	2304900000	300560000	565720000	144220000	138860000	2010300000	2442800000	2509000000	2304900000
P62264	Rps14	40S ribosomal protein S14	11	13	10	10	627760000	716120000	919470000	600190000	335550000	933660000	204420000	155850000	627760000	716120000	919470000	600190000
P62267	Rps23	40S ribosomal protein S23	7	7	5	5	307910000	222380000	205470000	147370000	107380000	184190000	32601000	24987000	307910000	222380000	205470000	147370000
P62270	Rps18	40S ribosomal protein S18	11	11	10	10	970760000	842760000	1151400000	768050000	202300000	444950000	126780000	98167000	970760000	842760000	1151400000	768050000
P62274	Rps29	40S ribosomal protein S29	3	4	3	3	90028000	237390000	235970000	272820000	150760000	474970000	127000000	119190000	90028000	237390000	235970000	272820000
P62281	Rps11	40S ribosomal protein S11	14	13	11	12	743790000	547430000	629130000	431570000	172710000	284940000	49502000	43893000	743790000	547430000	629130000	431570000
P62301	Rps13	40S ribosomal protein S13	15	12	13	12	2136900000	1221100000	1176300000	969280000	519400000	610240000	127120000	109690000	2136900000	1221100000	1176300000	969280000
P62305	Snrpe	Small nuclear ribonucleoprotein E	3	4	3	2	88538000	156590000	168300000	161810000	50521000	160240000	50126000	35899000	88538000	156590000	168300000	161810000
P62307	Snrpf	Small nuclear ribonucleoprotein F	5	5	5	4	60349000	103460000	95340000	93137000	38671000	110930000	24231000	22116000	60349000	103460000	95340000	93137000
P62309	Snrpg	Small nuclear ribonucleoprotein G	3	3	3	3	96962000	103530000	84111000	112390000	64996000	174800000	26518000	38102000	96962000	103530000	84111000	112390000
P62311	Lsm3	U6 snRNA-associated Sm-like protein LSm3	3	3	3	3	89928000	71021000	86205000	77305000	62243000	107970000	28615000	27205000	89928000	71021000	86205000	77305000
P62313	Lsm6	U6 snRNA-associated Sm-like protein LSm6	5	5	5	4	72831000	67548000	96146000	81715000	34400000	70386000	18680000	13823000	72831000	67548000	96146000	81715000
P62315	Snrpd1	Small nuclear ribonucleoprotein Sm D1	4	5	4	4	338310000	257080000	258070000	125870000	184270000	277120000	67637000	31693000	338310000	257080000	258070000	125870000
P62317	Snrpd2	Small nuclear ribonucleoprotein Sm D2	9	9	9	9	545430000	525850000	670420000	491130000	149410000	329830000	103910000	74593000	545430000	525850000	670420000	491130000
P62320	Snrpd3	Small nuclear ribonucleoprotein Sm D3	3	4	4	4	425500000	285530000	317810000	391720000	127880000	251880000	57214000	65643000	425500000	285530000	317810000	391720000
P62322	Lsm5	U6 snRNA-associated Sm-like protein LSm5	2	2	2	2	1653000	53551000	8687000	12055000	557970	51739000	6819200	7350300	1653000	53551000	8687000	12055000
P62331	Arf6	ADP-ribosylation factor 6	8	8	5	5	82866000	185500000	39993000	40768000	27850000	93815000	6173700	4639900	82866000	185500000	39993000	40768000
P62334	Psmc6	26S protease regulatory subunit 10B	18	20	16	17	405130000	375090000	256480000	325710000	49792000	79624000	11289000	13228000	405130000	375090000	256480000	325710000
P62488	Polr2g	DNA-directed RNA polymerase II subunit RPB7	2	3	2	1	16067000	11775000	12467000	0	3299400	6307300	1151300	471420	2.82846e+07	2.38325e+07	2.35163e+07	1.0225e+07
P62627	Dynlrb1	Dynein light chain roadblock-type 1	4	5	4	3	135200000	92795000	123900000	110430000	45795000	83168000	20743000	17062000	135200000	92795000	123900000	110430000
P62631	Eef1a2	Elongation factor 1-alpha 2	4	6	1	0	32910000	94155000	0	0	6602900	14002000	0	0	5.66043e+07	5.29075e+07	1	1
P62702	Rps4x	40S ribosomal protein S4, X isoform	20	21	17	17	1002600000	1070400000	760680000	668390000	159510000	284790000	46065000	37377000	1002600000	1070400000	760680000	668390000
P62715	Ppp2cb	Serine/threonine-protein phosphatase 2A catalytic subunit beta isoform	13	15	10	8	214010000	240360000	387880000	282510000	38592000	98506000	16731000	14558000	214010000	240360000	387880000	282510000
P62717	Rpl18a	60S ribosomal protein L18a	10	11	9	7	460520000	218680000	216180000	169160000	99003000	119660000	29662000	16551000	460520000	218680000	216180000	169160000
P62748	Hpcal1	Hippocalcin-like protein 1	7	11	2	5	94953000	90870000	22297000	41929000	14115000	34063000	407790	2437900	94953000	90870000	22297000	41929000
P62751	Rpl23a	60S ribosomal protein L23a	10	10	7	8	1068800000	1154700000	1261800000	792570000	515300000	547910000	244120000	109110000	1068800000	1154700000	1261800000	792570000
P62754	Rps6	40S ribosomal protein S6	12	15	13	12	2750900000	1999900000	1531200000	1438100000	331870000	820300000	315510000	317450000	2750900000	1999900000	1531200000	1438100000
P62761	Vsnl1	Visinin-like protein 1	0	0	1	3	0	0	0	42937000	0	0	1475500	3265700	1	1	3.01383e+07	7.08322e+07
P62774	Mtpn	Myotrophin	5	5	4	3	229340000	155550000	273670000	247050000	101470000	162680000	37360000	31191000	229340000	155550000	273670000	247050000
P62806	Hist1h4a	Histone H4	19	17	19	18	23187000000	20319000000	39971000000	34284000000	11244000000	16849000000	6011100000	4718300000	23187000000	20319000000	39971000000	34284000000
P62814	Atp6v1b2	V-type proton ATPase subunit B, brain isoform	16	21	9	9	223880000	195420000	110220000	130370000	20661000	43189000	3498000	4048500	223880000	195420000	110220000	130370000
P62821;Q8K386	Rab1A	Ras-related protein Rab-1A	11	10	7	10	363140000	575570000	407060000	388840000	74834000	154080000	22310000	25428000	363140000	575570000	407060000	388840000
P62827;Q61820	Ran	GTP-binding nuclear protein Ran	13	14	12	14	2475100000	1666800000	1585800000	1604600000	453470000	732940000	144090000	152930000	2475100000	1666800000	1585800000	1604600000
P62830	Rpl23	60S ribosomal protein L23	6	6	6	6	1071900000	729630000	711270000	671310000	253490000	355610000	77445000	81105000	1071900000	729630000	711270000	671310000
P62835	Rap1a	Ras-related protein Rap-1A	2	2	2	2	21451000	22850000	51813000	33383000	5761000	11032000	4115200	3759800	21451000	22850000	51813000	33383000
P62843	Rps15	40S ribosomal protein S15	4	5	4	4	110680000	512040000	16937000	48337000	75717000	186650000	9939400	13365000	110680000	512040000	16937000	48337000
P62849	Rps24	40S ribosomal protein S24	5	5	4	4	83907000	173940000	171360000	139800000	49436000	164620000	19728000	17133000	83907000	173940000	171360000	139800000
P62852	Rps25	40S ribosomal protein S25	8	8	7	8	1583900000	985430000	1027400000	948830000	884950000	786330000	170030000	153930000	1583900000	985430000	1027400000	948830000
P62855	Rps26	40S ribosomal protein S26	4	4	4	3	623390000	426510000	370370000	371200000	240450000	438430000	84609000	67491000	623390000	426510000	370370000	371200000
P62858	Rps28	40S ribosomal protein S28	4	4	4	3	490600000	588840000	751850000	778770000	510370000	1048000000	259950000	147860000	490600000	588840000	751850000	778770000
P62862	Fau	40S ribosomal protein S30	3	3	3	3	304180000	198670000	220520000	226750000	334600000	482530000	109440000	105190000	304180000	198670000	220520000	226750000
P62869	Tceb2	Transcription elongation factor B polypeptide 2	9	9	6	5	248880000	170520000	255530000	138530000	53238000	92763000	25782000	10856000	248880000	170520000	255530000	138530000
P62874	Gnb1	Guanine nucleotide-binding protein G(I)/G(S)/G(T) subunit beta-1	15	17	13	13	460120000	387000000	388590000	540430000	72771000	152510000	35629000	34297000	460120000	387000000	388590000	540430000
P62878	Rbx1	E3 ubiquitin-protein ligase RBX1	2	4	3	3	22794000	13940000	35985000	18362000	12794000	38194000	10771000	5494200	22794000	13940000	35985000	18362000
P62880	Gnb2	Guanine nucleotide-binding protein G(I)/G(S)/G(T) subunit beta-2	7	9	8	6	251790000	178320000	145950000	169830000	39917000	53403000	14065000	13104000	251790000	178320000	145950000	169830000
P62889	Rpl30	60S ribosomal protein L30	4	8	8	8	393310000	319960000	386610000	303050000	112710000	280610000	58497000	62646000	393310000	319960000	386610000	303050000
P62897	Cycs	Cytochrome c, somatic	2	3	3	2	47558000	48841000	37038000	49870000	16748000	41321000	6703400	7206700	47558000	48841000	37038000	49870000
P62900	Rpl31	60S ribosomal protein L31	6	7	5	5	658700000	420540000	544880000	601760000	221420000	342560000	70438000	70344000	658700000	420540000	544880000	601760000
P62908	Rps3	40S ribosomal protein S3	22	22	20	19	1960100000	1678200000	1782900000	1369100000	248280000	402630000	82008000	72883000	1960100000	1678200000	1782900000	1369100000
P62911;P17932	Rpl32	60S ribosomal protein L32	9	11	9	8	233210000	512120000	332190000	364070000	105950000	287980000	53844000	41328000	233210000	512120000	332190000	364070000
P62915	Gtf2b	Transcription initiation factor IIB	5	5	2	4	31008000	27485000	29595000	26059000	3979700	8150400	680910	2050700	31008000	27485000	29595000	26059000
P62918	Rpl8	60S ribosomal protein L8	14	15	15	13	1047100000	1019500000	804530000	626400000	229370000	411190000	90509000	64029000	1047100000	1019500000	804530000	626400000
P62960;Q9Z2C8	Ybx1	Nuclease-sensitive element-binding protein 1	14	15	15	13	555220000	444490000	578470000	450860000	84027000	172980000	42573000	37170000	555220000	444490000	578470000	450860000
P62962	Pfn1	Profilin-1	9	13	12	12	1503900000	1315200000	2387400000	2238400000	396520000	841010000	218210000	242850000	1503900000	1315200000	2387400000	2238400000
P62983;P0CG50;P0CG49;P62984	Rps27a;Ubc;Ubb;Uba52	Ubiquitin-40S ribosomal protein S27a;Ubiquitin;40S ribosomal protein S27a;Polyubiquitin-C;Ubiquitin;Ubiquitin-related 1;Ubiquitin-related 2;Polyubiquitin-B;Ubiquitin;Ubiquitin-60S ribosomal protein L40;Ubiquitin;60S ribosomal protein L40	11	12	11	9	3169700000	2432400000	5715800000	5619000000	1264000000	2264800000	876460000	864990000	3169700000	2432400000	5715800000	5619000000
P62996	Tra2b	Transformer-2 protein homolog beta	8	9	7	7	200050000	137820000	329910000	217930000	40063000	62975000	23693000	17789000	200050000	137820000	329910000	217930000
P63001;Q05144;P60764	Rac1;Rac2;Rac3	Ras-related C3 botulinum toxin substrate 1;Ras-related C3 botulinum toxin substrate 2;Ras-related C3 botulinum toxin substrate 3	7	7	8	8	352960000	294200000	350280000	269180000	83795000	180970000	47743000	32742000	352960000	294200000	350280000	269180000
P63002	Aes	Amino-terminal enhancer of split	1	2	0	1	0	4443700	0	0	1703700	2661600	0	250210	1.46052e+07	1.0057e+07	1	5.42699e+06
P63005	Pafah1b1	Platelet-activating factor acetylhydrolase IB subunit alpha	7	9	6	5	50199000	49311000	45213000	51248000	4095300	11535000	2770600	1386400	50199000	49311000	45213000	51248000
P63017	Hspa8	Heat shock cognate 71 kDa protein	44	44	45	43	9602600000	9159200000	9199000000	7835200000	630700000	1192800000	273490000	260510000	9602600000	9159200000	9199000000	7835200000
P63024	Vamp3	Vesicle-associated membrane protein 3	5	6	6	5	102410000	115480000	172910000	115720000	43170000	140480000	29244000	22035000	102410000	115480000	172910000	115720000
P63028	Tpt1	Translationally-controlled tumor protein	7	8	7	6	547050000	693520000	473560000	583410000	221540000	449200000	84143000	98941000	547050000	693520000	473560000	583410000
P63037	Dnaja1	DnaJ homolog subfamily A member 1	8	11	6	5	135500000	87400000	137790000	93864000	15243000	30083000	5586500	2529600	135500000	87400000	137790000	93864000
P63038	Hspd1	60 kDa heat shock protein, mitochondrial	37	43	32	35	2999000000	2829800000	2510100000	2165200000	180730000	471820000	71484000	62015000	2999000000	2829800000	2510100000	2165200000
P63054	Pcp4	Purkinje cell protein 4	4	4	1	3	382000000	617430000	0	93118000	278070000	573080000	12937000	21539000	2.38379e+09	2.16542e+09	2.64249e+08	4.67175e+08
P63073	Eif4e	Eukaryotic translation initiation factor 4E	8	10	8	8	233300000	144620000	149790000	119970000	36037000	77266000	12151000	13377000	233300000	144620000	149790000	119970000
P63085;Q61532;Q6P5G0	Mapk1	Mitogen-activated protein kinase 1	10	15	9	10	225620000	135960000	144920000	162290000	21910000	38084000	5333000	6661400	225620000	135960000	144920000	162290000
P63087	Ppp1cc	Serine/threonine-protein phosphatase PP1-gamma catalytic subunit	2	3	2	2	56343000	34736000	72108000	40762000	7730000	12427000	4032000	2431100	56343000	34736000	72108000	40762000
P63101	Ywhaz	14-3-3 protein zeta/delta	18	19	17	17	1578000000	2112200000	3109700000	3133300000	282200000	796030000	208550000	198880000	1578000000	2112200000	3109700000	3133300000
P63154	Crnkl1	Crooked neck-like protein 1	3	7	3	3	19388000	39384000	8406300	10170000	1094100	3377300	384840	275310	19388000	39384000	8406300	10170000
P63158	Hmgb1	High mobility group protein B1	17	16	16	16	1492200000	1880200000	3628000000	3096700000	777020000	1576100000	514540000	465910000	1492200000	1880200000	3628000000	3096700000
P63163;P27048	Snrpn;Snrpb	Small nuclear ribonucleoprotein-associated protein N;Small nuclear ribonucleoprotein-associated protein B	6	8	7	7	280710000	233910000	227800000	257740000	35625000	81378000	12839000	15631000	280710000	233910000	227800000	257740000
P63166	Sumo1	Small ubiquitin-related modifier 1	4	5	3	2	61271000	51489000	75047000	45001000	26865000	36945000	7978200	4786700	61271000	51489000	75047000	45001000
P63168	Dynll1	Dynein light chain 1, cytoplasmic	2	2	2	2	21470000	29735000	130240000	56921000	8370000	39756000	18262000	16956000	21470000	29735000	130240000	56921000
P63242;Q8BGY2	Eif5a	Eukaryotic translation initiation factor 5A-1	13	16	14	13	452880000	955960000	663420000	523230000	162620000	519320000	75193000	63094000	452880000	955960000	663420000	523230000
P63254	Crip1	Cysteine-rich protein 1	3	2	3	3	148920000	172480000	39210000	71163000	68437000	187560000	13067000	23047000	148920000	172480000	39210000	71163000
P63260	Actg1	Actin, cytoplasmic 2;Actin, cytoplasmic 2, N-terminally processed	27	29	27	26	18323000000	22194000000	50536000000	51667000000	2582700000	5274300000	2429500000	2355200000	18323000000	22194000000	50536000000	51667000000
P63276	Rps17	40S ribosomal protein S17	11	11	9	10	455590000	689490000	448810000	604220000	300750000	669030000	58400000	97987000	455590000	689490000	448810000	604220000
P63280	Ube2i	SUMO-conjugating enzyme UBC9	7	9	5	6	241200000	204760000	231380000	163770000	84958000	192980000	33019000	26337000	241200000	204760000	231380000	163770000
P63323	Rps12	40S ribosomal protein S12	7	7	7	7	1177200000	797000000	628300000	713470000	312650000	572170000	95466000	109460000	1177200000	797000000	628300000	713470000
P63325	Rps10	40S ribosomal protein S10	12	12	8	9	711770000	620550000	1181900000	727840000	346160000	348210000	94643000	73095000	711770000	620550000	1181900000	727840000
P63328	Ppp3ca	Serine/threonine-protein phosphatase 2B catalytic subunit alpha isoform	5	8	4	3	50219000	47751000	57251000	38058000	5108500	11684000	2220600	1309000	50219000	47751000	57251000	38058000
P63330	Ppp2ca	Serine/threonine-protein phosphatase 2A catalytic subunit alpha isoform	2	2	1	1	113430000	92231000	0	0	17635000	21553000	3368000	2405900	1.51178e+08	8.14394e+07	6.87943e+07	5.21833e+07
P67778	Phb	Prohibitin	19	18	13	14	1367300000	1120800000	1235200000	1011200000	183600000	295010000	66947000	46985000	1367300000	1120800000	1235200000	1011200000
P67871	Csnk2b	Casein kinase II subunit beta	7	7	4	4	66192000	78728000	55466000	70682000	16801000	38310000	5239900	5844900	66192000	78728000	55466000	70682000
P67984	Rpl22	60S ribosomal protein L22	7	7	4	5	481350000	423580000	336120000	245930000	238220000	605430000	75316000	56560000	481350000	423580000	336120000	245930000
P68033;P68134	Actc1;Acta1	Actin, alpha cardiac muscle 1;Actin, alpha skeletal muscle	8	9	12	14	106710000	67448000	11186000000	24480000000	161530000	579790000	696500000	887870000	106710000	67448000	11186000000	24480000000
P68037	Ube2l3	Ubiquitin-conjugating enzyme E2 L3	8	7	7	7	421450000	364880000	301000000	309950000	158560000	236900000	35404000	39195000	421450000	364880000	301000000	309950000
P68040	Gnb2l1	Guanine nucleotide-binding protein subunit beta-2-like 1	19	20	19	19	2560400000	1681000000	1677000000	1289800000	244160000	410510000	79825000	78339000	2560400000	1681000000	1677000000	1289800000
P68254	Ywhaq	14-3-3 protein theta	10	13	10	10	600890000	523900000	672160000	647990000	88670000	232570000	45478000	38176000	600890000	523900000	672160000	647990000
P68368	Tuba4a	Tubulin alpha-4A chain	8	8	7	7	1960700000	1141200000	826000000	987510000	166870000	269300000	43461000	54715000	1960700000	1141200000	826000000	987510000
P68372	Tubb4b	Tubulin beta-4B chain	27	30	28	27	7331500000	8010400000	7644600000	8508500000	934630000	1952900000	334980000	384990000	7331500000	8010400000	7644600000	8508500000
P68373;Q3UX10	Tuba1c	Tubulin alpha-1C chain	26	28	23	23	7718400000	7973900000	7234700000	6964700000	893730000	1547900000	317950000	354930000	7718400000	7973900000	7234700000	6964700000
P68510	Ywhah	14-3-3 protein eta	10	12	10	8	254310000	206490000	414210000	372830000	33306000	82026000	24327000	20530000	254310000	206490000	414210000	372830000
P69566	Ranbp9	Ran-binding protein 9	1	6	1	2	0	14166000	0	10658000	15062	3466200	261680	351910	129121	1.30973e+07	5.34504e+06	7.63283e+06
P70122	Sbds	Ribosome maturation protein SBDS	5	5	4	2	60817000	42868000	28840000	30911000	8586700	14701000	1717200	751560	60817000	42868000	28840000	30911000
P70124	Serpinb5	Serpin B5	16	21	19	18	380670000	335290000	676500000	745730000	36649000	89341000	28537000	32276000	380670000	335290000	676500000	745730000
P70158	Smpdl3a	Acid sphingomyelinase-like phosphodiesterase 3a	2	3	0	0	0	5802600	0	0	495440	1463400	0	0	4.24723e+06	5.52955e+06	1	1
P70166	Cpeb1	Cytoplasmic polyadenylation element-binding protein 1	0	2	1	0	0	5894200	0	0	0	1046000	0	0	1	3.95238e+06	1	1
P70168	Kpnb1	Importin subunit beta-1	29	32	25	21	603770000	817710000	682650000	523350000	36612000	82541000	20217000	10774000	603770000	817710000	682650000	523350000
P70175	Dlg3	Disks large homolog 3	2	4	2	2	13426000	18845000	7554600	8226700	867300	2172400	173930	191680	13426000	18845000	7554600	8226700
P70188	Kifap3	Kinesin-associated protein 3	1	2	0	1	0	1565200	0	0	17464	220580	0	10934	149713	833476	1	237156
P70195	Psmb7	Proteasome subunit beta type-7	8	10	8	7	262300000	313950000	229400000	336970000	32769000	79831000	23003000	48138000	262300000	313950000	229400000	336970000
P70202	Lxn	Latexin	3	4	4	4	52670000	37043000	146420000	107500000	15592000	32474000	19699000	15055000	52670000	37043000	146420000	107500000
P70227	Itpr3	Inositol 1,4,5-trisphosphate receptor type 3	28	36	15	11	204380000	131080000	69559000	74523000	3084600	6407500	350740	297050	204380000	131080000	69559000	74523000
P70245	Ebp	3-beta-hydroxysteroid-Delta(8),Delta(7)-isomerase	3	3	3	2	115880000	77745000	84569000	117720000	78935000	124540000	37977000	30260000	115880000	77745000	84569000	117720000
P70255	Nfic	Nuclear factor 1 C-type	3	6	3	1	22010000	15613000	16473000	0	1460200	4950600	733870	322300	1.25178e+07	1.87062e+07	1.49899e+07	6.9906e+06
P70257	Nfix	Nuclear factor 1 X-type	6	8	6	7	42568000	29340000	108000000	123660000	4961600	8806500	4990500	4567400	42568000	29340000	108000000	123660000
P70261	Pald	Paladin	10	14	5	4	106950000	46655000	12826000	14505000	3583900	6377500	525200	136810	106950000	46655000	12826000	14505000
P70265;P70266;Q6DTY7	Pfkfb2	6-phosphofructo-2-kinase/fructose-2,6-bisphosphatase 2;6-phosphofructo-2-kinase;Fructose-2,6-bisphosphatase	3	4	0	0	8256700	8836800	0	0	482020	1061000	0	0	4.13218e+06	4.00906e+06	1	1
P70268	Pkn1	Serine/threonine-protein kinase N1	3	2	0	0	7794500	6534800	0	0	420020	643170	0	0	3.60068e+06	2.43026e+06	1	1
P70271	Pdlim4	PDZ and LIM domain protein 4	7	9	7	9	63480000	42610000	405850000	355160000	10995000	12274000	18511000	21644000	63480000	42610000	405850000	355160000
P70279	Surf6	Surfeit locus protein 6	4	4	4	4	19876000	15392000	28232000	29621000	1884100	4504300	1481600	1568900	19876000	15392000	28232000	29621000
P70280	Vamp7	Vesicle-associated membrane protein 7	2	3	2	2	0	13230000	9004000	5522400	1568000	4691700	778510	373190	1.34419e+07	1.77279e+07	1.59017e+07	8.09439e+06
P70288	Hdac2	Histone deacetylase 2	2	5	3	4	0	21114000	26772000	27527000	561160	5542700	1234000	1364400	4.81062e+06	2.09435e+07	2.52055e+07	2.95935e+07
P70290	Mpp1	55 kDa erythrocyte membrane protein	5	3	2	3	27699000	16020000	0	16024000	2805800	2140800	195900	515750	2.40531e+07	8.08915e+06	4.00142e+06	1.11865e+07
P70295	Aup1	Ancient ubiquitous protein 1	3	4	2	1	32218000	30762000	32459000	0	4795800	6003700	1776900	1209300	4.11127e+07	2.26854e+07	3.62947e+07	2.62294e+07
P70296;Q8VIN1	Pebp1	Phosphatidylethanolamine-binding protein 1;Hippocampal cholinergic neurostimulating peptide	15	16	15	13	3282300000	2567900000	1936000000	1955500000	642650000	1136700000	231490000	198700000	3282300000	2567900000	1936000000	1955500000
P70297	Stam	Signal transducing adapter molecule 1	0	2	1	1	0	34652000	0	0	0	8302000	672130	809660	1	3.13696e+07	1.37288e+07	1.75613e+07
P70302	Stim1	Stromal interaction molecule 1	9	9	7	5	62258000	58967000	62513000	60314000	4767400	9866200	2145000	1653400	62258000	58967000	62513000	60314000
P70303	Ctps2	CTP synthase 2	8	8	2	0	52427000	44092000	17781000	0	3387200	8951200	214090	0	2.90372e+07	3.38227e+07	4.37297e+06	1
P70318	Tial1	Nucleolysin TIAR	3	4	2	3	26603000	36760000	23306000	35334000	2570600	15548000	650970	2039700	26603000	36760000	23306000	35334000
P70333	Hnrnph2	Heterogeneous nuclear ribonucleoprotein H2	3	6	4	5	36736000	124730000	60637000	73411000	5094100	32661000	2791100	5302100	36736000	124730000	60637000	73411000
P70335	Rock1	Rho-associated protein kinase 1	8	10	3	3	31778000	29512000	20313000	17495000	954270	2118900	154180	115990	31778000	29512000	20313000	17495000
P70336	Rock2	Rho-associated protein kinase 2	11	16	8	6	65344000	49816000	60126000	44939000	1550700	4506500	566690	505130	65344000	49816000	60126000	44939000
P70340	Smad1	Mothers against decapentaplegic homolog 1	1	2	0	0	0	4799900	0	0	140500	999970	0	0	1.20446e+06	3.77845e+06	1	1
P70349	Hint1	Histidine triad nucleotide-binding protein 1	6	7	6	5	940240000	754600000	189130000	243030000	216960000	373290000	45479000	39244000	940240000	754600000	189130000	243030000
P70353	Nfyc	Nuclear transcription factor Y subunit gamma	2	3	2	2	12994000	14339000	11939000	14144000	3434800	9230000	1628700	2420900	12994000	14339000	11939000	14144000
P70362	Ufd1l	Ubiquitin fusion degradation protein 1 homolog	5	6	5	6	53633000	59260000	36168000	54404000	9159000	19593000	2506800	3557500	53633000	59260000	36168000	54404000
P70372	Elavl1	ELAV-like protein 1	13	16	13	15	640770000	529750000	735060000	590480000	83820000	151350000	41972000	42250000	640770000	529750000	735060000	590480000
P70388	Rad50	DNA repair protein RAD50	10	11	6	4	57643000	40414000	41593000	33842000	1731200	3098800	522300	351210	57643000	40414000	41593000	33842000
P70398	Usp9x	Probable ubiquitin carboxyl-terminal hydrolase FAF-X	21	27	16	11	202540000	123410000	85224000	114120000	2732200	5189500	896450	985420	202540000	123410000	85224000	114120000
P70399	Tp53bp1	Tumor suppressor p53-binding protein 1	11	16	8	7	59824000	46314000	76101000	65966000	1842600	3676500	740200	567840	59824000	46314000	76101000	65966000
P70404	Idh3g	Isocitrate dehydrogenase [NAD] subunit gamma 1, mitochondrial	7	9	7	7	142460000	109970000	132770000	178630000	18912000	43280000	5806200	9261900	142460000	109970000	132770000	178630000
P70419;Q8C7U7	Galnt3	Polypeptide N-acetylgalactosaminyltransferase 3	6	7	1	0	42743000	33408000	0	0	2677100	5324700	106290	0	2.29498e+07	2.01197e+07	2.17106e+06	1
P70424;Q61527;Q3U1V8;Q8VDG6;Q66L42;Q80XI6	Erbb2	Receptor tyrosine-protein kinase erbB-2	3	6	0	0	29998000	12266000	0	0	853670	2112100	0	0	7.3182e+06	7.98071e+06	1	1
P70441	Slc9a3r1	Na(+)/H(+) exchange regulatory cofactor NHE-RF1	13	18	6	7	548430000	502990000	93522000	97109000	57219000	111200000	3199400	5564000	548430000	502990000	93522000	97109000
P70444	Bid	BH3-interacting domain death agonist;BH3-interacting domain death agonist p15;BH3-interacting domain death agonist p13;BH3-interacting domain death agonist p11	2	2	0	0	4298800	20624000	0	0	3578500	6803300	0	0	3.06772e+07	2.57067e+07	1	1
P70445	Eif4ebp2	Eukaryotic translation initiation factor 4E-binding protein 2	2	2	2	2	35332000	44760000	20108000	18115000	21813000	46561000	4879800	4594400	35332000	44760000	20108000	18115000
P70452	Stx4	Syntaxin-4	5	5	5	3	30589000	20991000	29680000	28678000	5497400	7873600	1808100	1258900	30589000	20991000	29680000	28678000
P70460	Vasp	Vasodilator-stimulated phosphoprotein	6	9	7	5	45480000	42351000	141560000	67369000	7363200	18130000	7638500	2517100	45480000	42351000	141560000	67369000
P70670;Q60817	Naca	Nascent polypeptide-associated complex subunit alpha, muscle-specific form;Nascent polypeptide-associated complex subunit alpha	6	7	5	5	399030000	276010000	351300000	433730000	7523500	13341000	4005500	3915400	399030000	276010000	351300000	433730000
P70671	Irf3	Interferon regulatory factor 3	3	6	1	1	29355000	16591000	0	0	1758000	5182200	374140	198440	1.50707e+07	1.95813e+07	7.64213e+06	4.30411e+06
P70677	Casp3	Caspase-3;Caspase-3 subunit p17;Caspase-3 subunit p12	5	8	3	3	32787000	77629000	10928000	24262000	6485000	21117000	694980	1515300	32787000	77629000	10928000	24262000
P70695	Fbp2	Fructose-1,6-bisphosphatase isozyme 2	2	4	1	0	16535000	21637000	0	0	1676100	6953900	22905	0	1.43686e+07	2.62758e+07	467854	1
P70697	Urod	Uroporphyrinogen decarboxylase	10	12	8	8	112560000	88763000	70046000	66623000	14660000	33329000	4925500	3664000	112560000	88763000	70046000	66623000
P70698	Ctps	CTP synthase 1	8	8	4	5	60253000	63222000	36434000	35499000	4214700	9420600	983080	1147300	60253000	63222000	36434000	35499000
P70699	Gaa	Lysosomal alpha-glucosidase	13	15	8	11	51460000	61766000	122950000	74124000	4107600	7913300	2397500	1742600	51460000	61766000	122950000	74124000
P70700	Polr1b	DNA-directed RNA polymerase I subunit RPA2	1	4	1	0	0	6170700	0	0	48241	518730	22854	0	413553	1.96005e+06	466812	1
P80313	Cct7	T-complex protein 1 subunit eta	20	25	14	14	575190000	578730000	376200000	329590000	40632000	105980000	13080000	9569700	575190000	578730000	376200000	329590000
P80314	Cct2	T-complex protein 1 subunit beta	31	31	27	27	1127600000	894020000	785140000	792620000	70604000	139240000	25845000	23852000	1127600000	894020000	785140000	792620000
P80315	Cct4	T-complex protein 1 subunit delta	24	28	20	19	769950000	760970000	706180000	587900000	52970000	119020000	19441000	16046000	769950000	760970000	706180000	587900000
P80316	Cct5	T-complex protein 1 subunit epsilon	24	27	19	20	730380000	681680000	572200000	578070000	51671000	124040000	17250000	17592000	730380000	681680000	572200000	578070000
P80317;Q61390	Cct6a	T-complex protein 1 subunit zeta	20	22	18	19	742160000	748210000	603060000	669040000	54892000	146340000	23958000	25454000	742160000	748210000	603060000	669040000
P80318	Cct3	T-complex protein 1 subunit gamma	28	30	25	23	857430000	818730000	834650000	827450000	71365000	126210000	22131000	21788000	857430000	818730000	834650000	827450000
P81069	Gabpb2	GA-binding protein subunit beta-2	2	2	0	0	0	2506900	0	0	414570	858000	0	0	3.55396e+06	3.24201e+06	1	1
P81117	Nucb2	Nucleobindin-2	12	12	9	9	172210000	164960000	59995000	72379000	19233000	31436000	3203500	3443200	172210000	164960000	59995000	72379000
P82198	Tgfbi	Transforming growth factor-beta-induced protein ig-h3	1	1	2	2	0	0	14987000	28010000	331860	580680	391640	941340	2.84492e+06	2.19414e+06	7.99958e+06	2.04174e+07
P83741;Q80XP9;Q80UE6	Wnk1	Serine/threonine-protein kinase WNK1	2	6	1	1	22172000	14938000	0	0	508230	1860000	26373	46182	4.35687e+06	7.02813e+06	538691	1.00168e+06
P83870	Phf5a	PHD finger-like domain-containing protein 5A	5	5	5	3	65730000	74446000	73569000	65535000	34750000	41117000	7871000	1970400	65730000	74446000	73569000	65535000
P83882	Rpl36a	60S ribosomal protein L36a	4	5	4	4	92738000	201590000	148020000	92492000	52136000	209450000	37799000	27186000	92738000	201590000	148020000	92492000
P83887;Q8VCK3	Tubg1;Tubg2	Tubulin gamma-1 chain;Tubulin gamma-2 chain	5	7	2	1	29003000	18087000	0	0	2214100	5229500	403150	548760	1.89807e+07	1.976e+07	8.23468e+06	1.19025e+07
P83917	Cbx1	Chromobox protein homolog 1	7	7	4	3	80734000	51146000	107620000	75872000	24300000	40887000	12862000	6440700	80734000	51146000	107620000	75872000
P83940	Tceb1	Transcription elongation factor B polypeptide 1	5	5	5	5	67455000	124450000	159960000	84453000	35996000	70640000	17036000	13344000	67455000	124450000	159960000	84453000
P84078;P61205;Q8BSL7	Arf1;Arf3;Arf2	ADP-ribosylation factor 1;ADP-ribosylation factor 3;ADP-ribosylation factor 2	11	12	8	10	381960000	744720000	594200000	494810000	119270000	361680000	46202000	42886000	381960000	744720000	594200000	494810000
P84084	Arf5	ADP-ribosylation factor 5	3	6	2	3	99557000	43014000	24941000	24297000	13770000	32862000	1996700	2034800	99557000	43014000	24941000	24297000
P84089	Erh	Enhancer of rudimentary homolog	6	5	5	5	588150000	482650000	732760000	473510000	250260000	467370000	140090000	98093000	588150000	482650000	732760000	473510000
P84091	Ap2m1	AP-2 complex subunit mu	5	7	4	5	85453000	68318000	57001000	68084000	7975300	12371000	2046400	2292300	85453000	68318000	57001000	68084000
P84096	Rhog	Rho-related GTP-binding protein RhoG	4	7	4	2	24438000	28167000	26630000	27811000	6169200	18216000	1426600	1562500	24438000	28167000	26630000	27811000
P84099	Rpl19	60S ribosomal protein L19	8	8	6	6	584410000	208020000	596420000	438450000	281740000	209920000	73025000	53615000	584410000	208020000	596420000	438450000
P84102;O88892	Serf2	Small EDRK-rich factor 2	1	2	2	1	0	5321300	0	0	2006800	12749000	2330100	1779000	1.72036e+07	4.81729e+07	4.75943e+07	3.8586e+07
P84104	Srsf3	Serine/arginine-rich splicing factor 3	10	11	9	9	963310000	1006600000	894720000	558650000	331810000	552820000	124980000	90452000	963310000	1006600000	894720000	558650000
P84228	Hist1h3b	Histone H3.2	7	6	6	6	6125900000	4957800000	11685000000	9417700000	3184500000	6797000000	2707900000	2384200000	6125900000	4957800000	11685000000	9417700000
P85094	Isoc2a	Isochorismatase domain-containing protein 2A, mitochondrial	3	4	2	1	51687000	44561000	17669000	0	13653000	22550000	1482300	609730	1.17042e+08	8.52066e+07	3.02772e+07	1.32249e+07
P97298	Serpinf1	Pigment epithelium-derived factor	2	3	1	2	14313000	8193600	0	0	1292200	2458500	291000	1165800	1.10776e+07	9.2896e+06	5.94392e+06	2.52859e+07
P97300	Nptn	Neuroplastin	4	4	3	3	29171000	8546100	86692000	68907000	3500200	2470700	5105400	2359600	29171000	8546100	86692000	68907000
P97310	Mcm2	DNA replication licensing factor MCM2	18	21	16	13	302430000	216200000	196690000	216100000	13836000	26486000	4822300	4214700	302430000	216200000	196690000	216100000
P97311	Mcm6	DNA replication licensing factor MCM6	23	23	16	18	327090000	215700000	270430000	213820000	13372000	21335000	5025400	5088800	327090000	215700000	270430000	213820000
P97313	Prkdc	DNA-dependent protein kinase catalytic subunit	4	6	2	1	77611000	35088000	0	0	744610	709530	11562	926.36	6.38327e+06	2.68101e+06	236164	20092.5
P97315	Csrp1	Cysteine and glycine-rich protein 1	10	11	11	11	241070000	113900000	4557400000	3512000000	67877000	82443000	365460000	283980000	241070000	113900000	4557400000	3512000000
P97346	Nxn	Nucleoredoxin	6	10	6	6	33017000	55740000	89824000	226850000	3553400	14096000	3509500	10178000	33017000	55740000	89824000	226850000
P97350	Pkp1	Plakophilin-1	0	0	6	8	0	0	111090000	109690000	0	0	1976900	2790900	1	1	4.03799e+07	6.05339e+07
P97351	Rps3a	40S ribosomal protein S3a	23	26	23	21	1291800000	1526400000	1814800000	1398300000	162350000	481750000	92919000	83453000	1291800000	1526400000	1814800000	1398300000
P97352	S100a13	Protein S100-A13	1	2	2	3	0	0	0	55355000	4274700	7632100	5786300	9122200	3.66455e+07	2.88384e+07	1.1819e+08	1.97858e+08
P97355	Sms	Spermine synthase	1	5	1	0	0	16709000	0	0	1064200	4003100	109650	0	9.123e+06	1.5126e+07	2.23969e+06	1
P97360	Etv6	Transcription factor ETV6	7	9	3	2	61498000	71656000	18514000	13925000	5659500	14204000	498470	222000	61498000	71656000	18514000	13925000
P97363	Sptlc2	Serine palmitoyltransferase 2	5	5	1	0	26783000	19651000	0	0	1704400	3083400	422240	0	1.46112e+07	1.16508e+07	8.62461e+06	1
P97364	Sephs2	Selenide, water dikinase 2	1	2	0	0	0	3296100	0	0	883340	1052900	0	0	7.57255e+06	3.97845e+06	1	1
P97370	Atp1b3	Sodium/potassium-transporting ATPase subunit beta-3	9	10	8	9	224270000	151930000	315400000	386900000	32686000	55975000	19894000	24558000	224270000	151930000	315400000	386900000
P97371	Psme1	Proteasome activator complex subunit 1	16	15	10	10	1102400000	521670000	195630000	257750000	137410000	178530000	17152000	18769000	1102400000	521670000	195630000	257750000
P97372	Psme2	Proteasome activator complex subunit 2	13	15	10	8	353680000	519570000	114220000	117020000	74791000	152830000	6520200	4982300	353680000	519570000	114220000	117020000
P97376	Frg1	Protein FRG1	2	4	3	3	26894000	19699000	35809000	27335000	2354200	10111000	3264600	1929100	26894000	19699000	35809000	27335000
P97377;Q80YP0	Cdk2	Cyclin-dependent kinase 2	1	3	3	1	0	0	15871000	0	306990	3028900	835300	412960	2.63171e+06	1.14449e+07	1.70617e+07	8.95699e+06
P97379	G3bp2	Ras GTPase-activating protein-binding protein 2	9	10	7	9	151500000	181190000	103880000	109270000	16709000	33235000	4742700	5156600	151500000	181190000	103880000	109270000
P97384	Anxa11	Annexin A11	14	14	8	5	385830000	228680000	110530000	125340000	40392000	66348000	6463800	5248300	385830000	228680000	110530000	125340000
P97386	Lig3	DNA ligase 3	14	11	8	6	66907000	55786000	55224000	54257000	3874400	5180300	794360	581690	66907000	55786000	55224000	54257000
P97390	Vps45	Vacuolar protein sorting-associated protein 45	8	8	3	3	53855000	17969000	13212000	16686000	3545400	4226000	334050	381180	53855000	17969000	13212000	16686000
P97393	Arhgap5	Rho GTPase-activating protein 5	2	4	2	1	3952600	7178900	0	0	89414	508170	62425	35980	766514	1.92015e+06	1.27508e+06	780397
P97429	Anxa4	Annexin A4	19	20	19	16	977850000	876260000	600490000	620880000	105040000	187780000	29042000	28133000	977850000	876260000	600490000	620880000
P97431	Irf6	Interferon regulatory factor 6	3	3	1	1	8077700	5153300	0	0	823760	1148800	207340	272940	7.0618e+06	4.34082e+06	4.2351e+06	5.92e+06
P97434	Mprip	Myosin phosphatase Rho-interacting protein	5	11	4	1	39110000	23639000	27019000	0	1862900	2144600	165920	41028	1.597e+07	8.10351e+06	3.38906e+06	889886
P97447	Fhl1	Four and a half LIM domains protein 1	7	8	3	0	51755000	123790000	22708000	0	11995000	33900000	458310	0	1.02829e+08	1.28093e+08	9.36137e+06	1
P97449	Anpep	Aminopeptidase N	28	34	17	14	371010000	624920000	191860000	308260000	18253000	56554000	4030800	5378100	371010000	624920000	191860000	308260000
P97450	Atp5j	ATP synthase-coupling factor 6, mitochondrial	5	6	5	4	309470000	249550000	363840000	227370000	116810000	243690000	68233000	54984000	309470000	249550000	363840000	227370000
P97452	Bop1	Ribosome biogenesis protein BOP1	4	7	6	6	45473000	38608000	44962000	45643000	2012400	5113000	1807500	1449000	45473000	38608000	44962000	45643000
P97457	Mylpf	Myosin regulatory light chain 2, skeletal muscle isoform	6	6	0	0	68559000	25370000	0	0	11633000	14506000	0	0	9.97255e+07	5.48119e+07	1	1
P97461	Rps5	40S ribosomal protein S5;40S ribosomal protein S5, N-terminally processed	8	10	8	9	628360000	638070000	461870000	307920000	159050000	235060000	42937000	35861000	628360000	638070000	461870000	307920000
P97470	Ppp4c	Serine/threonine-protein phosphatase 4 catalytic subunit	3	5	2	2	14315000	21937000	25123000	28705000	2603000	13076000	835020	823260	14315000	21937000	25123000	28705000
P97471	Smad4	Mothers against decapentaplegic homolog 4	3	2	2	2	1168500	16838000	0	0	1161800	1903400	708500	906720	9.95969e+06	7.19212e+06	1.44717e+07	1.96665e+07
P97480	Eya3	Eyes absent homolog 3	1	2	0	0	0	2222300	0	0	45073	626370	0	0	386394	2.36678e+06	1	1
P97493	Txn2	Thioredoxin, mitochondrial	4	4	2	2	64273000	32295000	15083000	23576000	17477000	26700000	1975600	1062900	64273000	32295000	15083000	23576000
P97494	Gclc	Glutamate--cysteine ligase catalytic subunit	12	11	5	2	76024000	49831000	38144000	17127000	6098100	8809800	772600	338390	76024000	49831000	38144000	17127000
P97496	Smarcc1	SWI/SNF complex subunit SMARCC1	24	34	19	13	368980000	278480000	266030000	214340000	18156000	34881000	4474600	3104100	368980000	278480000	266030000	214340000
P97742	Cpt1a	Carnitine O-palmitoyltransferase 1, liver isoform	9	11	7	7	115200000	73982000	54655000	42274000	5987400	10783000	1484900	1584300	115200000	73982000	54655000	42274000
P97760	Polr2c	DNA-directed RNA polymerase II subunit RPB3	5	6	3	2	36489000	17569000	33272000	31314000	6523000	9745200	1971500	1363100	36489000	17569000	33272000	31314000
P97765	Wbp2	WW domain-binding protein 2	3	4	2	1	13815000	6889600	13986000	0	4128600	8901900	1141800	477490	3.5393e+07	3.36364e+07	2.33222e+07	1.03566e+07
P97770	Thumpd3	THUMP domain-containing protein 3	1	3	0	0	0	8618700	0	0	709550	1529500	0	0	6.08271e+06	5.77931e+06	1	1
P97789	Xrn1	5-3 exoribonuclease 1	2	5	0	0	0	10229000	0	0	127160	620430	0	0	1.0901e+06	2.34433e+06	1	1
P97792	Cxadr	Coxsackievirus and adenovirus receptor homolog	6	10	5	5	53448000	71153000	44573000	37994000	4581000	17314000	2374300	1687800	53448000	71153000	44573000	37994000
P97801	Smn1	Survival motor neuron protein	0	2	0	0	0	5106000	0	0	0	3495100	0	0	1	1.32065e+07	1	1
P97807	Fh	Fumarate hydratase, mitochondrial	20	21	16	16	291480000	461760000	255210000	343160000	22652000	77109000	11099000	11998000	291480000	461760000	255210000	343160000
P97820;Q9JM52	Map4k4	Mitogen-activated protein kinase kinase kinase kinase 4	3	3	3	1	8315200	0	14108000	0	458480	1345200	169380	115790	3.93038e+06	5.08293e+06	3.45973e+06	2.51145e+06
P97821	Ctsc	Dipeptidyl peptidase 1;Dipeptidyl peptidase 1 exclusion domain chain;Dipeptidyl peptidase 1 heavy chain;Dipeptidyl peptidase 1 light chain	4	4	2	3	30651000	27322000	17606000	18913000	3503400	6583700	434870	1241600	30651000	27322000	17606000	18913000
P97822	Anp32e	Acidic leucine-rich nuclear phosphoprotein 32 family member E	5	5	4	4	229260000	139110000	159860000	150820000	68125000	92838000	16416000	16623000	229260000	139110000	159860000	150820000
P97823	Lypla1	Acyl-protein thioesterase 1	7	7	4	4	145710000	108110000	114880000	106990000	27677000	48340000	10793000	9145800	145710000	108110000	114880000	106990000
P97825	Hn1	Hematological and neurological expressed 1 protein	2	2	2	2	40943000	50337000	60246000	50820000	15010000	25846000	6835000	5885800	40943000	50337000	60246000	50820000
P97855	G3bp1	Ras GTPase-activating protein-binding protein 1	18	18	13	14	359890000	424300000	422870000	350090000	44739000	100100000	14675000	13859000	359890000	424300000	422870000	350090000
P97863	Nfib	Nuclear factor 1 B-type	8	12	5	5	102600000	78845000	162440000	178110000	9732300	20322000	5373300	5785100	102600000	78845000	162440000	178110000
P97864	Casp7	Caspase-7;Caspase-7 subunit p20;Caspase-7 subunit p11	1	4	1	1	0	11893000	0	0	203910	2999300	103250	144930	1.74805e+06	1.1333e+07	2.10897e+06	3.14349e+06
P97868	Rbbp6	E3 ubiquitin-protein ligase RBBP6	4	4	1	1	0	10822000	0	0	309530	682330	15631	28636	2.65349e+06	2.57823e+06	319276	621107
P97927	Lama4	Laminin subunit alpha-4	0	0	2	1	0	0	6180200	0	0	0	71037	36366	1	1	1.45099e+06	788769
P97930	Dtymk	Thymidylate kinase	3	3	3	2	22855000	11026000	20592000	16901000	3226000	4209800	1171200	872690	22855000	11026000	20592000	16901000
P98083;Q8BMC3;Q61120	Shc1	SHC-transforming protein 1	2	3	2	2	11885000	8326000	5721300	5748700	700630	1974400	201040	184320	11885000	8326000	5721300	5748700
P98203	Arvcf	Armadillo repeat protein deleted in velo-cardio-facial syndrome homolog	2	2	1	1	3850200	0	0	0	165840	546200	1865300	1242200	1.42169e+06	2.06385e+06	3.81003e+07	2.6943e+07
P99024	Tubb5	Tubulin beta-5 chain	6	6	6	6	1832000000	1539000000	1727200000	2360800000	167560000	377230000	96936000	116570000	1832000000	1539000000	1727200000	2360800000
P99026	Psmb4	Proteasome subunit beta type-4	5	7	5	5	58253000	137500000	247460000	123140000	11420000	76123000	15547000	14477000	58253000	137500000	247460000	123140000
P99027	Rplp2	60S acidic ribosomal protein P2	10	10	9	10	1562700000	883450000	1968500000	1450600000	729250000	904500000	291530000	343330000	1562700000	883450000	1968500000	1450600000
P99028	Uqcrh	Cytochrome b-c1 complex subunit 6, mitochondrial	4	4	2	2	310510000	191490000	163910000	223690000	129040000	130150000	16681000	21854000	310510000	191490000	163910000	223690000
P99029	Prdx5	Peroxiredoxin-5, mitochondrial	12	12	10	10	1358000000	1186900000	473190000	591300000	210310000	410490000	34244000	37817000	1358000000	1186900000	473190000	591300000
Q00175	Pgr	Progesterone receptor	9	12	1	1	78087000	102580000	0	0	4108200	12871000	7832.3	24338	3.52181e+07	4.86339e+07	159981	527885
Q00422	Gabpa	GA-binding protein alpha chain	4	4	3	3	17343000	12292000	17053000	15225000	2084100	3512000	701940	665750	17343000	12292000	17053000	15225000
Q00519	Xdh	Xanthine dehydrogenase/oxidase;Xanthine dehydrogenase;Xanthine oxidase	6	14	3	4	41338000	45871000	12974000	25044000	1582500	5473100	136080	287640	41338000	45871000	12974000	25044000
Q00612;P97324;REV__P46662	G6pdx	Glucose-6-phosphate 1-dehydrogenase X	40	42	33	27	3209300000	3026600000	687410000	733740000	212590000	436300000	28030000	26885000	3209300000	3026600000	687410000	733740000
Q00623	Apoa1	Apolipoprotein A-I;Truncated apolipoprotein A-I	2	2	3	2	79006000	53552000	1721100000	1189700000	16451000	26868000	120380000	82667000	79006000	53552000	1721100000	1189700000
Q00899;Q3TTC2;P22227	Yy1	Transcriptional repressor protein YY1	5	5	2	2	0	12815000	0	0	5022300	3612100	227380	841940	4.30544e+07	1.36486e+07	4.64443e+06	1.82615e+07
Q00915	Rbp1	Retinol-binding protein 1	12	13	14	13	298620000	217710000	1319400000	1117800000	95104000	150470000	129560000	120780000	298620000	217710000	1319400000	1117800000
Q00PI9;REV__E9Q6B2	Hnrnpul2	Heterogeneous nuclear ribonucleoprotein U-like protein 2	25	27	19	16	429560000	329880000	487860000	419060000	29177000	65687000	11394000	9970900	429560000	329880000	487860000	419060000
Q01147;P81269	Creb1;Atf1	Cyclic AMP-responsive element-binding protein 1;Cyclic AMP-dependent transcription factor ATF-1	2	2	2	2	31671000	19416000	39261000	34565000	13015000	19074000	7492400	7260700	31671000	19416000	39261000	34565000
Q01279	Egfr	Epidermal growth factor receptor	5	4	8	3	11822000	8782300	54205000	39108000	505970	547540	1087900	451560	11822000	8782300	54205000	39108000
Q01320	Top2a	DNA topoisomerase 2-alpha	10	12	7	5	38146000	27370000	25610000	27242000	1043900	2064800	323450	246570	38146000	27370000	25610000	27242000
Q01405	Sec23a	Protein transport protein Sec23A	14	18	14	11	133250000	94258000	204990000	175970000	7651900	12944000	5529900	4536900	133250000	94258000	204990000	175970000
Q01730	Rsu1	Ras suppressor protein 1	6	8	8	7	49945000	27271000	221200000	262810000	8568000	18730000	14819000	17106000	49945000	27271000	221200000	262810000
Q01768	Nme2	Nucleoside diphosphate kinase B	6	7	6	5	1316500000	1101000000	482480000	826960000	253170000	340840000	66488000	80329000	1316500000	1101000000	482480000	826960000
Q01853	Vcp	Transitional endoplasmic reticulum ATPase	55	60	48	48	5405300000	5163500000	3134400000	2959200000	276790000	511980000	67739000	63816000	5405300000	5163500000	3134400000	2959200000
Q02013	Aqp1	Aquaporin-1	0	1	2	1	0	0	22789000	0	0	4093000	3798100	4601000	1	1.54657e+07	7.75794e+07	9.97945e+07
Q02053;P31254	Uba1	Ubiquitin-like modifier-activating enzyme 1	44	46	35	36	2071000000	1820700000	1639000000	1226600000	82731000	162110000	27947000	23887000	2071000000	1820700000	1639000000	1226600000
Q02248	Ctnnb1	Catenin beta-1	14	20	12	14	331340000	392150000	264100000	210460000	18420000	50762000	4854600	4300100	331340000	392150000	264100000	210460000
Q02257	Jup	Junction plakoglobin	27	30	32	29	413710000	517060000	1940800000	1612000000	27687000	68973000	36251000	33326000	413710000	517060000	1940800000	1612000000
Q02614	Sap30bp	SAP30-binding protein	0	2	0	0	0	6968000	0	0	0	2086700	0	0	1	7.88473e+06	1	1
Q02819	Nucb1	Nucleobindin-1	20	23	14	12	453310000	311210000	271080000	295020000	37216000	67691000	7934100	7739500	453310000	311210000	271080000	295020000
Q03147	Cdk7	Cyclin-dependent kinase 7	2	2	0	0	1187300	5976800	0	0	316740	1087600	0	0	2.7153e+06	4.10957e+06	1	1
Q03160	Grb7	Growth factor receptor-bound protein 7	2	3	0	0	12700000	5495100	0	0	983500	1120400	0	0	8.43119e+06	4.2335e+06	1	1
Q03173	Enah	Protein enabled homolog	6	8	1	0	21485000	45549000	0	0	2174300	6959900	40189	0	1.86395e+07	2.62984e+07	820894	1
Q03249	Galt	Galactose-1-phosphate uridylyltransferase	2	0	0	0	4281500	0	0	0	475600	0	0	0	4.07715e+06	1	1	1
Q03265	Atp5a1	ATP synthase subunit alpha, mitochondrial	29	34	31	30	5915100000	4531100000	4855300000	4581800000	453310000	635750000	152090000	140240000	5915100000	4531100000	4855300000	4581800000
Q03347	Runx1	Runt-related transcription factor 1	2	2	2	2	18268000	15764000	10207000	9235700	2939600	2993600	404050	388440	18268000	15764000	10207000	9235700
Q03958	Pfdn6	Prefoldin subunit 6	5	5	2	2	42289000	17873000	33617000	63331000	14642000	18100000	3246700	5613300	42289000	17873000	33617000	63331000
Q03963	Eif2ak2	Interferon-induced, double-stranded RNA-activated protein kinase	0	3	1	1	0	16093000	0	0	0	4058400	790190	618600	1	1.53349e+07	1.61403e+07	1.34173e+07
Q04207	Rela	Transcription factor p65	3	6	1	1	38962000	15994000	0	0	2840300	6091000	109160	90419	2.43489e+07	2.30152e+07	2.22969e+06	1.96116e+06
Q04447	Ckb	Creatine kinase B-type	1	2	13	13	0	4021000	385020000	696230000	424180	736640	24478000	35261000	3.63634e+06	2.78344e+06	4.99984e+08	7.64802e+08
Q04692	Smarcad1	SWI/SNF-related matrix-associated actin-dependent regulator of chromatin subfamily A containing DEAD/H box 1	4	5	0	2	17092000	8749500	0	10152000	713310	1162900	0	167290	6.11495e+06	4.39409e+06	1	3.62848e+06
Q04736;P39688;P08103;P06240	Yes1	Tyrosine-protein kinase Yes	1	2	0	0	0	5192000	0	0	404510	995110	0	0	3.46772e+06	3.76009e+06	1	1
Q04750;Q8R4U6	Top1	DNA topoisomerase 1	19	25	17	16	339290000	278180000	414340000	271930000	17704000	40322000	11087000	6345900	339290000	278180000	414340000	271930000
Q04857	Col6a1	Collagen alpha-1(VI) chain	4	5	6	6	19365000	25843000	99532000	151550000	874850	1879600	2083600	2886500	19365000	25843000	99532000	151550000
Q04888;Q04887;Q04886	Sox10	Transcription factor SOX-10	3	2	4	3	11350000	10851000	39547000	44262000	2275200	2725400	3110100	2783700	11350000	10851000	39547000	44262000
Q04899;Q8K0D0;Q04735	Cdk18;Cdk17;Cdk16	Cyclin-dependent kinase 18;Cyclin-dependent kinase 17;Cyclin-dependent kinase 16	2	3	0	0	14326000	7986900	0	0	1046500	1900600	0	0	8.97126e+06	7.18154e+06	1	1
Q05186	Rcn1	Reticulocalbin-1	3	5	6	5	59489000	6354400	176620000	141790000	4924900	4332900	12735000	9535900	59489000	6354400	176620000	141790000
Q05512;Q8VHJ5;Q8CIP4	Mark2	Serine/threonine-protein kinase MARK2	6	11	4	4	34877000	28314000	25105000	24842000	1754800	4464700	380020	366740	34877000	28314000	25105000	24842000
Q05685	Folr2	Folate receptor beta	3	3	0	1	27747000	12820000	0	0	4833900	6696700	0	126560	4.14393e+07	2.53039e+07	1	2.74505e+06
Q05816	Fabp5	Fatty acid-binding protein, epidermal	12	13	8	8	575670000	269910000	376250000	266230000	158570000	264740000	47368000	34437000	575670000	269910000	376250000	266230000
Q05909	Ptprg	Receptor-type tyrosine-protein phosphatase gamma	2	2	2	0	0	3049600	5947400	0	159030	246730	91316	0	1.36331e+06	932285	1.86521e+06	1
Q05920	Pc	Pyruvate carboxylase, mitochondrial	30	34	12	10	552420000	286710000	113570000	85744000	18325000	33434000	1695600	1174300	552420000	286710000	113570000	85744000
Q05CL8	Larp7	La-related protein 7	8	10	4	2	38218000	39696000	50443000	27113000	3946500	7352300	1290400	482110	38218000	39696000	50443000	27113000
Q05D44;REV__Q6ZWQ0	Eif5b	Eukaryotic translation initiation factor 5B	19	23	10	7	204710000	131860000	161890000	118880000	11419000	16589000	2169700	1539200	204710000	131860000	161890000	118880000
Q06138	Cab39	Calcium-binding protein 39	9	9	7	6	84598000	50688000	50915000	46601000	10503000	12916000	1688100	1706500	84598000	50688000	50915000	46601000
Q06180	Ptpn2	Tyrosine-protein phosphatase non-receptor type 2	1	4	3	2	0	8496400	12653000	13711000	327690	2490500	465680	351340	2.80917e+06	9.41052e+06	9.51191e+06	7.62047e+06
Q06185	Atp5i	ATP synthase subunit e, mitochondrial	4	5	4	4	284380000	261230000	271990000	386050000	254340000	443790000	91576000	95430000	284380000	261230000	271990000	386050000
Q07076	Anxa7	Annexin A7	14	17	14	14	196900000	230350000	233910000	202070000	19552000	59768000	10903000	10403000	196900000	230350000	233910000	202070000
Q07113	Igf2r	Cation-independent mannose-6-phosphate receptor	12	16	4	2	86846000	48818000	38587000	32277000	1442900	2926800	316210	123440	86846000	48818000	38587000	32277000
Q07417	Acads	Short-chain specific acyl-CoA dehydrogenase, mitochondrial	12	13	9	11	242630000	340740000	144660000	182520000	30025000	72480000	8672400	7417800	242630000	340740000	144660000	182520000
Q07563	Col17a1	Collagen alpha-1(XVII) chain;120 kDa linear IgA disease antigen homolog	0	0	2	3	0	0	42164000	51657000	0	0	771020	894200	1	1	1.57487e+07	1.9395e+07
Q07797	Lgals3bp	Galectin-3-binding protein	6	5	2	2	17604000	14261000	31991000	0	2778700	4272500	452470	408230	2.38208e+07	1.61439e+07	9.24208e+06	8.8544e+06
Q07813	Bax	Apoptosis regulator BAX	3	3	3	1	22601000	30940000	38317000	0	8779000	18341000	3494900	1826500	7.52592e+07	6.93027e+07	7.13863e+07	3.96163e+07
Q08024	Cbfb	Core-binding factor subunit beta	3	4	2	1	25043000	16002000	26287000	0	6883100	13567000	2323900	698110	5.90063e+07	5.12638e+07	4.74676e+07	1.51418e+07
Q08091	Cnn1	Calponin-1	5	10	19	19	10699000	7120000	4255000000	5508500000	3779700	14067000	302550000	386990000	10699000	7120000	4255000000	5508500000
Q08093	Cnn2	Calponin-2	2	3	7	8	10931000	11606000	197510000	233100000	1619300	1909900	14919000	18562000	10931000	11606000	197510000	233100000
Q08122;Q62441;Q62440	Tle3	Transducin-like enhancer protein 3	5	9	3	2	38314000	41451000	26097000	30689000	2710000	7755700	522360	363940	38314000	41451000	26097000	30689000
Q08189	Tgm3	Protein-glutamine gamma-glutamyltransferase E;Protein-glutamine gamma-glutamyltransferase E 50 kDa catalytic chain;Protein-glutamine gamma-glutamyltransferase E 27 kDa non-catalytic chain	0	0	1	2	0	0	0	63829000	0	0	187900	1618300	1	1	3.83802e+06	3.51005e+07
Q08288	Lyar	Cell growth-regulating nucleolar protein	5	4	3	2	30024000	26709000	24514000	28237000	5269300	8300600	1087900	1110800	30024000	26709000	24514000	28237000
Q08509	Eps8	Epidermal growth factor receptor kinase substrate 8	3	5	6	5	14933000	16538000	24998000	25388000	451100	1449400	767590	860550	14933000	16538000	24998000	25388000
Q08642	Padi2	Protein-arginine deiminase type-2	15	22	5	6	223710000	184230000	53675000	125390000	13196000	32136000	3052200	3515300	223710000	184230000	53675000	125390000
Q08857	Cd36	Platelet glycoprotein 4	3	4	4	5	19330000	19289000	63061000	180680000	2108100	5841600	4654700	10654000	19330000	19289000	63061000	180680000
Q08879	Fbln1	Fibulin-1	5	6	6	5	18708000	10662000	192880000	412930000	2530100	3142000	6718400	11783000	18708000	10662000	192880000	412930000
Q08943	Ssrp1	FACT complex subunit SSRP1	16	16	16	14	253870000	170100000	215450000	210950000	18160000	28693000	7188800	6490500	253870000	170100000	215450000	210950000
Q08ED0	Bcl2l15	Bcl-2-like protein 15	2	2	0	0	0	3087100	0	0	960130	1849000	0	0	8.23085e+06	6.98657e+06	1	1
Q09200	B4galnt1	Beta-1,4 N-acetylgalactosaminyltransferase 1	8	7	1	1	44578000	35728000	0	0	3137500	6145500	51413	39815	2.68966e+07	2.32212e+07	1.05015e+06	863577
Q09XV5;Q8BYH8	Chd8;Chd9	Chromodomain-helicase-DNA-binding protein 8;Chromodomain-helicase-DNA-binding protein 9	1	4	1	1	0	11727000	0	0	52274	515530	29817	36966	448126	1.94796e+06	609037	801783
Q0GNC1	Inf2	Inverted formin-2	4	12	3	4	32495000	24661000	22217000	12497000	1507200	3740600	334670	165800	32495000	24661000	22217000	12497000
Q0P678	Zc3h18	Zinc finger CCCH domain-containing protein 18	6	7	3	2	36821000	35029000	48535000	32676000	1941500	5576800	1104100	539240	36821000	35029000	48535000	32676000
Q0VBK2	Krt80	Keratin, type II cytoskeletal 80	1	2	2	3	0	6307100	34474000	42549000	181390	459360	761940	1993000	1.55499e+06	1.73572e+06	1.55633e+07	4.32276e+07
Q0VGB7	Ppp4r2	Serine/threonine-protein phosphatase 4 regulatory subunit 2	5	9	5	3	29280000	21489000	20546000	18123000	3085000	6245700	988720	499350	29280000	21489000	20546000	18123000
Q11011	Npepps	Puromycin-sensitive aminopeptidase	12	18	12	11	231750000	134070000	165530000	139750000	9785100	15374000	3299800	2804600	231750000	134070000	165530000	139750000
Q11136	Pepd	Xaa-Pro dipeptidase	10	10	10	7	209520000	182840000	83500000	105920000	16883000	33388000	4278600	3980000	209520000	182840000	83500000	105920000
Q148V7	Kiaa1468	LisH domain and HEAT repeat-containing protein KIAA1468	3	3	3	1	7920200	13889000	4676500	0	384570	1084300	48152	12506	3.29678e+06	4.0971e+06	983545	271252
Q148V8	Fam83h	Protein FAM83H	7	12	5	2	39383000	36338000	19044000	13396000	1978900	2069200	186990	57250	39383000	36338000	19044000	13396000
Q14C51	Ptcd3	Pentatricopeptide repeat-containing protein 3, mitochondrial	6	8	5	2	42604000	23256000	17980000	19775000	2199300	3784600	470300	284910	42604000	23256000	17980000	19775000
Q14CH7	Aars2	Alanine--tRNA ligase, mitochondrial	2	1	0	0	4001400	0	0	0	187670	102530	0	0	1.60883e+06	387416	1	1
Q1HFZ0	Nsun2	tRNA (cytosine(34)-C(5))-methyltransferase	23	29	17	13	286610000	239830000	179120000	186230000	15244000	33473000	3654400	3332400	286610000	239830000	179120000	186230000
Q1XH17	Trim72	Tripartite motif-containing protein 72	6	7	0	0	64333000	33332000	0	0	3827900	8022700	0	0	3.28152e+07	3.03143e+07	1	1
Q2EMV9	Parp14	Poly [ADP-ribose] polymerase 14	2	3	0	0	0	3516000	0	0	50260	158940	0	0	430861	600565	1	1
Q2L4X1;Q91VK1	Bzw2	Basic leucine zipper and W2 domain-containing protein 2	10	11	8	6	170180000	109780000	60399000	70250000	11581000	20078000	2879900	2620800	170180000	109780000	60399000	70250000
Q2NL51	Gsk3a	Glycogen synthase kinase-3 alpha	2	3	0	0	9002400	14684000	0	0	1584900	2375300	0	0	1.35868e+07	8.97522e+06	1	1
Q2TPA8	Hsdl2	Hydroxysteroid dehydrogenase-like protein 2	14	18	10	8	216530000	219940000	132300000	79959000	16176000	37951000	2780800	1886100	216530000	219940000	132300000	79959000
Q2VIS4	Flg2	Filaggrin-2	1	0	2	3	0	0	37975000	54872000	96762	0	157390	615840	829505	1	3.21482e+06	1.33574e+07
Q2YDW2	Msto1	Protein misato homolog 1	3	4	1	0	0	8714300	0	0	652830	1346900	156620	0	5.59647e+06	5.08935e+06	3.1991e+06	1
Q31125	Slc39a7	Zinc transporter SLC39A7	2	1	1	1	14592000	0	0	0	2799800	7530300	1567200	951430	2.40017e+07	2.84537e+07	3.20114e+07	2.06363e+07
Q32NZ6	Tmc5	Transmembrane channel-like protein 5	2	2	2	2	54805000	27391000	306030000	467640000	2022400	6962500	5402900	13430000	54805000	27391000	306030000	467640000
Q3B7Z2;Q5QNQ6	Osbp	Oxysterol-binding protein 1	4	7	3	3	78355000	46503000	32641000	0	3987100	7083900	569950	448300	3.418e+07	2.6767e+07	1.16417e+07	9.72351e+06
Q3KNM2	41703	E3 ubiquitin-protein ligase MARCH5	0	4	1	0	0	9691100	0	0	0	3316800	13885	0	1	1.25327e+07	283613	1
Q3SXD3	Hddc2	HD domain-containing protein 2	4	7	1	1	110580000	69687000	0	0	24252000	31320000	919430	877690	2.07904e+08	1.18345e+08	1.87801e+07	1.90369e+07
Q3TBT3	Tmem173	Transmembrane protein 173	1	2	2	1	0	0	9821300	0	648450	1642300	613830	452840	5.55893e+06	6.20554e+06	1.2538e+07	9.82198e+06
Q3TBW2	Mrpl10	39S ribosomal protein L10, mitochondrial	7	7	4	3	21061000	51657000	13619000	5811400	6459900	8887900	553110	287220	21061000	51657000	13619000	5811400
Q3TC46	Patl1	Protein PAT1 homolog 1	2	2	0	0	0	3667600	0	0	107740	418430	0	0	923616	1.58106e+06	1	1
Q3TC72	Fahd2	Fumarylacetoacetate hydrolase domain-containing protein 2A	3	3	2	0	32635000	15566000	0	0	5698600	4828400	417550	0	4.8852e+07	1.82444e+07	8.52881e+06	1
Q3TC93	Hs1bp3	HCLS1-binding protein 3	2	3	2	2	2682400	10109000	3305200	0	654330	1801700	161180	89515	5.60933e+06	6.80784e+06	3.29224e+06	1.94156e+06
Q3TCH7	Cul4a	Cullin-4A	10	8	2	1	72493000	35741000	0	0	2958600	4087400	76477	67639	2.5363e+07	1.54445e+07	1.56211e+06	1.46707e+06
Q3TCJ1	Fam175b	BRISC complex subunit Abro1	3	3	1	2	11455000	17993000	0	7582100	1849900	6294400	366790	449760	1.58585e+07	2.37838e+07	7.492e+06	9.75517e+06
Q3TCN2	Plbd2	Putative phospholipase B-like 2;Putative phospholipase B-like 2 28 kDa form;Putative phospholipase B-like 2 40 kDa form;Putative phospholipase B-like 2 15 kDa form	9	9	7	7	93001000	66451000	62122000	64952000	8321300	13916000	2115900	2034200	93001000	66451000	62122000	64952000
Q3TDD9	Ppp1r21	Protein phosphatase 1 regulatory subunit 21	3	2	0	0	5304100	9602300	0	0	538420	330350	0	0	4.61568e+06	1.24825e+06	1	1
Q3TDN2	Faf2	FAS-associated factor 2	8	9	8	8	140840000	110680000	88218000	117220000	12404000	26260000	4527700	4831000	140840000	110680000	88218000	117220000
Q3TDQ1	Stt3b	Dolichyl-diphosphooligosaccharide--protein glycosyltransferase subunit STT3B	6	10	6	5	82827000	74063000	44174000	29693000	4477000	12145000	1468200	858780	82827000	74063000	44174000	29693000
Q3TEA8	Hp1bp3	Heterochromatin protein 1-binding protein 3	21	24	20	19	469360000	412390000	672900000	664200000	41174000	84741000	25889000	25383000	469360000	412390000	672900000	664200000
Q3TFD2	Lpcat1	Lysophosphatidylcholine acyltransferase 1	3	4	0	0	24368000	10051000	0	0	2232300	3178200	0	0	1.91367e+07	1.2009e+07	1	1
Q3THE2	Myl12b	Myosin regulatory light chain 12B	2	3	1	2	221060000	169640000	0	388100000	51687000	94171000	31896000	41914000	4.43094e+08	3.55831e+08	6.51503e+08	9.09103e+08
Q3THG9	Aarsd1	Alanyl-tRNA editing protein Aarsd1	6	6	4	2	34647000	20564000	23344000	0	3589500	5092900	977070	461330	3.07715e+07	1.92439e+07	1.99575e+07	1.00061e+07
Q3THK3	Gtf2f1	General transcription factor IIF subunit 1	8	10	5	4	57706000	44892000	58700000	50132000	7355800	14146000	2658800	2008800	57706000	44892000	58700000	50132000
Q3THK7	Gmps	GMP synthase [glutamine-hydrolyzing]	25	27	18	13	329720000	319570000	226250000	224350000	17255000	39214000	4715700	5055300	329720000	319570000	226250000	224350000
Q3THS6	Mat2a	S-adenosylmethionine synthase isoform type-2	18	16	13	12	452550000	271670000	244680000	206790000	48753000	76727000	13906000	12160000	452550000	271670000	244680000	206790000
Q3TIR3	Ric8a	Synembryn-A	2	4	0	0	5012800	2458400	0	0	212270	752540	0	0	1.81971e+06	2.84352e+06	1	1
Q3TIU4	Pde12	2,5-phosphodiesterase 12	2	3	2	2	11575000	9673400	9326900	6431900	915910	2259600	367190	205210	11575000	9673400	9326900	6431900
Q3TIV5	Zc3h15	Zinc finger CCCH domain-containing protein 15	6	5	4	2	68742000	39778000	21477000	12864000	4846100	7522000	1735000	347630	68742000	39778000	21477000	12864000
Q3TIX9	Usp39	U4/U6.U5 tri-snRNP-associated protein 2	9	10	4	5	43895000	46972000	44177000	50963000	3776100	8481200	1111600	1512300	43895000	46972000	44177000	50963000
Q3TJD7	Pdlim7	PDZ and LIM domain protein 7	6	6	13	12	30534000	21501000	449790000	330520000	2919500	4649800	14996000	13327000	30534000	21501000	449790000	330520000
Q3TJZ6	Fam98a	Protein FAM98A	4	4	2	1	27582000	30579000	25718000	0	3190200	6406000	798420	764780	2.73484e+07	2.42055e+07	1.63084e+07	1.65879e+07
Q3TKT4	Smarca4	Transcription activator BRG1	24	26	17	12	207450000	186840000	159090000	145890000	7793100	16268000	2438000	1916200	207450000	186840000	159090000	145890000
Q3TKY6	Cwc27	Peptidyl-prolyl cis-trans isomerase CWC27 homolog	4	4	3	3	60756000	34506000	30422000	35770000	3895900	22410000	711050	1249400	60756000	34506000	30422000	35770000
Q3TL44	Nlrx1	NLR family member X1	6	7	1	3	181870000	45399000	0	29166000	8362800	7266500	103660	345340	7.16912e+07	2.74569e+07	2.11734e+06	7.49033e+06
Q3TLH4	Prrc2c	Protein PRRC2C	14	17	8	10	116340000	96926000	137580000	96187000	2481500	4205600	1399300	1050700	116340000	96926000	137580000	96187000
Q3TLP5	Echdc2	Enoyl-CoA hydratase domain-containing protein 2, mitochondrial	4	6	5	4	63899000	43654000	99513000	79156000	10073000	16567000	7218700	4939600	63899000	43654000	99513000	79156000
Q3TLS3		GDP-D-glucose phosphorylase C15orf58 homolog	1	2	0	0	4403300	0	0	0	663820	556520	0	0	5.69069e+06	2.10285e+06	1	1
Q3TMX7	Qsox2	Sulfhydryl oxidase 2	2	2	2	2	12462000	5498900	2801900	3357000	665260	747010	95310	121340	12462000	5498900	2801900	3357000
Q3TNH5	Fam172a	Protein FAM172A	1	3	0	0	0	5949100	0	0	476920	1583600	0	0	4.08846e+06	5.98374e+06	1	1
Q3TPE9	Ankmy2	Ankyrin repeat and MYND domain-containing protein 2	1	2	2	1	0	6581600	5007700	0	309130	1304700	337680	290760	2.65006e+06	4.92989e+06	6.8974e+06	6.30651e+06
Q3TPX4	Exoc5	Exocyst complex component 5	3	3	0	0	5103200	13761000	0	0	602920	835820	0	0	5.16861e+06	3.1582e+06	1	1
Q3TRM4	Pnpla6	Neuropathy target esterase	5	6	0	0	8815800	10439000	0	0	315160	682370	0	0	2.70175e+06	2.57838e+06	1	1
Q3TTL0		Uncharacterized protein C3orf38 homolog	0	2	0	0	0	374810	0	0	0	105640	0	0	1	399168	1	1
Q3TTY5	Krt2	Keratin, type II cytoskeletal 2 epidermal	5	7	8	8	38186000	132270000	7599200000	6725200000	4451200	33068000	185530000	175140000	38186000	132270000	7599200000	6725200000
Q3TUH1	Tamm41	Mitochondrial translocator assembly and maintenance protein 41 homolog	3	3	2	2	29185000	15078000	22501000	24567000	3820100	4796700	1159100	1386500	29185000	15078000	22501000	24567000
Q3TVI8	Pbxip1	Pre-B-cell leukemia transcription factor-interacting protein 1	0	2	2	1	0	2490400	0	0	0	372900	132700	79219	1	1.40903e+06	2.71051e+06	1.71824e+06
Q3TW96	Uap1l1	UDP-N-acetylhexosamine pyrophosphorylase-like protein 1	9	9	5	6	46332000	41722000	26081000	29649000	4627900	7069600	537570	918950	46332000	41722000	26081000	29649000
Q3TX08	Trmt1	tRNA (guanine(26)-N(2))-dimethyltransferase	7	5	0	0	27931000	25120000	0	0	1834200	3312200	0	0	1.57239e+07	1.25154e+07	1	1
Q3TXS7	Psmd1	26S proteasome non-ATPase regulatory subunit 1	25	34	23	20	658640000	507270000	355710000	420130000	27779000	54510000	7654500	9019000	658640000	507270000	355710000	420130000
Q3TXT3	Ssbip1	SOSS complex subunit C	3	3	1	1	12461000	13231000	0	0	8203800	12152000	736010	645770	7.03282e+07	4.59171e+07	1.50336e+07	1.40066e+07
Q3TYS2		Uncharacterized protein C17orf62 homolog	1	2	1	2	0	6749800	0	5663200	920110	2846500	125160	528390	7.88777e+06	1.07557e+07	2.5565e+06	1.14606e+07
Q3TYX3	Smyd5	SET and MYND domain-containing protein 5	2	1	1	0	14125000	0	0	0	1753700	973500	210440	0	1.50338e+07	3.67843e+06	4.29842e+06	1
Q3TZM9	Alg11	GDP-Man:Man(3)GlcNAc(2)-PP-Dol alpha-1,2-mannosyltransferase	1	2	0	0	0	4579800	0	0	754890	1155000	0	0	6.4714e+06	4.36424e+06	1	1
Q3TZX8	Nol9	Polynucleotide 5-hydroxyl-kinase NOL9	5	5	3	0	34958000	10627000	15389000	0	3669200	3505200	433440	0	3.14547e+07	1.32446e+07	8.85338e+06	1
Q3TZZ7	Esyt2	Extended synaptotagmin-2	5	7	6	7	36724000	56436000	28950000	50981000	1687300	5688800	835320	1384000	36724000	56436000	28950000	50981000
Q3U0M1	Trappc9	Trafficking protein particle complex subunit 9	2	2	1	0	7667100	4124200	0	0	308910	428660	22525	0	2.64817e+06	1.61972e+06	460092	1
Q3U0V1	Khsrp	Far upstream element-binding protein 2	35	33	28	24	929970000	765340000	1019100000	987040000	64213000	128920000	28875000	25667000	929970000	765340000	1019100000	987040000
Q3U0V2	Tradd	Tumor necrosis factor receptor type 1-associated DEATH domain protein	3	4	1	1	30749000	11659000	0	0	3641900	4431900	191680	299360	3.12207e+07	1.67462e+07	3.91523e+06	6.49304e+06
Q3U186	Rars2	Probable arginine--tRNA ligase, mitochondrial	3	3	1	1	14674000	0	0	0	860260	811580	12580	0	7.3747e+06	3.06661e+06	256957	1
Q3U1G5	Isg20l2	Interferon-stimulated 20 kDa exonuclease-like 2	6	5	3	3	6447300	13371000	23723000	10275000	1889900	4355000	839720	515740	6447300	13371000	23723000	10275000
Q3U1J4	Ddb1	DNA damage-binding protein 1	30	29	22	19	402700000	323000000	258070000	309330000	15528000	29708000	5038900	4859700	402700000	323000000	258070000	309330000
Q3U1V6	Uevld	Ubiquitin-conjugating enzyme E2 variant 3	2	3	1	0	6063900	5308800	0	0	390090	1132600	101790	0	3.3441e+06	4.2796e+06	2.07915e+06	1
Q3U1Z5	Gpsm3	G-protein-signaling modulator 3	1	2	0	0	0	8050600	0	0	3147100	5510800	0	0	2.69789e+07	2.08229e+07	1	1
Q3U2P1	Sec24a	Protein transport protein Sec24A	7	6	6	2	19408000	26660000	21007000	21537000	1754800	3916800	691470	341000	19408000	26660000	21007000	21537000
Q3U308	Ctu2	Cytoplasmic tRNA 2-thiolation protein 2	2	4	2	1	0	5083500	0	0	277480	1014900	147600	90066	2.37874e+06	3.83487e+06	3.01486e+06	1.95351e+06
Q3U319	Rnf40	E3 ubiquitin-protein ligase BRE1B	2	6	1	1	0	13598000	0	0	479230	1253000	66551	57740	4.10826e+06	4.73454e+06	1.35936e+06	1.25237e+06
Q3U3R4	Lmf1	Lipase maturation factor 1	1	1	2	1	0	3210000	0	0	77779	732440	402800	33567	666771	2.76757e+06	8.22753e+06	728059
Q3U4G3	Xxylt1	Xyloside xylosyltransferase 1	1	2	0	0	0	4620000	0	0	705820	962480	0	0	6.05074e+06	3.63679e+06	1	1
Q3U4I7	Pyroxd2	Pyridine nucleotide-disulfide oxidoreductase domain-containing protein 2	3	4	0	0	0	19847000	0	0	1910200	3279400	0	0	1.63755e+07	1.23914e+07	1	1
Q3U5C8	Arhgef16	Rho guanine nucleotide exchange factor 16	1	3	0	1	0	6731700	0	0	195260	848830	0	886000	1.67389e+06	3.20736e+06	1	1.92171e+07
Q3U5F4	Yrdc	YrdC domain-containing protein, mitochondrial	2	2	0	0	1681200	0	0	0	295680	1110400	0	0	2.53476e+06	4.19572e+06	1	1
Q3U7R1	Esyt1	Extended synaptotagmin-1	25	33	18	16	304390000	263020000	189400000	235380000	12872000	28972000	3540400	4929200	304390000	263020000	189400000	235380000
Q3U9G9	Lbr	Lamin-B receptor	9	10	8	7	126740000	85165000	114010000	119510000	9428200	22573000	5444100	4690900	126740000	85165000	114010000	119510000
Q3UA37	Qrich1	Glutamine-rich protein 1	3	5	4	4	29061000	23700000	13543000	23273000	2614900	7062600	659560	1093900	29061000	23700000	13543000	23273000
Q3UBX0	Tmem109	Transmembrane protein 109	2	1	1	1	0	42861000	0	0	5509300	25672000	2728200	1449200	4.72292e+07	9.70033e+07	5.57258e+07	3.14328e+07
Q3UDE2	Ttll12	Tubulin--tyrosine ligase-like protein 12	23	24	15	10	250260000	207770000	165340000	242710000	16129000	28028000	4155700	5086700	250260000	207770000	165340000	242710000
Q3UE37	Ube2z	Ubiquitin-conjugating enzyme E2 Z	5	8	5	2	42799000	27610000	20449000	0	4364300	9795500	2377700	839550	3.74136e+07	3.70129e+07	4.85665e+07	1.82096e+07
Q3UEB3	Puf60	Poly(U)-binding-splicing factor PUF60	13	16	13	11	189310000	132570000	203050000	223150000	14919000	32655000	7647800	8297500	189310000	132570000	203050000	223150000
Q3UFF7	Lyplal1	Lysophospholipase-like protein 1	4	4	1	2	14108000	8100400	0	5609100	2488300	3293400	165760	270470	2.13313e+07	1.24443e+07	3.38579e+06	5.86642e+06
Q3UFK8	Frmd8	FERM domain-containing protein 8	3	5	3	2	9075700	9451500	5395400	5760500	780440	1856700	337450	193650	9075700	9451500	5395400	5760500
Q3UFY7	Nt5c3l	Cytosolic 5-nucleotidase III-like protein	6	6	2	1	125610000	50605000	20316000	0	20056000	3609700	662500	122830	1.71933e+08	1.36395e+07	1.35321e+07	2.66415e+06
Q3UGR5	Hdhd2	Haloacid dehalogenase-like hydrolase domain-containing protein 2	3	3	1	2	34033000	18358000	0	35124000	8541400	9288400	331380	1948300	7.32223e+07	3.50968e+07	6.76872e+06	4.22581e+07
Q3UGS4	Fam195b	Protein FAM195B	3	3	3	3	63611000	19298000	45784000	25425000	18528000	10290000	6798600	4243600	63611000	19298000	45784000	25425000
Q3UH06	Rreb1	Ras-responsive element-binding protein 1	2	3	0	0	0	5629000	0	0	59370	332990	0	0	508957	1.25822e+06	1	1
Q3UH60;Q8BWT5	Dip2b	Disco-interacting protein 2 homolog B	3	5	1	0	13877000	0	0	0	366090	509130	17802	0	3.13836e+06	1.92378e+06	363621	1
Q3UHC7	Dab2ip	Disabled homolog 2-interacting protein	1	3	3	1	0	3673900	0	0	3467.3	255130	500540	66933	29723.9	964025	1.0224e+07	1.45176e+06
Q3UHH1	Kiaa0913	Zinc finger SWIM domain-containing protein KIAA0913	1	3	0	0	0	4332000	0	0	52248	269580	0	0	447903	1.01863e+06	1	1
Q3UHJ0	Aak1	AP2-associated protein kinase 1	1	5	1	0	0	11075000	0	0	259790	1396500	68420	0	2.22709e+06	5.27677e+06	1.39754e+06	1
Q3UHQ6	Dopey2	Protein dopey-2	1	2	0	0	1335100	0	0	0	25852	9618.9	0	0	221620	36345.6	1	1
Q3UHX0	Nol8	Nucleolar protein 8	1	2	0	0	0	2919400	0	0	4846.7	215210	0	0	41549	813185	1	1
Q3UHX2	Pdap1	28 kDa heat- and acid-stable phosphoprotein	7	6	7	6	55337000	76974000	127390000	107410000	25164000	47058000	18660000	11906000	55337000	76974000	127390000	107410000
Q3UHX9	D2Wsu81e	Uncharacterized protein C9orf114 homolog	3	1	1	1	5090000	0	0	0	537140	638930	152350	70745	4.60471e+06	2.41424e+06	3.11188e+06	1.53444e+06
Q3UIA2	Arhgap17	Rho GTPase-activating protein 17	0	2	0	0	0	3445000	0	0	0	458530	0	0	1	1.73259e+06	1	1
Q3UIR3	Dtx3l	E3 ubiquitin-protein ligase DTX3L	4	6	2	1	31575000	20715000	0	0	1717000	3260400	79226	138430	1.47192e+07	1.23196e+07	1.61826e+06	3.00251e+06
Q3UIU2	Ndufb6	NADH dehydrogenase [ubiquinone] 1 beta subcomplex subunit 6	4	3	2	2	22093000	42174000	31065000	36431000	9186900	26546000	3219500	3320200	22093000	42174000	31065000	36431000
Q3UJB9	Edc4	Enhancer of mRNA-decapping protein 4	9	13	10	4	69746000	80043000	48442000	88677000	2859000	7428300	1275800	441810	69746000	80043000	48442000	88677000
Q3UJD6	Usp19	Ubiquitin carboxyl-terminal hydrolase 19	11	12	6	2	48655000	38298000	35784000	17150000	1915800	3356800	384180	125620	48655000	38298000	35784000	17150000
Q3UJP5		Protein C8orf37 homolog	1	1	2	1	0	1468000	0	0	431520	586190	274510	191350	3.69926e+06	2.21496e+06	5.6071e+06	4.15033e+06
Q3UJU9	Fam82a2	Regulator of microtubule dynamics protein 3	3	5	1	2	18903000	21154000	0	0	1770500	3977900	149560	214080	1.51779e+07	1.50308e+07	3.05489e+06	4.64334e+06
Q3UKJ7	Smu1	WD40 repeat-containing protein SMU1	10	13	8	6	76900000	109170000	84253000	65703000	8818000	19228000	2647900	2062000	76900000	109170000	84253000	65703000
Q3UL36	Arglu1	Arginine and glutamate-rich protein 1	2	3	1	2	0	19721000	0	0	3212400	8590700	1515400	969020	2.75387e+07	3.24605e+07	3.09533e+07	2.10178e+07
Q3ULD5	Mccc2	Methylcrotonoyl-CoA carboxylase beta chain, mitochondrial	9	11	7	6	57800000	47812000	56123000	49028000	4073600	12222000	1830600	1202200	57800000	47812000	56123000	49028000
Q3ULF4	Spg7	Paraplegin	3	2	0	0	1839900	7245000	0	0	298900	383150	0	0	2.56236e+06	1.44776e+06	1	1
Q3ULJ0	Gpd1l	Glycerol-3-phosphate dehydrogenase 1-like protein	9	9	4	4	114890000	80302000	25860000	29184000	8738500	22768000	792550	1181800	114890000	80302000	25860000	29184000
Q3UM18	Lsg1	Large subunit GTPase 1 homolog	2	2	0	0	0	4885100	0	0	1088800	668780	0	0	9.33389e+06	2.52703e+06	1	1
Q3UM29	Cog7	Conserved oligomeric Golgi complex subunit 7	6	6	1	1	35192000	22526000	0	0	1663300	3137700	206120	189790	1.42589e+07	1.1856e+07	4.21018e+06	4.11649e+06
Q3UM45	Ppp1r7	Protein phosphatase 1 regulatory subunit 7	7	13	8	7	94087000	76984000	68595000	93266000	7880700	22686000	3698300	3645700	94087000	76984000	68595000	93266000
Q3UMB9	Kiaa1033	WASH complex subunit 7	2	2	1	1	6880100	0	0	0	223400	237560	27582	19805	1.91513e+06	897636	563386	429565
Q3UMC0;Q9D3R6	Spata5	Spermatogenesis-associated protein 5	2	2	1	0	0	203180000	0	0	10342000	18369000	3005100	0	8.86582e+07	6.94085e+07	6.13817e+07	1
Q3UMF0	Cobll1	Cordon-bleu protein-like 1	24	27	18	15	131940000	128030000	117300000	106140000	3360700	8974000	1767400	1373800	131940000	128030000	117300000	106140000
Q3UMQ8	Naf1	H/ACA ribonucleoprotein complex non-core subunit NAF1	1	3	1	1	0	2908000	0	0	19328	870880	31355	60321	165692	3.29068e+06	640452	1.30835e+06
Q3UMR5	Mcu	Calcium uniporter protein, mitochondrial	3	2	1	0	33554000	10755000	0	0	4499100	3055200	140430	0	3.85692e+07	1.15443e+07	2.8684e+06	1
Q3UMU9	Hdgfrp2	Hepatoma-derived growth factor-related protein 2	11	10	6	4	36122000	49657000	77034000	54696000	5121500	9664300	1229300	1111700	36122000	49657000	77034000	54696000
Q3UMY5	Eml4	Echinoderm microtubule-associated protein-like 4	3	5	2	2	24604000	20783000	23543000	14897000	1080600	2621100	341320	240620	24604000	20783000	23543000	14897000
Q3UPF5	Zc3hav1	Zinc finger CCCH-type antiviral protein 1	7	9	1	0	80931000	21429000	0	0	2547900	3298200	162020	0	2.18422e+07	1.24625e+07	3.3094e+06	1
Q3UPH1	Prrc1	Protein PRRC1	3	4	4	3	37356000	50871000	17347000	34302000	5987600	14516000	2234100	2629500	37356000	50871000	17347000	34302000
Q3UPL0	Sec31a	Protein transport protein Sec31A	34	37	28	26	583090000	486000000	522610000	436390000	27546000	48506000	9547600	7751900	583090000	486000000	522610000	436390000
Q3UPR7	Tmem102	Transmembrane protein 102	4	4	1	0	10392000	13591000	0	0	1355400	1179000	29572	0	1.16194e+07	4.45493e+06	604033	1
Q3UPR9	Rpesp	RPE-spondin	1	0	4	3	0	0	61007000	55604000	38774	0	4294300	3440700	332395	1	8.77147e+07	7.46279e+07
Q3UQ28	Pxdn	Peroxidasin homolog	2	3	2	2	0	0	6674500	9705200	127290	183830	94157	122840	1.09121e+06	694614	1.92324e+06	2.66437e+06
Q3UQ44	Iqgap2	Ras GTPase-activating-like protein IQGAP2	35	43	14	12	339740000	351770000	76457000	122170000	9241300	22396000	714100	946990	339740000	351770000	76457000	122170000
Q3UQ84	Tars2	Threonine--tRNA ligase, mitochondrial	6	7	0	1	28832000	20646000	0	0	1107800	2873000	0	139860	9.49677e+06	1.08558e+07	1	3.03353e+06
Q3UQN2	Fcho2	FCH domain only protein 2	2	3	1	0	10634000	0	0	0	561100	725130	47009	0	4.81011e+06	2.73995e+06	960199	1
Q3URD3	Slmap	Sarcolemmal membrane-associated protein	6	10	8	8	26025000	16823000	204660000	202080000	1404400	2894200	3307800	3412400	26025000	16823000	204660000	202080000
Q3URE1	Acsf3	Acyl-CoA synthetase family member 3, mitochondrial	4	5	3	3	22855000	27746000	7096000	14640000	1535600	3346200	203530	375660	22855000	27746000	7096000	14640000
Q3URQ0	Tex10	Testis-expressed sequence 10 protein	6	8	4	4	27638000	24293000	26552000	26639000	1786100	3392600	558790	445810	27638000	24293000	26552000	26639000
Q3URS9	Ccdc51	Coiled-coil domain-containing protein 51	1	3	0	0	0	7411900	0	0	99838	1614300	0	0	855875	6.09974e+06	1	1
Q3US41	Esrp1	Epithelial splicing regulatory protein 1	9	10	2	3	71765000	59196000	28638000	49776000	4499600	12543000	562220	836600	71765000	59196000	28638000	49776000
Q3UTJ2	Sorbs2	Sorbin and SH3 domain-containing protein 2	5	10	0	1	58851000	44894000	0	0	1364400	4793000	0	65484	1.16965e+07	1.81107e+07	1	1.42033e+06
Q3UUY6	Prom2	Prominin-2	19	16	7	8	458690000	269630000	71139000	79403000	30554000	32805000	1103100	1312000	458690000	269630000	71139000	79403000
Q3UV17	Krt76	Keratin, type II cytoskeletal 2 oral	1	1	2	2	0	0	4513900000	5487300000	5004500	37842000	120160000	155880000	4.29018e+07	1.42988e+08	2.45437e+09	3.381e+09
Q3UVG3	Fam91a1	Protein FAM91A1	2	1	0	0	8069100	0	0	0	425750	181870	0	0	3.6498e+06	687208	1	1
Q3UVK0	Ermp1	Endoplasmic reticulum metallopeptidase 1	8	10	3	3	114190000	66755000	33165000	31624000	6725500	12935000	716140	618390	114190000	66755000	33165000	31624000
Q3UVL4	Ffr	Protein fat-free homolog	5	6	0	0	19250000	12904000	0	0	925290	1657100	0	0	7.93218e+06	6.26146e+06	1	1
Q3UW53	Fam129a	Protein Niban	1	1	13	10	0	0	188370000	280670000	160750	470880	6033500	5345700	1.37805e+06	1.77925e+06	1.23239e+08	1.15947e+08
Q3UYV9	Ncbp1	Nuclear cap-binding protein subunit 1	13	16	6	3	104920000	95930000	52960000	45264000	7789600	15273000	1180800	728920	104920000	95930000	52960000	45264000
Q3UZ39	Lrrfip1	Leucine-rich repeat flightless-interacting protein 1	7	11	4	1	26340000	51047000	19351000	0	1716100	8176500	325730	15228	1.47115e+07	3.08954e+07	6.65331e+06	330291
Q3V0C5	Usp48	Ubiquitin carboxyl-terminal hydrolase 48	3	4	3	0	4287100	11268000	12088000	0	220120	1006000	188340	0	1.88701e+06	3.80124e+06	3.847e+06	1
Q3V0K9	Pls1	Plastin-1	8	9	3	3	90241000	99012000	15559000	28441000	4977800	15443000	270890	446590	90241000	99012000	15559000	28441000
Q3V1D3	Ampd1	AMP deaminase 1	2	3	1	1	0	8671900	0	0	847280	1187200	273520	369790	7.26342e+06	4.48591e+06	5.58688e+06	8.02065e+06
Q3V1L4	Nt5c2	Cytosolic purine 5-nucleotidase	4	4	1	0	3276800	9841500	0	0	322290	1435800	51377	0	2.76288e+06	5.42526e+06	1.04942e+06	1
Q3V1T4	Lepre1	Prolyl 3-hydroxylase 1	1	3	6	5	0	5800200	61305000	63003000	20459	685360	2269000	1398800	175388	2.58968e+06	4.63462e+07	3.03396e+07
Q3V3R1	Mthfd1l	Monofunctional C1-tetrahydrofolate synthase, mitochondrial	8	11	10	7	33668000	34531000	102790000	57770000	1555200	3525000	1919900	834480	33668000	34531000	102790000	57770000
Q497I4	Krt35	Keratin, type I cuticular Ha5	1	0	2	2	0	0	104360000	0	3479200	0	3727000	2758200	2.98259e+07	1	7.61271e+07	5.98246e+07
Q497V5	Srbd1	S1 RNA-binding domain-containing protein 1	4	7	1	2	25379000	16479000	0	16888000	1061800	1948100	91167	119630	9.10243e+06	7.36102e+06	1.86216e+06	2.59474e+06
Q4FK66	Prpf38a	Pre-mRNA-splicing factor 38A	4	5	3	3	35050000	35563000	35259000	31132000	5040100	16418000	1976400	1972700	35050000	35563000	35259000	31132000
Q4FZF3	Ddx49	Probable ATP-dependent RNA helicase DDX49	1	4	1	0	0	4252400	0	0	218040	783680	98955	0	1.86918e+06	2.96119e+06	2.02124e+06	1
Q4KML4	Abracl	Costars family protein ABRACL	3	3	3	3	192240000	163880000	54571000	99519000	108240000	167150000	18748000	22379000	192240000	163880000	54571000	99519000
Q4LDD4	Arap1	Arf-GAP with Rho-GAP domain, ANK repeat and PH domain-containing protein 1	0	2	2	0	0	1931100	0	0	0	140200	27928	0	1	529755	570453	1
Q4PJX1	Odr4	Protein odr-4 homolog	1	2	0	1	0	0	0	88311000	460840	706410	0	3969100	3.95061e+06	2.66922e+06	1	8.60887e+07
Q4QQM4	Trp53i11	Tumor protein p53-inducible protein 11	2	2	0	0	0	11012000	0	0	0	8794600	0	0	1	3.3231e+07	1	1
Q4VA53	Pds5b	Sister chromatid cohesion protein PDS5 homolog B	19	21	16	12	164970000	108620000	159610000	143420000	4496100	8821800	2317900	1485800	164970000	108620000	159610000	143420000
Q4VAA2	Cdv3	Protein CDV3	9	12	9	7	107260000	92905000	162090000	115220000	13187000	29210000	9105000	6563500	107260000	92905000	162090000	115220000
Q4VAA7	Snx33	Sorting nexin-33	1	3	0	1	0	6441700	0	0	196140	1286100	0	59147	1.68144e+06	4.85961e+06	1	1.28288e+06
Q4VAC9	Plekhg3	Pleckstrin homology domain-containing family G member 3	6	7	1	0	51687000	24542000	0	0	1577100	2217300	26798	0	1.35199e+07	8.37821e+06	547372	1
Q4VBD2	Tapt1	Transmembrane anterior posterior transformation protein 1	4	5	2	0	21954000	12315000	20302000	0	1842200	2824500	486610	0	1.57925e+07	1.06726e+07	9.93942e+06	1
Q4VBE8	Wdr18	WD repeat-containing protein 18	8	8	7	5	38459000	34483000	55344000	37441000	4732300	11512000	2628300	1433200	38459000	34483000	55344000	37441000
Q4VC33	Maea	Macrophage erythroblast attacher	2	1	0	0	0	745650	0	0	2767.9	155340	0	0	23728.2	586962	1	1
Q501J6	Ddx17	Probable ATP-dependent RNA helicase DDX17	19	24	21	17	622390000	458150000	691510000	548130000	43816000	71895000	19401000	17146000	622390000	458150000	691510000	548130000
Q501J7	Phactr4	Phosphatase and actin regulator 4	4	3	1	2	23350000	10496000	0	9422700	1589800	1814500	88620	177200	1.36288e+07	6.85621e+06	1.81014e+06	3.84342e+06
Q505D1	Ankrd28	Serine/threonine-protein phosphatase 6 regulatory ankyrin repeat subunit A	2	1	1	0	6060700	0	0	0	355320	357100	63961	0	3.04603e+06	1.34933e+06	1.30646e+06	1
Q505D7	Opa3	Optic atrophy 3 protein homolog	3	4	3	1	19972000	15025000	19061000	0	3704400	10340000	2844000	415390	3.17565e+07	3.90704e+07	5.80911e+07	9.0097e+06
Q505F5	Lrrc47	Leucine-rich repeat-containing protein 47	11	13	8	8	84605000	62674000	119820000	92330000	6238400	14413000	2766100	2832500	84605000	62674000	119820000	92330000
Q505K2	Fam160a1	Protein FAM160A1	2	2	0	0	2927600	7264700	0	0	269540	473340	0	0	2.31067e+06	1.78855e+06	1	1
Q52KI8	Srrm1	Serine/arginine repetitive matrix protein 1	5	7	5	6	136330000	117040000	87504000	79704000	5561500	14392000	2083800	2035000	136330000	117040000	87504000	79704000
Q566J8	Adck4	Uncharacterized aarF domain-containing protein kinase 4	2	1	0	0	6060100	0	0	0	412580	506340	0	0	3.5369e+06	1.91324e+06	1	1
Q569Z5	Ddx46	Probable ATP-dependent RNA helicase DDX46	20	28	19	13	152190000	161130000	182800000	121220000	7152100	15833000	3184600	1750400	152190000	161130000	182800000	121220000
Q569Z6	Thrap3	Thyroid hormone receptor-associated protein 3	25	24	20	19	343830000	298020000	372180000	262060000	17712000	34971000	8009700	5909600	343830000	298020000	372180000	262060000
Q56A08	Gpkow	G patch domain and KOW motifs-containing protein	2	3	0	0	0	7484700	0	0	679470	1434600	0	0	5.82485e+06	5.42073e+06	1	1
Q571E4	Galns	N-acetylgalactosamine-6-sulfatase	2	4	1	0	25696000	11545000	0	0	1737300	4166900	71725	0	1.48932e+07	1.57449e+07	1.46504e+06	1
Q571H0	Urb1	Nucleolar pre-ribosomal-associated protein 1	3	5	0	0	12616000	5738200	0	0	199200	268620	0	0	1.70767e+06	1.015e+06	1	1
Q571I4	Sgk223	Tyrosine-protein kinase SgK223	8	11	1	1	30280000	41821000	0	0	1085300	3492500	30180	22995	9.30388e+06	1.31966e+07	616452	498755
Q571I9	Aldh16a1	Aldehyde dehydrogenase family 16 member A1	3	5	6	2	26373000	22257000	0	0	1946400	5712300	1633900	381100	1.66858e+07	2.15843e+07	3.33738e+07	8.26596e+06
Q58A65;Q9ESN9	Spag9	C-Jun-amino-terminal kinase-interacting protein 4	6	4	2	2	8904200	8228400	0	5427700	387400	574740	17939	32847	3.32104e+06	2.17169e+06	366419	712443
Q59J78	Ndufaf2	Mimitin, mitochondrial	4	3	2	2	0	4779000	15884000	13376000	2059000	2955900	1309400	900110	1.76511e+07	1.11691e+07	2.67456e+07	1.95231e+07
Q5BLK4	Zcchc6	Terminal uridylyltransferase 7	5	7	1	0	22853000	18791000	0	0	507440	1473500	3936.7	0	4.3501e+06	5.56772e+06	80410.4	1
Q5DTI8	Esyt3	Extended synaptotagmin-3	2	2	0	1	6220600	3419100	0	0	355220	476590	0	15803	3.04517e+06	1.80083e+06	1	342763
Q5DTM8	Rnf20	E3 ubiquitin-protein ligase BRE1A	6	4	4	1	24682000	21055000	24889000	0	1228100	1407800	456890	53997	1.05281e+07	5.31946e+06	9.33237e+06	1.17118e+06
Q5DW34	Ehmt1	Histone-lysine N-methyltransferase EHMT1	6	8	2	3	13143000	12013000	14980000	12453000	590630	1545600	119970	124410	13143000	12013000	14980000	12453000
Q5EBG6	Hspb6	Heat shock protein beta-6	2	4	0	0	3522000	68243000	0	0	4600200	38680000	0	0	3.94358e+07	1.46155e+08	1	1
Q5EBG8		Uncharacterized protein C1orf50 homolog	3	1	1	1	7142600	0	0	0	1507500	926630	391220	106220	1.29232e+07	3.50133e+06	7.991e+06	2.30388e+06
Q5EG47;Q8BRK8	Prkaa1	5-AMP-activated protein kinase catalytic subunit alpha-1	4	9	3	4	16646000	14385000	32290000	29509000	1374500	4624900	884930	804880	16646000	14385000	32290000	29509000
Q5F2E7	Nufip2	Nuclear fragile X mental retardation-interacting protein 2	5	8	3	1	15253000	28693000	21001000	0	1546400	6596900	388510	74514	1.32567e+07	2.49268e+07	7.93565e+06	1.61619e+06
Q5F2E8	Taok1	Serine/threonine-protein kinase TAO1	1	3	0	0	0	7716700	0	0	137210	786710	0	0	1.17625e+06	2.97263e+06	1	1
Q5FWI3	Tmem2	Transmembrane protein 2	12	14	2	1	77376000	35501000	22589000	0	1962600	3136200	47711	21188	1.68247e+07	1.18503e+07	974538	459562
Q5FWK3	Arhgap1	Rho GTPase-activating protein 1	13	14	12	11	171720000	166690000	258260000	253960000	18117000	35323000	8984800	8982800	171720000	166690000	258260000	253960000
Q5H8C4	Vps13a	Vacuolar protein sorting-associated protein 13A	2	2	1	0	0	2507500	0	0	164950	79568	305130	0	1.41406e+06	300653	6.23254e+06	1
Q5HZI9	Slc25a51	Solute carrier family 25 member 51	1	3	1	0	0	4497900	0	0	185700	1267800	72460	0	1.59194e+06	4.79046e+06	1.48006e+06	1
Q5I012	Slc38a10	Putative sodium-coupled neutral amino acid transporter 10	4	6	2	0	17708000	13282000	8369400	0	597810	1624000	80676	0	5.12481e+06	6.13639e+06	1.64788e+06	1
Q5I1X5	Ppp1r13l	RelA-associated inhibitor	4	7	1	1	25837000	24627000	0	0	1404200	3528700	42893	48408	1.20377e+07	1.33334e+07	876126	1.04996e+06
Q5IRJ6	Slc30a9	Zinc transporter 9	1	2	0	0	0	8499900	0	0	688410	1629100	0	0	5.90149e+06	6.15566e+06	1	1
Q5M8N4	Sdr39u1	Epimerase family protein SDR39U1	3	2	0	2	8109100	0	0	0	1141000	1343800	0	579330	9.78138e+06	5.07764e+06	1	1.25655e+07
Q5M956;Q3URF8	Kctd1;Kctd21	BTB/POZ domain-containing protein KCTD1;BTB/POZ domain-containing protein KCTD21	1	2	1	0	0	3205700	0	0	633110	1181600	261870	0	5.42742e+06	4.46475e+06	5.34892e+06	1
Q5NCF2	Trappc1	Trafficking protein particle complex subunit 1	1	3	0	0	6097600	0	0	0	1286900	2939400	0	0	1.10321e+07	1.11067e+07	1	1
Q5NCQ5	Dph1	Diphthamide biosynthesis protein 1	0	2	1	0	0	2837200	0	0	0	566440	41202	0	1	2.14033e+06	841586	1
Q5PSV9	Mdc1	Mediator of DNA damage checkpoint protein 1	2	2	1	0	13736000	0	0	0	408300	307800	32506	0	3.50021e+06	1.16304e+06	663963	1
Q5RKZ7	Mocs1	Molybdenum cofactor biosynthesis protein 1;Molybdenum cofactor biosynthesis protein A;Molybdenum cofactor biosynthesis protein C	1	3	0	0	0	4902400	0	0	108660	634880	0	0	931503	2.39894e+06	1	1
Q5SFM8	Rbm27	RNA-binding protein 27	7	7	2	3	24079000	27710000	11923000	13947000	1860400	3523600	164430	207640	24079000	27710000	11923000	13947000
Q5SS80	Dhrs13	Dehydrogenase/reductase SDR family member 13	1	2	0	0	0	3292400	0	0	378570	788800	0	0	3.24534e+06	2.98053e+06	1	1
Q5SSI6	Utp18	U3 small nucleolar RNA-associated protein 18 homolog	3	4	2	0	13833000	10935000	12034000	0	1256200	1945600	313090	0	1.07689e+07	7.35158e+06	6.39513e+06	1
Q5SSW2	Psme4	Proteasome activator complex subunit 4	8	7	3	0	29030000	23126000	0	0	639070	1207700	66575	0	5.47851e+06	4.56337e+06	1.35985e+06	1
Q5SSZ5	Tns3	Tensin-3	2	1	6	5	0	0	38884000	88055000	238050	652400	1179600	1201900	2.04072e+06	2.46514e+06	2.40943e+07	2.60689e+07
Q5SUF2	Luc7l3	Luc7-like protein 3	6	9	7	7	95387000	63837000	84906000	93398000	9878400	17799000	5007300	4313200	95387000	63837000	84906000	93398000
Q5SUQ9	Ctc1	CST complex subunit CTC1	4	6	5	3	21057000	21137000	15954000	23915000	964470	2115400	286630	203490	21057000	21137000	15954000	23915000
Q5SUR0	Pfas	Phosphoribosylformylglycinamidine synthase	24	27	11	9	243920000	217560000	215930000	191390000	14039000	24952000	1899700	1735700	243920000	217560000	215930000	191390000
Q5SV85	Synrg	Synergin gamma	2	3	1	1	136460000	180810000	0	0	3836100	13981000	1671500	1496700	3.28855e+07	5.28281e+07	3.41418e+07	3.2463e+07
Q5SVD0	Fam101b	Protein FAM101B	0	0	4	4	0	0	73820000	121740000	0	0	14648000	17743000	1	1	2.99198e+08	3.84841e+08
Q5SVQ0;Q8BRB7;Q9D1P2	Kat7	Histone acetyltransferase KAT7	3	5	1	2	9683300	17323000	0	0	794940	2657400	151080	243460	6.81473e+06	1.00412e+07	3.08594e+06	5.28058e+06
Q5SVR0;Q3UYK3	Tbc1d9b	TBC1 domain family member 9B	2	3	2	1	15928000	7424900	4812300	0	576010	877370	107270	19011	4.93792e+06	3.3152e+06	2.19108e+06	412343
Q5SW19	Kiaa0664	Protein KIAA0664	7	12	5	3	55600000	25871000	20287000	17506000	1735700	2675500	185080	136380	55600000	25871000	20287000	17506000
Q5SWD9	Tsr1	Pre-rRNA-processing protein TSR1 homolog	7	6	6	4	34924000	24407000	23744000	38581000	2901000	4298500	1136600	639760	34924000	24407000	23744000	38581000
Q5SWT3	Slc25a35	Solute carrier family 25 member 35	5	6	1	2	29582000	14595000	0	15777000	3183400	5179600	72458	262640	2.72901e+07	1.95715e+07	1.48002e+06	5.69659e+06
Q5SWU9	Acaca	Acetyl-CoA carboxylase 1;Biotin carboxylase	18	21	8	8	101300000	53865000	38665000	45722000	2175300	3046900	163840	147660	101300000	53865000	38665000	45722000
Q5SX39	Myh4	Myosin-4	35	30	4	3	445460000	131870000	8642400	12818000	7391600	10357000	107560	98052	445460000	131870000	8642400	12818000
Q5SX40	Myh1	Myosin-1	2	6	0	0	10410000	12675000	0	0	135350	787880	0	0	1.16031e+06	2.97706e+06	1	1
Q5SXY1	Specc1	Cytospin-B	3	3	3	2	0	3202100	0	3799900	141430	308910	82249	53601	1.21243e+06	1.16724e+06	1.68001e+06	1.16259e+06
Q5SYD0	Myo1d	Unconventional myosin-Id	1	4	2	0	8021900	0	0	0	273070	783530	62051	0	2.34093e+06	2.96062e+06	1.26744e+06	1
Q5U3K5	Parf	Rab-like protein 1	4	5	1	1	12226000	11801000	0	0	903970	2211800	24629	47411	7.74941e+06	8.35743e+06	503068	1.02833e+06
Q5U430	Ubr3	E3 ubiquitin-protein ligase UBR3	0	2	0	0	0	1478800	0	0	0	83361	0	0	1	314985	1	1
Q5U458	Dnajc11	DnaJ homolog subfamily C member 11	3	3	3	2	20210000	19873000	6519700	10237000	1786200	3348700	390310	247790	20210000	19873000	6519700	10237000
Q5U462	Cdcp1	CUB domain-containing protein 1	1	3	1	2	0	0	0	20727000	118580	567610	74784	465770	1.01654e+06	2.14475e+06	1.52753e+06	1.01024e+07
Q5U4D8	Slc5a6	Sodium-dependent multivitamin transporter	2	1	0	0	7297400	0	0	0	1100100	1422700	0	0	9.43076e+06	5.37576e+06	1	1
Q5U4D9	Thoc6	THO complex subunit 6 homolog	9	11	6	5	42544000	59625000	32396000	27957000	5397500	19208000	1632300	1346300	42544000	59625000	32396000	27957000
Q5XF89	Atp13a3	Probable cation-transporting ATPase 13A3	1	2	0	0	0	4382800	0	0	32489	368430	0	0	278516	1.39214e+06	1	1
Q5XG69	Fam169a	Protein FAM169A	2	2	0	0	4218200	3700000	0	0	354610	712570	0	0	3.03994e+06	2.69249e+06	1	1
Q5XG71	Utp20	Small subunit processome component 20 homolog	5	10	3	1	12695000	14019000	6766500	0	162280	523010	58338	1453.6	1.39117e+06	1.97623e+06	1.1916e+06	31528.2
Q5XJE5	Leo1	RNA polymerase-associated protein LEO1	2	1	1	1	25291000	0	0	0	1404700	814130	210110	228180	1.2042e+07	3.07624e+06	4.29167e+06	4.94916e+06
Q5XJY5	Arcn1	Coatomer subunit delta	17	17	16	15	393550000	283600000	240230000	278040000	29119000	43649000	9357100	11876000	393550000	283600000	240230000	278040000
Q5XKN4	Jagn1	Protein jagunal homolog 1	1	2	2	1	0	15632000	23009000	0	1146200	13625000	3596700	694820	9.82596e+06	5.14829e+07	7.34656e+07	1.50705e+07
Q5XPT3	Gyltl1b	Glycosyltransferase-like protein LARGE2	1	2	2	2	0	1801500	10969000	4701400	135380	217780	226570	185650	1.16056e+06	822896	4.62788e+06	4.0267e+06
Q60520;Q62141	Sin3a	Paired amphipathic helix protein Sin3a	10	13	7	4	57940000	30743000	44706000	57784000	2315900	4360000	810630	530040	57940000	30743000	44706000	57784000
Q60596	Xrcc1	DNA repair protein XRCC1	4	5	4	3	28529000	22654000	26936000	22444000	1230200	4556000	1088000	722190	28529000	22654000	26936000	22444000
Q60597	Ogdh	2-oxoglutarate dehydrogenase, mitochondrial	36	36	29	24	829490000	550490000	647890000	554160000	40463000	68833000	12615000	11100000	829490000	550490000	647890000	554160000
Q60598	Cttn	Src substrate cortactin	23	26	20	20	477990000	511790000	476900000	339620000	33669000	99291000	19129000	13516000	477990000	511790000	476900000	339620000
Q60604	Scin	Adseverin	3	4	0	0	14853000	9517200	0	0	712080	1377500	0	0	6.1044e+06	5.20497e+06	1	1
Q60605;Q8CI43	Myl6	Myosin light polypeptide 6	9	10	9	10	850600000	770130000	5365500000	4193300000	287240000	535410000	501160000	364820000	850600000	770130000	5365500000	4193300000
Q60631	Grb2	Growth factor receptor-bound protein 2	5	6	5	5	52166000	39123000	43592000	41392000	6652000	17281000	2765800	3032300	52166000	39123000	43592000	41392000
Q60634	Flot2	Flotillin-2	12	9	7	7	62918000	61206000	51211000	46133000	6095100	9732300	1600200	1664400	62918000	61206000	51211000	46133000
Q60648	Gm2a	Ganglioside GM2 activator	8	8	6	4	197200000	108960000	31195000	32736000	50985000	72664000	4425700	2485200	197200000	108960000	31195000	32736000
Q60668	Hnrnpd	Heterogeneous nuclear ribonucleoprotein D0	17	17	18	17	1151000000	1308000000	2190000000	2054200000	284770000	529220000	143130000	125700000	1151000000	1308000000	2190000000	2054200000
Q60670	Sik1	Serine/threonine-protein kinase SIK1	2	1	1	1	7291700	0	0	0	549630	325270	157780	139720	4.71178e+06	1.22905e+06	3.22279e+06	3.03049e+06
Q60675	Lama2	Laminin subunit alpha-2	2	2	23	23	35961000	6834500	159640000	292160000	273630	51469	1477900	1495100	35961000	6834500	159640000	292160000
Q60676	Ppp5c	Serine/threonine-protein phosphatase 5	5	6	3	2	24715000	31140000	20912000	33525000	2511200	6335200	642540	775630	24715000	31140000	20912000	33525000
Q60692	Psmb6	Proteasome subunit beta type-6	7	6	5	4	217060000	123090000	208470000	148690000	48551000	63204000	15874000	11196000	217060000	123090000	208470000	148690000
Q60710	Samhd1	SAM domain and HD domain-containing protein 1	25	30	16	16	1161800000	741480000	262610000	350380000	64311000	131700000	5613900	8228600	1161800000	741480000	262610000	350380000
Q60714	Slc27a1	Long-chain fatty acid transport protein 1	4	5	1	1	23366000	12696000	0	0	1460300	2258600	76470	124480	1.25186e+07	8.53427e+06	1.56196e+06	2.69994e+06
Q60715	P4ha1	Prolyl 4-hydroxylase subunit alpha-1	1	0	6	3	0	0	28869000	40539000	66577	0	2032100	735850	570740	1	4.15074e+07	1.59604e+07
Q60716	P4ha2	Prolyl 4-hydroxylase subunit alpha-2	2	5	0	0	0	22415000	0	0	414550	3703500	0	0	3.55379e+06	1.39939e+07	1	1
Q60737	Csnk2a1	Casein kinase II subunit alpha	12	12	9	8	390230000	191080000	241750000	233520000	46628000	61712000	12206000	11392000	390230000	191080000	241750000	233520000
Q60739	Bag1	BAG family molecular chaperone regulator 1	3	4	1	0	21167000	20237000	0	0	2066000	6331200	484450	0	1.77111e+07	2.39228e+07	9.8953e+06	1
Q60749;Q9WU01	Khdrbs1	KH domain-containing, RNA-binding, signal transduction-associated protein 1	7	8	6	6	208470000	316970000	216060000	386040000	50359000	138400000	22118000	27329000	208470000	316970000	216060000	386040000
Q60759	Gcdh	Glutaryl-CoA dehydrogenase, mitochondrial	5	7	6	4	60911000	39586000	25188000	34068000	7546500	14394000	1568300	1235300	60911000	39586000	25188000	34068000
Q60766	Irgm1	Immunity-related GTPase family M protein 1	1	3	1	1	0	6698800	0	0	579180	1888100	497770	542420	4.9651e+06	7.13431e+06	1.01674e+07	1.17649e+07
Q60770	Stxbp3	Syntaxin-binding protein 3	5	7	1	1	10999000	18918000	0	0	779390	2854700	122130	106540	6.68143e+06	1.07867e+07	2.49461e+06	2.31082e+06
Q60809	Cnot7	CCR4-NOT transcription complex subunit 7	4	4	1	1	22389000	11979000	0	0	2801600	4617900	86587	101400	2.40171e+07	1.7449e+07	1.76861e+06	2.19934e+06
Q60829	Ppp1r1b	Protein phosphatase 1 regulatory subunit 1B	1	3	0	0	0	15446000	0	0	745200	6728400	0	0	6.38833e+06	2.54237e+07	1	1
Q60848	Hells	Lymphocyte-specific helicase	3	3	0	0	13690000	9998900	0	0	660680	1202600	0	0	5.66377e+06	4.5441e+06	1	1
Q60854	Serpinb6	Serpin B6	9	14	13	12	140460000	159790000	275600000	310200000	15423000	46416000	11913000	13136000	140460000	159790000	275600000	310200000
Q60864	Stip1	Stress-induced-phosphoprotein 1	36	35	32	27	943870000	929730000	712850000	776710000	72600000	111860000	20836000	20108000	943870000	929730000	712850000	776710000
Q60865	Caprin1	Caprin-1	10	14	11	10	265140000	209920000	217440000	198080000	26597000	49154000	10715000	8734600	265140000	209920000	217440000	198080000
Q60866	Pter	Phosphotriesterase-related protein	4	3	1	1	19416000	10825000	0	0	2368400	2672900	2955500	2334000	2.03034e+07	1.00997e+07	6.03686e+07	5.06238e+07
Q60870	Reep5	Receptor expression-enhancing protein 5	2	3	2	2	23188000	72073000	26795000	16823000	11125000	45325000	5722200	2663700	23188000	72073000	26795000	16823000
Q60872	Eif1a	Eukaryotic translation initiation factor 1A	5	6	4	2	67765000	73427000	78233000	64306000	23888000	61930000	10510000	5714700	67765000	73427000	78233000	64306000
Q60875	Arhgef2	Rho guanine nucleotide exchange factor 2	7	12	7	4	56174000	41588000	28141000	23133000	1959700	4722700	558380	335630	56174000	41588000	28141000	23133000
Q60902	Eps15l1	Epidermal growth factor receptor substrate 15-like 1	11	12	10	8	70745000	38852000	60228000	46085000	2972600	4936600	1158300	713110	70745000	38852000	60228000	46085000
Q60928	Ggt1	Gamma-glutamyltranspeptidase 1;Gamma-glutamyltranspeptidase 1 heavy chain;Gamma-glutamyltranspeptidase 1 light chain	10	12	11	10	281000000	201510000	415080000	285040000	17963000	35277000	13551000	11228000	281000000	201510000	415080000	285040000
Q60930	Vdac2	Voltage-dependent anion-selective channel protein 2	13	14	13	14	472420000	438190000	520610000	386980000	51346000	138350000	31802000	28314000	472420000	438190000	520610000	386980000
Q60931	Vdac3	Voltage-dependent anion-selective channel protein 3	8	8	5	5	230920000	143810000	297290000	154490000	39810000	62348000	18689000	8377500	230920000	143810000	297290000	154490000
Q60932	Vdac1	Voltage-dependent anion-selective channel protein 1	15	17	13	14	1969900000	1328600000	1579000000	1520700000	246330000	396740000	89929000	85947000	1969900000	1328600000	1579000000	1520700000
Q60949	Tbc1d1	TBC1 domain family member 1	1	4	1	1	0	13853000	0	0	135340	1021200	28451	24390	1.16022e+06	3.85867e+06	581136	529013
Q60953	Pml	Protein PML	4	5	4	2	14674000	11800000	0	0	674620	1488700	265730	276670	5.78327e+06	5.62515e+06	5.42776e+06	6.0009e+06
Q60960	Kpna1	Importin subunit alpha-1	6	8	1	1	39160000	49626000	0	0	4812400	11465000	293560	226710	4.1255e+07	4.33212e+07	5.99621e+06	4.91728e+06
Q60967;O88428	Papss1	Bifunctional 3-phosphoadenosine 5-phosphosulfate synthase 1;Sulfate adenylyltransferase;Adenylyl-sulfate kinase	16	16	12	12	195020000	168150000	293290000	258150000	15773000	28814000	7102400	7046300	195020000	168150000	293290000	258150000
Q60972	Rbbp4	Histone-binding protein RBBP4	9	9	8	6	426770000	280960000	342220000	328710000	71929000	109280000	22373000	18999000	426770000	280960000	342220000	328710000
Q60973	Rbbp7	Histone-binding protein RBBP7	16	16	10	10	608720000	451800000	555630000	560440000	93284000	180180000	24339000	29559000	608720000	451800000	555630000	560440000
Q60974	Ncor1	Nuclear receptor corepressor 1	1	4	1	1	0	7017800	0	0	35638	260670	168210	153670	305512	984958	3.43583e+06	3.33306e+06
Q60989	Xiap	E3 ubiquitin-protein ligase XIAP	0	2	1	0	0	1687700	0	0	0	260860	76892	0	1	985676	1.57058e+06	1
Q60996	Ppp2r5c	Serine/threonine-protein phosphatase 2A 56 kDa regulatory subunit gamma isoform	6	6	4	3	115010000	92313000	54694000	149710000	7651100	10310000	1708500	9561400	115010000	92313000	54694000	149710000
Q61001	Lama5	Laminin subunit alpha-5	4	4	7	4	7048200	34255000	45833000	40875000	101140	282290	400570	289370	7048200	34255000	45833000	40875000
Q61024	Asns	Asparagine synthetase [glutamine-hydrolyzing]	4	5	1	1	25534000	14211000	0	0	1706100	2927900	104630	242920	1.46258e+07	1.10633e+07	2.13716e+06	5.26887e+06
Q61029	Tmpo	Lamina-associated polypeptide 2, isoforms beta/delta/epsilon/gamma	10	10	9	10	285660000	258040000	584080000	598100000	33278000	64923000	25765000	26799000	285660000	258040000	584080000	598100000
Q61033	Tmpo	Lamina-associated polypeptide 2, isoforms alpha/zeta	21	22	22	18	472830000	410200000	893360000	743510000	28667000	50362000	16762000	21894000	472830000	410200000	893360000	743510000
Q61035	Hars	Histidine--tRNA ligase, cytoplasmic	15	14	10	9	208570000	150380000	158820000	138410000	15893000	22465000	5574500	4779600	208570000	150380000	158820000	138410000
Q61069;Q64705	Usf1	Upstream stimulatory factor 1	1	3	0	1	4508200	0	0	0	1057200	4044800	0	360810	9.06299e+06	1.52835e+07	1	7.82587e+06
Q61072	Adam9	Disintegrin and metalloproteinase domain-containing protein 9	4	4	0	0	5101600	18115000	0	0	303480	1581300	0	0	2.60162e+06	5.97504e+06	1	1
Q61074	Ppm1g	Protein phosphatase 1G	13	18	11	8	107780000	90886000	100490000	149000000	11525000	26820000	4011400	4366000	107780000	90886000	100490000	149000000
Q61081	Cdc37	Hsp90 co-chaperone Cdc37	11	14	12	10	102920000	172140000	150030000	141890000	18225000	50703000	8390400	7740800	102920000	172140000	150030000	141890000
Q61087	Lamb3	Laminin subunit beta-3	5	4	7	9	9747400	18462000	45426000	40983000	288710	648350	744320	712120	9747400	18462000	45426000	40983000
Q61092	Lamc2	Laminin subunit gamma-2	1	2	1	2	0	2739300	0	0	0	201930	139950	113990	1	763006	2.8586e+06	2.47241e+06
Q61102	Abcb7	ATP-binding cassette sub-family B member 7, mitochondrial	3	6	1	2	6835800	20529000	0	11678000	562810	3513500	134560	146710	4.82477e+06	1.3276e+07	2.7485e+06	3.1821e+06
Q61103	Dpf2	Zinc finger protein ubi-d4	9	10	5	5	103450000	82153000	57199000	50264000	11680000	18176000	1986100	1985100	103450000	82153000	57199000	50264000
Q61133	Gstt2	Glutathione S-transferase theta-2	6	6	2	2	59617000	94372000	0	32194000	14965000	30216000	177490	914630	1.2829e+08	1.14173e+08	3.62538e+06	1.98381e+07
Q61136	Prpf4b	Serine/threonine-protein kinase PRP4 homolog	7	12	7	5	59841000	21541000	26049000	23610000	2437000	4882500	585320	432240	59841000	21541000	26049000	23610000
Q61142	Spin1	Spindlin-1	1	2	2	2	0	7378900	17652000	22937000	1136300	1943900	1542300	1235800	9.74109e+06	7.34515e+06	3.15028e+07	2.68042e+07
Q61144;P49769	Psen2;Psen1	Presenilin-2;Presenilin-2 NTF subunit;Presenilin-2 CTF subunit;Presenilin-1;Presenilin-1 NTF subunit;Presenilin-1 CTF subunit;Presenilin-1 CTF12	1	3	1	0	0	15608000	0	0	640180	4154900	245720	0	5.48803e+06	1.56996e+07	5.01904e+06	1
Q61146	Ocln	Occludin	1	2	0	0	0	5286400	0	0	19449	1333200	0	0	166729	5.03758e+06	1	1
Q61147	Cp	Ceruloplasmin	5	8	8	6	15501000	12067000	19674000	32725000	545040	1665300	447690	508720	15501000	12067000	19674000	32725000
Q61151	Ppp2r5e	Serine/threonine-protein phosphatase 2A 56 kDa regulatory subunit epsilon isoform	5	5	3	2	31837000	26391000	26728000	0	3686800	5777400	1092900	992950	3.16056e+07	2.18303e+07	2.23234e+07	2.15368e+07
Q61160	Fadd	Protein FADD	2	3	1	2	1920300	20086000	0	2400000	1003500	8620500	152420	432320	8.60264e+06	3.25731e+07	3.11331e+06	9.3769e+06
Q61164	Ctcf	Transcriptional repressor CTCF	5	8	2	1	14621000	39975000	0	0	2047300	6252100	482700	39643	1.75508e+07	2.3624e+07	9.85956e+06	859846
Q61165	Slc9a1	Sodium/hydrogen exchanger 1	3	5	3	2	49962000	35985000	38747000	42488000	6726900	7451500	828320	849750	49962000	35985000	38747000	42488000
Q61166	Mapre1	Microtubule-associated protein RP/EB family member 1	13	15	11	10	304250000	209770000	569620000	451170000	42971000	85344000	33507000	30298000	304250000	209770000	569620000	451170000
Q61171	Prdx2	Peroxiredoxin-2	11	12	10	10	2014300000	1222400000	1069100000	1103200000	317660000	434150000	87265000	86712000	2014300000	1222400000	1069100000	1103200000
Q61176	Arg1	Arginase-1	14	16	8	9	1070800000	801310000	34191000	95406000	145790000	258430000	2943200	7414200	1070800000	801310000	34191000	95406000
Q61183;Q9WVP6	Papola	Poly(A) polymerase alpha	5	5	4	3	27080000	16997000	24282000	27163000	1467400	2400200	555930	689350	27080000	16997000	24282000	27163000
Q61187	Tsg101	Tumor susceptibility gene 101 protein	5	4	4	3	46456000	41017000	22076000	21936000	6417800	8302200	1157500	978220	46456000	41017000	22076000	21936000
Q61188	Ezh2	Histone-lysine N-methyltransferase EZH2	1	2	0	0	0	3318900	0	0	154770	496960	0	0	1.32679e+06	1.8778e+06	1	1
Q61191	Hcfc1	Host cell factor 1;HCF N-terminal chain 1;HCF N-terminal chain 2;HCF N-terminal chain 3;HCF N-terminal chain 4;HCF N-terminal chain 5;HCF N-terminal chain 6;HCF C-terminal chain 1;HCF C-terminal chain 2;HCF C-terminal chain 3;HCF C-terminal chain 4;HCF C-terminal chain 5;HCF C-terminal chain 6	17	22	19	10	144230000	149510000	209540000	237950000	6182200	12625000	2603600	2103400	144230000	149510000	209540000	237950000
Q61194	Pik3c2a	Phosphatidylinositol 4-phosphate 3-kinase C2 domain-containing subunit alpha	6	8	2	1	23324000	25718000	10523000	0	670720	1343000	28925	47163	5.74984e+06	5.07461e+06	590818	1.02295e+06
Q61205	Pafah1b3	Platelet-activating factor acetylhydrolase IB subunit gamma	8	10	5	4	138650000	139420000	120550000	95688000	25066000	51727000	5196400	2992400	138650000	139420000	120550000	95688000
Q61206	Pafah1b2	Platelet-activating factor acetylhydrolase IB subunit beta	9	10	6	5	268530000	259540000	177500000	171470000	95466000	186930000	21825000	19004000	268530000	259540000	177500000	171470000
Q61207	Psap	Sulfated glycoprotein 1	10	11	10	9	1130200000	729070000	861030000	794450000	70758000	113120000	26476000	25931000	1130200000	729070000	861030000	794450000
Q61210	Arhgef1	Rho guanine nucleotide exchange factor 1	13	15	7	7	89336000	45697000	34104000	45007000	4090000	6469000	736830	725720	89336000	45697000	34104000	45007000
Q61211	Eif2d	Eukaryotic translation initiation factor 2D	7	8	3	2	15782000	19110000	15032000	11576000	1717600	3523100	352930	80919	15782000	19110000	15032000	11576000
Q61214;Q9Z188	Dyrk1a;Dyrk1b	Dual specificity tyrosine-phosphorylation-regulated kinase 1A;Dual specificity tyrosine-phosphorylation-regulated kinase 1B	1	2	1	1	0	5470100	0	0	311430	903810	178820	140680	2.66978e+06	3.4151e+06	3.65255e+06	3.05131e+06
Q61216	Mre11a	Double-strand break repair protein MRE11A	6	7	5	2	35834000	24679000	23233000	0	2189800	3952700	675250	224750	1.87724e+07	1.49355e+07	1.37926e+07	4.87477e+06
Q61233	Lcp1	Plastin-2	26	30	15	16	396780000	379850000	177310000	226560000	22708000	57553000	4066400	5012000	396780000	379850000	177310000	226560000
Q61234	Snta1	Alpha-1-syntrophin	1	3	0	0	3683500	0	0	0	338010	1500500	0	0	2.89764e+06	5.66974e+06	1	1
Q61235	Sntb2	Beta-2-syntrophin	6	7	5	4	21142000	15425000	75945000	93525000	2339200	3868100	3462300	1958300	21142000	15425000	75945000	93525000
Q61239	Fnta	Protein farnesyltransferase/geranylgeranyltransferase type-1 subunit alpha	7	8	3	4	34058000	48889000	16720000	16991000	4556600	16890000	849280	749380	34058000	48889000	16720000	16991000
Q61249;Q9QZ29	Igbp1	Immunoglobulin-binding protein 1	8	9	3	4	49144000	81588000	43922000	54384000	11633000	16591000	1209000	2512200	49144000	81588000	43922000	54384000
Q61263	Soat1	Sterol O-acyltransferase 1	2	3	2	2	22972000	20004000	15741000	16001000	2780600	4147700	578670	627440	22972000	20004000	15741000	16001000
Q61292	Lamb2	Laminin subunit beta-2	4	8	24	25	10268000	13862000	358450000	347560000	92677	421680	3669600	3840500	10268000	13862000	358450000	347560000
Q61312	Tfap2c	Transcription factor AP-2 gamma	0	1	3	1	0	0	12337000	0	0	246410	649300	90753	1	931076	1.32625e+07	1.96841e+06
Q61315	Apc	Adenomatous polyposis coli protein	1	2	0	0	0	1763000	0	0	6641.1	54502	0	0	56931.7	205939	1	1
Q61316	Hspa4	Heat shock 70 kDa protein 4	47	55	37	36	1482900000	1958700000	1040700000	796090000	74467000	174370000	17968000	15746000	1482900000	1958700000	1040700000	796090000
Q61334	Bcap29	B-cell receptor-associated protein 29	1	2	2	1	0	4966900	8299100	0	607060	1837800	636910	356050	5.2041e+06	6.94425e+06	1.30094e+07	7.72263e+06
Q61335	Bcap31	B-cell receptor-associated protein 31	5	8	6	3	25097000	103390000	74271000	76373000	4295100	35956000	6638500	3718100	25097000	103390000	74271000	76373000
Q61387	Cox7a2l	Cytochrome c oxidase subunit 7A-related protein, mitochondrial	2	2	1	1	69498000	36736000	0	0	19778000	27816000	3664700	5092600	1.6955e+08	1.05105e+08	7.48546e+07	1.10457e+08
Q61414	Krt15	Keratin, type I cytoskeletal 15	9	13	21	21	14319000	10920000	2314800000	2730300000	2685000	7087500	76946000	94074000	14319000	10920000	2314800000	2730300000
Q61425	Hadh	Hydroxyacyl-coenzyme A dehydrogenase, mitochondrial	11	11	6	6	162210000	293300000	90747000	76887000	30944000	82555000	5110700	7424500	162210000	293300000	90747000	76887000
Q61464	Znf638	Zinc finger protein 638	10	10	3	2	72754000	48316000	26562000	27409000	2288200	3492900	76272	76462	72754000	48316000	26562000	27409000
Q61466	Smarcd1	SWI/SNF-related matrix-associated actin-dependent regulator of chromatin subfamily D member 1	1	2	1	0	0	3856000	0	0	242870	577390	62501	0	2.08204e+06	2.18171e+06	1.27664e+06	1
Q61490	Alcam	CD166 antigen	12	16	5	2	191310000	148170000	11736000	10141000	13441000	26031000	393340	262800	191310000	148170000	11736000	10141000
Q61503	Nt5e	5-nucleotidase	0	0	6	5	0	0	80265000	87554000	0	0	2625700	3785900	1	1	5.36321e+07	8.21152e+07
Q61510	Trim25	E3 ubiquitin/ISG15 ligase TRIM25	11	11	6	5	67688000	102340000	36733000	101280000	6127000	14100000	1117000	1817800	67688000	102340000	36733000	101280000
Q61526	Erbb3	Receptor tyrosine-protein kinase erbB-3	1	3	0	0	0	8147800	0	0	76117	709840	0	0	652523	2.68218e+06	1	1
Q61542	Stard3	StAR-related lipid transfer protein 3	1	2	0	0	0	4123000	0	0	398620	940750	0	0	3.41722e+06	3.55468e+06	1	1
Q61543	Glg1	Golgi apparatus protein 1	30	36	24	22	472380000	488230000	484740000	365940000	19545000	40145000	7029000	5458100	472380000	488230000	484740000	365940000
Q61545	Ewsr1	RNA-binding protein EWS	6	6	6	6	290440000	155210000	349880000	338830000	38381000	60516000	18084000	17628000	290440000	155210000	349880000	338830000
Q61550	Rad21	Double-strand-break repair protein rad21 homolog	8	10	7	6	93770000	64187000	56729000	69619000	6064000	13721000	2710900	2459200	93770000	64187000	56729000	69619000
Q61553	Fscn1	Fascin	0	0	0	2	0	0	0	10268000	0	0	0	362590	1	1	1	7.86448e+06
Q61576	Fkbp10	Peptidyl-prolyl cis-trans isomerase FKBP10	0	2	8	5	0	3716700	106670000	90247000	0	306440	3306600	2177800	1	1.1579e+06	6.75401e+07	4.72359e+07
Q61578	Fdxr	NADPH:adrenodoxin oxidoreductase, mitochondrial	6	6	3	3	24159000	32510000	12121000	14682000	2315400	5449000	259670	481750	24159000	32510000	12121000	14682000
Q61584	Fxr1	Fragile X mental retardation syndrome-related protein 1	5	10	5	3	59448000	44791000	115720000	57768000	5234700	6300000	3767500	1104000	59448000	44791000	115720000	57768000
Q61595	Ktn1	Kinectin	52	60	42	45	1126500000	1240600000	557640000	674200000	30555000	70890000	7395000	8227600	1126500000	1240600000	557640000	674200000
Q61598	Gdi2	Rab GDP dissociation inhibitor beta	31	36	28	28	1387600000	1322600000	971710000	983180000	106270000	209460000	35461000	36666000	1387600000	1322600000	971710000	983180000
Q61624	Znf148	Zinc finger protein 148	5	3	2	2	9726400	9467000	0	0	635040	1263200	143400	96325	5.44397e+06	4.77308e+06	2.92907e+06	2.08926e+06
Q61646	Hp	Haptoglobin;Haptoglobin alpha chain;Haptoglobin beta chain	3	5	2	0	42702000	47931000	0	0	3177900	14499000	1501200	0	2.7243e+07	5.47854e+07	3.06633e+07	1
Q61655;Q9QY15	Ddx19a	ATP-dependent RNA helicase DDX19A	9	11	9	8	121050000	115890000	190800000	178820000	8226200	26037000	5526300	6728900	121050000	115890000	190800000	178820000
Q61656	Ddx5	Probable ATP-dependent RNA helicase DDX5	38	40	34	37	2341000000	2197700000	2339300000	1838300000	162020000	316860000	71919000	56922000	2341000000	2197700000	2339300000	1838300000
Q61666	Hira	Protein HIRA	1	3	1	0	0	10475000	0	0	146660	1140800	19518	0	1.25726e+06	4.31059e+06	398672	1
Q61686	Cbx5	Chromobox protein homolog 5	6	9	6	5	76217000	56379000	101910000	82101000	19509000	44967000	8114900	4862300	76217000	56379000	101910000	82101000
Q61687	Atrx	Transcriptional regulator ATRX	14	15	12	9	64765000	96432000	92642000	87223000	1681800	3107100	796680	641120	64765000	96432000	92642000	87223000
Q61696;P17879	Hspa1a;Hspa1b	Heat shock 70 kDa protein 1A;Heat shock 70 kDa protein 1B	28	30	25	22	1585400000	1673200000	627730000	721990000	108120000	225890000	21077000	19968000	1585400000	1673200000	627730000	721990000
Q61699	Hsph1	Heat shock protein 105 kDa	12	16	12	10	179120000	131400000	103010000	112970000	6289400	15192000	2280700	2980600	179120000	131400000	103010000	112970000
Q61703	Itih2	Inter-alpha-trypsin inhibitor heavy chain H2	10	9	9	11	211240000	108000000	1246100000	1915400000	14668000	18453000	26382000	36460000	211240000	108000000	1246100000	1915400000
Q61704	Itih3	Inter-alpha-trypsin inhibitor heavy chain H3	3	4	5	5	22205000	12381000	100350000	233900000	1356900	2563400	3511900	5219300	22205000	12381000	100350000	233900000
Q61712	Dnajc1	DnaJ homolog subfamily C member 1	2	2	0	1	13346000	0	0	0	1043200	1358200	0	136580	8.94297e+06	5.13205e+06	1	2.96238e+06
Q61733	Mrps31	28S ribosomal protein S31, mitochondrial	0	2	0	0	0	12919000	0	0	0	2813800	0	0	1	1.06321e+07	1	1
Q61735	Cd47	Leukocyte surface antigen CD47	2	2	2	2	3162800	7022700	9936600	9635200	547440	3417100	907560	1083300	3162800	7022700	9936600	9635200
Q61739	Itga6	Integrin alpha-6;Integrin alpha-6 heavy chain;Integrin alpha-6 light chain	18	21	30	31	115730000	91884000	1001500000	1142000000	4852700	10891000	17152000	19304000	115730000	91884000	1001500000	1142000000
Q61749	Eif2b4	Translation initiation factor eIF-2B subunit delta	5	6	4	3	41344000	31071000	13306000	13420000	3186500	6630400	880970	529950	41344000	31071000	13306000	13420000
Q61753	Phgdh	D-3-phosphoglycerate dehydrogenase	13	15	13	11	465060000	329530000	344240000	307770000	44014000	63969000	16786000	14598000	465060000	329530000	344240000	307770000
Q61765;Q8K0Y2;Q6IFX3	Krt31;Krt33a	Keratin, type I cuticular Ha1;Keratin, type I cuticular Ha3-I	1	0	6	4	0	0	76070000	0	64083	0	2817400	1167800	549360	1	5.75478e+07	2.53293e+07
Q61768;P33175	Kif5b	Kinesin-1 heavy chain	25	29	18	16	313320000	286450000	213720000	180580000	11857000	23640000	3498700	2489300	313320000	286450000	213720000	180580000
Q61781;Q9D312;A1L317;Q8VCW2;Q62168;Q8CCX5	Krt14	Keratin, type I cytoskeletal 14	17	24	41	41	99974000	168810000	20402000000	19975000000	229140000	370070000	699920000	510060000	99974000	168810000	20402000000	19975000000
Q61789	Lama3	Laminin subunit alpha-3	0	0	2	2	0	0	10578000	8371800	0	0	61958	49605	1	1	1.26554e+06	1.07592e+06
Q61792	Lasp1	LIM and SH3 domain protein 1	11	13	9	9	259070000	509140000	290540000	244550000	53269000	164200000	17156000	16245000	259070000	509140000	290540000	244550000
Q61818	Rai1	Retinoic acid-induced protein 1	2	1	0	0	3467100	0	0	0	89238	96938	0	0	765005	366287	1	1
Q61823	Pdcd4	Programmed cell death protein 4	9	12	8	6	183810000	224320000	116670000	83187000	19180000	49342000	4041800	2973700	183810000	224320000	116670000	83187000
Q61835	Fxyd3	FXYD domain-containing ion transport regulator 3	1	2	1	2	0	16564000	0	18004000	4324600	18682000	2632500	4689900	3.70732e+07	7.05911e+07	5.3771e+07	1.01723e+08
Q61838	A2m	Alpha-2-macroglobulin;Alpha-2-macroglobulin 165 kDa subunit;Alpha-2-macroglobulin 35 kDa subunit	2	2	2	2	19684000	12184000	108100000	54548000	702620	732170	1116500	1468600	19684000	12184000	108100000	54548000
Q61879	Myh10	Myosin-10	36	46	40	37	365770000	183530000	769570000	779700000	7662600	12367000	7885900	6403800	365770000	183530000	769570000	779700000
Q61881	Mcm7	DNA replication licensing factor MCM7	25	25	18	18	339750000	247020000	336540000	266750000	22408000	33971000	6817000	7554000	339750000	247020000	336540000	266750000
Q61937	Npm1	Nucleophosmin	12	14	12	12	933660000	1388200000	1267400000	1258700000	184380000	451070000	111940000	109320000	933660000	1388200000	1267400000	1258700000
Q61941	Nnt	NAD(P) transhydrogenase, mitochondrial	12	13	13	10	134920000	103040000	180600000	126720000	6147400	12122000	3804400	2089500	134920000	103040000	180600000	126720000
Q61990;P57722	Pcbp2	Poly(rC)-binding protein 2	11	12	6	7	448980000	395690000	581910000	476520000	70989000	151650000	23222000	23178000	448980000	395690000	581910000	476520000
Q62009	Postn	Periostin	2	3	8	8	6571700	5326100	157230000	221550000	291960	800950	4215500	5187200	6571700	5326100	157230000	221550000
Q62018	Ctr9	RNA polymerase-associated protein CTR9 homolog	7	8	4	2	50632000	24303000	25007000	0	1977800	2080100	413470	264110	1.6955e+07	7.85979e+06	8.44547e+06	5.72848e+06
Q62048	Pea15	Astrocytic phosphoprotein PEA-15	3	4	2	3	14947000	10991000	9656100	15999000	4230700	8632400	1316800	2222300	14947000	10991000	9656100	15999000
Q62074	Prkci	Protein kinase C iota type	1	2	2	1	0	13290000	0	0	1793100	2653300	598760	449630	1.53716e+07	1.00257e+07	1.22302e+07	9.75235e+06
Q62077	Plcg1	1-phosphatidylinositol 4,5-bisphosphate phosphodiesterase gamma-1	0	1	2	3	0	0	15660000	14894000	0	224410	218930	241260	1	847948	4.47183e+06	5.23286e+06
Q62083	Pick1	PRKCA-binding protein	1	2	0	0	0	3083700	0	0	406290	777690	0	0	3.48298e+06	2.93855e+06	1	1
Q62084	Ppp1r14b	Protein phosphatase 1 regulatory subunit 14B	3	3	3	2	107060000	77544000	94599000	82236000	37863000	62307000	17173000	11988000	107060000	77544000	94599000	82236000
Q62086	Pon2	Serum paraoxonase/arylesterase 2	5	6	3	4	37768000	25842000	27313000	21588000	5634900	10103000	1066200	1174000	37768000	25842000	27313000	21588000
Q62087	Pon3	Serum paraoxonase/lactonase 3	2	4	0	0	32152000	13796000	0	0	4313000	7143600	0	0	3.69738e+07	2.69926e+07	1	1
Q62093	Srsf2	Serine/arginine-rich splicing factor 2	7	8	6	6	57308000	437580000	498240000	460960000	70333000	207440000	47168000	37358000	57308000	437580000	498240000	460960000
Q62159	Rhoc	Rho-related GTP-binding protein RhoC	1	2	1	1	0	54371000	0	0	30049000	32566000	3674100	298590	2.57599e+08	1.23053e+08	7.50466e+07	6.47634e+06
Q62165	Dag1	Dystroglycan;Alpha-dystroglycan;Beta-dystroglycan	0	2	4	3	0	13016000	36972000	46578000	0	805560	1159600	1135400	1	3.04386e+06	2.36858e+07	2.46265e+07
Q62167;P16381	Ddx3x;D1Pas1	ATP-dependent RNA helicase DDX3X;Putative ATP-dependent RNA helicase Pl10	31	34	27	24	775670000	656000000	1140200000	590100000	50935000	101530000	24489000	11139000	775670000	656000000	1140200000	590100000
Q62186	Ssr4	Translocon-associated protein subunit delta	6	6	4	4	167150000	138280000	161120000	115350000	43692000	123930000	26489000	23658000	167150000	138280000	161120000	115350000
Q62188	Dpysl3	Dihydropyrimidinase-related protein 3	5	9	22	24	4886600	5232200	1577600000	1338400000	653970	2367200	51499000	48050000	4886600	5232200	1577600000	1338400000
Q62189	Snrpa	U1 small nuclear ribonucleoprotein A	8	10	9	7	388980000	281830000	370610000	293020000	69621000	124960000	28001000	23867000	388980000	281830000	370610000	293020000
Q62193	Rpa2	Replication protein A 32 kDa subunit	3	3	2	1	41662000	56195000	28133000	0	7639500	17359000	1756700	1165600	6.54907e+07	6.55921e+07	3.58821e+07	2.52816e+07
Q62203	Sf3a2	Splicing factor 3A subunit 2	5	6	3	7	52503000	121400000	95936000	54731000	12933000	34056000	5908000	5758300	52503000	121400000	95936000	54731000
Q62219	Tgfb1i1	Transforming growth factor beta-1-induced transcript 1 protein	1	1	8	8	0	0	130390000	170360000	48967	1054200	5482300	5593300	419776	3.98336e+06	1.11981e+08	1.21317e+08
Q62241	Snrpc	U1 small nuclear ribonucleoprotein C	6	6	4	4	128440000	127680000	155460000	122100000	53132000	100320000	22656000	19954000	128440000	127680000	155460000	122100000
Q62261;P15508	Sptbn1	Spectrin beta chain, brain 1	63	84	61	55	1088900000	979780000	967710000	1162400000	16817000	36926000	7014400	6803200	1088900000	979780000	967710000	1162400000
Q62264	Thrsp	Thyroid hormone-inducible hepatic protein	2	2	0	0	5185400	9955600	0	0	2743600	4135400	0	0	2.35199e+07	1.56259e+07	1	1
Q62266	Sprr1a	Cornifin-A	3	3	1	1	15270000	44028000	0	0	3316800	14326000	4056300	7274000	2.84337e+07	5.41317e+07	8.28534e+07	1.57771e+08
Q62276	Med22	Mediator of RNA polymerase II transcription subunit 22	1	3	1	0	0	4158000	0	0	882260	2846200	591380	0	7.56329e+06	1.07546e+07	1.20794e+07	1
Q62280	Ss18	Protein SSXT	2	3	1	1	8883000	5771200	0	0	2941400	7365500	1089900	1630400	2.52156e+07	2.7831e+07	2.22621e+07	3.53629e+07
Q62314;Q62313	Tgoln2;Tgoln1	Trans-Golgi network integral membrane protein 2;Trans-Golgi network integral membrane protein 1	1	2	0	0	0	2188500	0	0	341440	524330	0	0	2.92704e+06	1.98121e+06	1	1
Q62318	Trim28	Transcription intermediary factor 1-beta	27	33	28	23	1434600000	1054700000	1442600000	1355100000	81159000	174090000	46448000	38541000	1434600000	1054700000	1442600000	1355100000
Q62348	Tsn	Translin	8	7	4	6	167790000	123370000	71653000	56153000	27854000	38381000	4709100	6240400	167790000	123370000	71653000	56153000
Q62351	Tfrc	Transferrin receptor protein 1	2	4	1	1	13084000	7569100	0	0	511730	1442400	104490	120140	4.38688e+06	5.4502e+06	2.1343e+06	2.6058e+06
Q62376	Snrnp70	U1 small nuclear ribonucleoprotein 70 kDa	15	14	13	12	306020000	312090000	384590000	337130000	42941000	100330000	18055000	19255000	306020000	312090000	384590000	337130000
Q62383	Supt6h	Transcription elongation factor SPT6	10	17	5	3	42263000	49990000	29269000	24721000	1425100	3405200	194540	244800	42263000	49990000	29269000	24721000
Q62384	Znf259	Zinc finger protein ZPR1	4	4	2	2	14679000	9777100	7673500	8349100	1438600	1908200	187210	229520	14679000	9777100	7673500	8349100
Q62393	Tpd52	Tumor protein D52	9	11	7	8	218140000	156200000	102580000	92855000	59279000	94489000	13613000	9693000	218140000	156200000	102580000	92855000
Q62415;Q8CG79	Ppp1r13b;Tp53bp2	Apoptosis-stimulating of p53 protein 1;Apoptosis-stimulating of p53 protein 2	1	2	0	0	0	7811700	0	0	174200	748610	0	0	1.49335e+06	2.82867e+06	1	1
Q62417	Sorbs1	Sorbin and SH3 domain-containing protein 1	0	1	5	6	0	0	34506000	46720000	0	238250	513210	592750	1	900243	1.04827e+07	1.28566e+07
Q62418	Dbnl	Drebrin-like protein	15	13	13	11	211830000	306910000	201480000	202200000	23883000	41393000	11126000	12700000	211830000	306910000	201480000	202200000
Q62419;Q62420	Sh3gl1	Endophilin-A2	4	7	6	4	30532000	17481000	36670000	24408000	3248900	7119200	2148800	1229200	30532000	17481000	36670000	24408000
Q62422	Ostf1	Osteoclast-stimulating factor 1	4	5	3	4	25753000	43998000	36345000	31580000	5394500	18996000	1869200	3048800	25753000	43998000	36345000	31580000
Q62425	Ndufa4	NADH dehydrogenase [ubiquinone] 1 alpha subcomplex subunit 4	6	6	5	6	720170000	717070000	526790000	411790000	293410000	522820000	44170000	102500000	720170000	717070000	526790000	411790000
Q62426	Cstb	Cystatin-B	5	8	5	5	1207200000	740510000	369950000	337200000	334600000	575140000	79379000	83587000	1207200000	740510000	369950000	337200000
Q62432	Smad2	Mothers against decapentaplegic homolog 2	5	6	3	3	30723000	21436000	33408000	44358000	4837600	8309500	1584400	1589300	30723000	21436000	33408000	44358000
Q62433	Ndrg1	Protein NDRG1	4	7	4	5	67289000	57856000	75994000	68857000	12655000	26373000	4411000	4803400	67289000	57856000	75994000	68857000
Q62446	Fkbp3	Peptidyl-prolyl cis-trans isomerase FKBP3	9	12	6	4	302260000	166400000	143560000	143340000	64782000	105670000	12190000	10499000	302260000	166400000	143560000	143340000
Q62448	Eif4g2	Eukaryotic translation initiation factor 4 gamma 2	19	24	15	12	193540000	203660000	117730000	117460000	8862100	20127000	2073000	2151100	193540000	203660000	117730000	117460000
Q62465	Vat1	Synaptic vesicle membrane protein VAT-1 homolog	10	12	9	6	112960000	128010000	149790000	148660000	14484000	50797000	10337000	8068300	112960000	128010000	149790000	148660000
Q62469	Itga2	Integrin alpha-2	12	12	6	4	71559000	64594000	60633000	57305000	4819300	8060400	971530	828230	71559000	64594000	60633000	57305000
Q62470	Itga3	Integrin alpha-3;Integrin alpha-3 heavy chain;Integrin alpha-3 light chain	14	16	14	15	230440000	201280000	473820000	648640000	15255000	28655000	10524000	14953000	230440000	201280000	473820000	648640000
Q62511	Zfp91	E3 ubiquitin-protein ligase ZFP91	2	1	0	0	4077500	0	0	0	358570	209680	0	0	3.07389e+06	792289	1	1
Q62523	Zyx	Zyxin	7	7	7	6	30205000	31514000	102670000	89472000	3603000	9378800	3848200	3981400	30205000	31514000	102670000	89472000
Q63829	Commd3	COMM domain-containing protein 3	5	7	4	3	33325000	27767000	24665000	26501000	6870800	15451000	2894700	1830400	33325000	27767000	24665000	26501000
Q63844	Mapk3	Mitogen-activated protein kinase 3	7	8	6	5	98313000	82354000	63502000	73230000	8424000	17982000	3334000	3311500	98313000	82354000	63502000	73230000
Q63850	Nup62	Nuclear pore glycoprotein p62	9	9	8	8	74236000	75875000	50564000	57094000	14571000	34420000	5110600	6504700	74236000	75875000	50564000	57094000
Q63918	Sdpr	Serum deprivation-response protein	5	4	14	14	9251400	9539400	554160000	322690000	1901400	2998800	22898000	16103000	9251400	9539400	554160000	322690000
Q63932	Map2k2	Dual specificity mitogen-activated protein kinase kinase 2	7	11	7	6	99723000	54525000	59207000	40307000	10834000	14103000	2658800	1930700	99723000	54525000	59207000	40307000
Q63ZW7	Inadl	InaD-like protein	5	5	0	0	9277200	11155000	0	0	261810	493440	0	0	2.2444e+06	1.8645e+06	1	1
Q64010	Crk	Adapter molecule crk	12	12	12	11	165200000	122430000	163720000	213560000	17660000	31249000	7248400	12714000	165200000	122430000	163720000	213560000
Q64012	Raly	RNA-binding protein Raly	11	12	10	11	254660000	224610000	294490000	194060000	32292000	61943000	16823000	11746000	254660000	224610000	294490000	194060000
Q640M1;Q6EJB6	Utp14a	U3 small nucleolar RNA-associated protein 14 homolog A	8	8	6	3	49198000	14992000	12281000	21269000	2445600	3065700	382930	321010	49198000	14992000	12281000	21269000
Q640Q5	Pan3	PAB-dependent poly(A)-specific ribonuclease subunit 3	0	2	0	0	0	3670800	0	0	0	651450	0	0	1	2.46155e+06	1	1
Q64105	Spr	Sepiapterin reductase	12	11	11	11	243000000	194590000	293640000	207870000	39895000	74246000	21014000	16638000	243000000	194590000	293640000	207870000
Q64127	Trim24	Transcription intermediary factor 1-alpha	0	3	1	0	0	6102900	0	0	0	504190	69551	0	1	1.90511e+06	1.42064e+06	1
Q64133	Maoa	Amine oxidase [flavin-containing] A	3	2	3	3	8793600	13556000	46323000	0	1056800	1936200	1638700	2033200	9.05956e+06	7.31606e+06	3.34718e+07	4.40996e+07
Q64152	Btf3	Transcription factor BTF3	6	7	4	4	240100000	236180000	138250000	124320000	66781000	121230000	14345000	10686000	240100000	236180000	138250000	124320000
Q64191	Aga	N(4)-(beta-N-acetylglucosaminyl)-L-asparaginase;Glycosylasparaginase alpha chain;Glycosylasparaginase beta chain	5	6	2	2	8555500	26237000	22217000	45218000	2112000	9669100	1352700	1995200	8555500	26237000	22217000	45218000
Q64213	Sf1	Splicing factor 1	10	13	10	10	213110000	231370000	329680000	205280000	29096000	58819000	13574000	11780000	213110000	231370000	329680000	205280000
Q64261	Cdk6	Cyclin-dependent kinase 6	1	1	2	0	0	0	1913200	0	834080	729100	100700	0	7.15026e+06	2.75495e+06	2.05688e+06	1
Q64287	Irf4	Interferon regulatory factor 4	2	2	0	0	4826500	4556300	0	0	490600	929750	0	0	4.20574e+06	3.51312e+06	1	1
Q64310	Surf4	Surfeit locus protein 4	4	6	3	4	106120000	289860000	88224000	48142000	35960000	59079000	8750900	10161000	106120000	289860000	88224000	48142000
Q64321	Zbtb7b	Zinc finger and BTB domain-containing protein 7B	1	2	0	0	0	6451500	0	0	151950	2377900	0	0	1.30261e+06	8.98505e+06	1	1
Q64324	Stxbp2	Syntaxin-binding protein 2	9	11	5	4	89207000	59756000	40239000	45808000	5495500	12018000	1074300	1144800	89207000	59756000	40239000	45808000
Q64331	Myo6	Unconventional myosin-VI	4	7	2	1	27369000	20434000	0	0	802380	1814100	115240	29270	6.87851e+06	6.85469e+06	2.35387e+06	634858
Q64332	Syn2	Synapsin-2	4	6	1	1	21065000	15094000	0	0	1042200	3821500	83974	176080	8.9344e+06	1.44398e+07	1.71524e+06	3.81913e+06
Q64337	Sqstm1	Sequestosome-1	3	5	1	1	15024000	15975000	0	0	1462600	4931400	72885	793270	1.25383e+07	1.86336e+07	1.48874e+06	1.72058e+07
Q64362	Aktip	AKT-interacting protein	3	3	0	2	1657000	24627000	0	2187400	1526400	4628500	0	206540	1.30853e+07	1.74891e+07	1	4.4798e+06
Q64373	Bcl2l1	Bcl-2-like protein 1	2	3	2	2	8952100	11190000	8262800	7767900	2272600	5772000	649910	678300	8952100	11190000	8262800	7767900
Q64374	Rgn	Regucalcin	1	2	2	3	0	6458800	39460000	36457000	104410	1404800	1342000	2908200	895069	5.30813e+06	2.74115e+07	6.30781e+07
Q64378	Fkbp5	Peptidyl-prolyl cis-trans isomerase FKBP5	18	20	9	10	238060000	406600000	67985000	58989000	25165000	49164000	2236100	2163800	238060000	406600000	67985000	58989000
Q64433	Hspe1	10 kDa heat shock protein, mitochondrial	8	10	7	8	1404900000	1241100000	1647800000	1126100000	433970000	731990000	171210000	146220000	1404900000	1241100000	1647800000	1126100000
Q64435;Q63886;P70691;Q6ZQM8;Q62452;P17717	Ugt1a6	UDP-glucuronosyltransferase 1-6	1	1	7	6	0	0	179440000	157990000	96633	2088400	8814200	6450400	828400	7.89115e+06	1.80038e+08	1.39907e+08
Q64442	Sord	Sorbitol dehydrogenase	2	2	2	1	3428200	2628800	10144000	0	504130	774680	452160	290160	4.32172e+06	2.92718e+06	9.23575e+06	6.29349e+06
Q64471	Gstt1	Glutathione S-transferase theta-1	1	2	2	1	0	4341700	0	0	524930	1891200	2182500	376490	4.50003e+06	7.14602e+06	4.45794e+07	8.16597e+06
Q64478;Q6ZWY9;P10854;Q64525;P10853;Q8CGP1;Q64475;Q8CGP2;P70696;Q64524	Hist1h2bh;Hist1h2bc;Hist1h2bm;Hist2h2bb;Hist1h2bf;Hist1h2bk;Hist1h2bb;Hist1h2bp	Histone H2B type 1-H;Histone H2B type 1-C/E/G;Histone H2B type 1-M;Histone H2B type 2-B;Histone H2B type 1-F/J/L;Histone H2B type 1-K;Histone H2B type 1-B;Histone H2B type 1-P	8	10	9	9	20623000000	13361000000	29786000000	24572000000	6495600000	10000000000	3801400000	3613100000	20623000000	13361000000	29786000000	24572000000
Q64511	Top2b	DNA topoisomerase 2-beta	43	46	38	30	717270000	562590000	462810000	504480000	17739000	29744000	5933600	5223800	717270000	562590000	462810000	504480000
Q64514	Tpp2	Tripeptidyl-peptidase 2	17	20	9	4	122350000	92600000	51874000	36162000	4477400	9127400	434400	270380	122350000	92600000	51874000	36162000
Q64516;Q9WU65	Gk;Gk2	Glycerol kinase;Glycerol kinase 2	3	3	1	1	7757800	8975900	0	0	573450	1463000	0	296100	4.91598e+06	5.52804e+06	1	6.42233e+06
Q64518	Atp2a3	Sarcoplasmic/endoplasmic reticulum calcium ATPase 3	2	2	0	0	9085300	9185400	0	0	374700	935970	0	0	3.21217e+06	3.53662e+06	1	1
Q64520	Guk1	Guanylate kinase	6	12	3	1	50630000	64244000	29222000	0	8339900	27166000	1463300	409630	7.14949e+07	1.02648e+08	2.98891e+07	8.88476e+06
Q64521	Gpd2	Glycerol-3-phosphate dehydrogenase, mitochondrial	8	14	12	9	127540000	74596000	147190000	107610000	4323300	9908600	3745700	2494600	127540000	74596000	147190000	107610000
Q64669	Nqo1	NAD(P)H dehydrogenase [quinone] 1	0	2	0	1	0	3118400	0	0	0	996150	0	975540	1	3.76402e+06	1	2.11592e+07
Q64674	Srm	Spermidine synthase	13	14	12	11	314580000	178850000	184260000	190030000	40118000	52833000	10824000	10070000	314580000	178850000	184260000	190030000
Q64727	Vcl	Vinculin	53	56	66	62	744220000	795020000	4923000000	4572000000	29394000	72401000	62199000	55260000	744220000	795020000	4923000000	4572000000
Q64737	Gart	Trifunctional purine biosynthetic protein adenosine-3;Phosphoribosylamine--glycine ligase;Phosphoribosylformylglycinamidine cyclo-ligase;Phosphoribosylglycinamide formyltransferase	21	25	15	14	268140000	264220000	138600000	149510000	12993000	25120000	3289100	2737500	268140000	264220000	138600000	149510000
Q65Z40	Wapal	Wings apart-like protein homolog	3	8	1	0	13981000	19402000	0	0	287220	1700300	53822	0	2.46223e+06	6.42469e+06	1.09936e+06	1
Q66GT5	Ptpmt1	Protein-tyrosine phosphatase mitochondrial 1	2	2	0	1	0	5397300	0	0	3581.7	2155100	0	193190	30704.6	8.14318e+06	1	4.19024e+06
Q66JS6	Eif3j	Eukaryotic translation initiation factor 3 subunit J	8	11	5	6	83570000	223990000	76536000	82815000	26247000	61118000	6640100	4039000	83570000	223990000	76536000	82815000
Q67FY2	Bcl9l	B-cell CLL/lymphoma 9-like protein	3	4	0	0	13233000	0	0	0	569980	833080	0	0	4.88623e+06	3.14785e+06	1	1
Q689Z5;Q7TNB8	Sbno1	Protein strawberry notch homolog 1	3	5	3	2	10721000	9018600	11620000	8860100	374170	1118100	126310	80895	10721000	9018600	11620000	8860100
Q68EF0	Rab3ip	Rab-3A-interacting protein	4	7	0	1	20308000	23489000	0	0	2216300	7313100	0	135200	1.89995e+07	2.7633e+07	1	2.93245e+06
Q68FD5	Cltc	Clathrin heavy chain 1	83	90	58	61	5203800000	3402400000	2215200000	2206600000	116860000	190920000	25789000	23485000	5203800000	3402400000	2215200000	2206600000
Q68FF6	Git1	ARF GTPase-activating protein GIT1	6	7	2	2	22768000	20038000	28473000	23528000	2070300	3590600	347030	289550	22768000	20038000	28473000	23528000
Q68FG3	Spty2d1	Protein SPT2 homolog	2	1	0	0	2625800	0	0	0	131950	106350	0	0	1.13116e+06	401850	1	1
Q68FH4	Galk2	N-acetylgalactosamine kinase	6	5	3	3	34876000	37318000	30378000	30043000	5851700	11700000	889030	521520	34876000	37318000	30378000	30043000
Q68FL4	Ahcyl2	Putative adenosylhomocysteinase 3	2	3	0	0	0	5654200	0	0	760730	934240	0	0	6.52146e+06	3.53009e+06	1	1
Q68FL6	Mars	Methionine--tRNA ligase, cytoplasmic	28	33	22	17	592900000	472390000	246910000	291960000	27102000	52679000	6941900	4816400	592900000	472390000	246910000	291960000
Q69ZA1;Q14AX6	Cdk13	Cyclin-dependent kinase 13	3	4	4	1	16278000	12742000	7035000	0	618160	802460	94330	17544	5.29926e+06	3.03215e+06	1.92677e+06	380525
Q69ZK0	Prex1	Phosphatidylinositol 3,4,5-trisphosphate-dependent Rac exchanger 1 protein	14	18	0	0	133020000	91779000	0	0	3229800	5803200	0	0	2.76879e+07	2.19278e+07	1	1
Q69ZN7;Q9ESD7	Myof	Myoferlin	53	62	21	21	766360000	698560000	294680000	414320000	14126000	30101000	2067800	2601900	766360000	698560000	294680000	414320000
Q69ZQ2	Isy1	Pre-mRNA-splicing factor ISY1 homolog	2	4	2	1	0	22142000	0	0	2080700	7578100	1548300	639170	1.78371e+07	2.86343e+07	3.16253e+07	1.38634e+07
Q69ZR2	Hectd1	E3 ubiquitin-protein ligase HECTD1	5	5	0	1	4098300	19234000	0	0	145820	542380	0	5525.1	1.25006e+06	2.04942e+06	1	119838
Q69ZS7	Hbs1l	HBS1-like protein	5	5	2	2	22318000	19494000	8846100	10222000	1430100	3299300	120740	156750	22318000	19494000	8846100	10222000
Q69ZW3	Ehbp1	EH domain-binding protein 1	2	1	0	0	1612600	0	0	0	51567	46530	0	0	442065	175817	1	1
Q6A009	Ltn1	E3 ubiquitin-protein ligase listerin	6	4	0	0	3055500	10599000	0	0	221270	267400	0	0	1.89687e+06	1.01039e+06	1	1
Q6A026	Pds5a	Sister chromatid cohesion protein PDS5 homolog A	22	26	16	14	180790000	160420000	127500000	102390000	6117900	10934000	1374200	1048000	180790000	160420000	127500000	102390000
Q6A028	Swap70	Switch-associated protein 70	5	8	4	3	42800000	33416000	30026000	51320000	2404600	3696600	890180	1330300	42800000	33416000	30026000	51320000
Q6A058	Armcx2	Armadillo repeat-containing X-linked protein 2	3	3	2	2	15311000	8140400	0	0	740290	1830900	160640	237560	6.34624e+06	6.91817e+06	3.28121e+06	5.15261e+06
Q6A068	Cdc5l	Cell division cycle 5-like protein	19	26	21	17	267160000	194300000	297830000	254230000	13119000	27621000	7787900	6825600	267160000	194300000	297830000	254230000
Q6A0A2	Larp4b	La-related protein 4B	3	4	1	2	14172000	14951000	0	0	904480	2050900	138440	56693	7.75378e+06	7.74946e+06	2.82775e+06	1.22966e+06
Q6A0A9	FAM120A	Constitutive coactivator of PPAR-gamma-like protein 1	23	29	18	21	235590000	186100000	233240000	187310000	7844300	20745000	3416400	3276400	235590000	186100000	233240000	187310000
Q6A4J8	Usp7	Ubiquitin carboxyl-terminal hydrolase 7	18	24	13	11	133150000	105040000	84138000	104550000	5542600	9050100	1150900	1097600	133150000	105040000	84138000	104550000
Q6AW69	Cgnl1	Cingulin-like protein 1	6	10	0	0	18292000	25672000	0	0	462340	1651100	0	0	3.96347e+06	6.23879e+06	1	1
Q6DFW4	Nop58	Nucleolar protein 58	18	21	17	15	589280000	584370000	377330000	334050000	56157000	109290000	18394000	13989000	589280000	584370000	377330000	334050000
Q6DIC0	Smarca2	Probable global transcription activator SNF2L2	3	3	5	4	17523000	13102000	67353000	24403000	537840	976650	935210	708100	17523000	13102000	67353000	24403000
Q6DID3	Scaf8	Protein SCAF8	5	5	4	3	37580000	46119000	21243000	23986000	2167400	5631400	589490	508360	37580000	46119000	21243000	23986000
Q6DID7	Wls	Protein wntless homolog	0	0	2	1	0	0	8081700	0	0	0	425350	397920	1	1	8.68813e+06	8.63078e+06
Q6DVA0	Lemd2	LEM domain-containing protein 2	6	7	6	5	31095000	27355000	38445000	35985000	2389300	5332500	1480700	1182500	31095000	27355000	38445000	35985000
Q6DYE8	Enpp3	Ectonucleotide pyrophosphatase/phosphodiesterase family member 3;Alkaline phosphodiesterase I;Nucleotide pyrophosphatase	9	7	0	1	59490000	39941000	0	0	3385300	3142500	0	105860	2.90209e+07	1.18741e+07	1	2.29607e+06
Q6EDY6	Lrrc16a	Leucine-rich repeat-containing protein 16A	23	26	7	8	210460000	185950000	43334000	66379000	7560200	11204000	463830	637980	210460000	185950000	43334000	66379000
Q6GQT1	A2mp	Alpha-2-macroglobulin-P	4	4	4	3	66132000	10653000	306650000	255390000	2527700	2782600	4248900	2462400	66132000	10653000	306650000	255390000
Q6GQT9	Nomo1	Nodal modulator 1	21	25	14	10	216500000	170310000	85107000	99838000	6625000	11985000	1343600	1408300	216500000	170310000	85107000	99838000
Q6GSS7;Q64523	Hist2h2aa1;Hist2h2ac	Histone H2A type 2-A;Histone H2A type 2-C	8	8	7	7	25043000000	17594000000	26162000000	30658000000	12479000000	13629000000	5583900000	5487900000	25043000000	17594000000	26162000000	30658000000
Q6GV12	Kdsr	3-ketodihydrosphingosine reductase	2	3	1	1	14568000	38607000	0	0	3604000	10017000	699880	891240	3.08958e+07	3.78499e+07	1.42956e+07	1.93308e+07
Q6GYP7	Ralgapa1	Ral GTPase-activating protein subunit alpha-1	2	1	2	0	11051000	0	1432700	0	243710	137420	23241	0	2.08924e+06	519250	474717	1
Q6IFX2	Krt42	Keratin, type I cytoskeletal 42	3	4	10	8	221940000	73854000	1493300000	2222800000	55310000	123580000	42294000	43554000	221940000	73854000	1493300000	2222800000
Q6IFZ6	Krt77	Keratin, type II cytoskeletal 1b	0	2	3	3	0	1650300	38963000	210090000	0	339560	1602500	5428000	1	1.28305e+06	3.27324e+07	1.17732e+08
Q6IRU2	Tpm4	Tropomyosin alpha-4 chain	19	19	20	21	239080000	231280000	738410000	850210000	36176000	87211000	50253000	51091000	239080000	231280000	738410000	850210000
Q6IRU5	Cltb	Clathrin light chain B	7	7	6	6	122110000	132520000	70920000	80773000	37569000	74788000	6245400	5431400	122110000	132520000	70920000	80773000
Q6KAR6	Exoc3	Exocyst complex component 3	1	4	1	0	0	2156500	0	0	0	295230	216430	0	1	1.11555e+06	4.42077e+06	1
Q6KCD5	Nipbl	Nipped-B-like protein	5	7	3	1	10347000	8379900	15053000	0	201300	491760	70092	12254	1.72567e+06	1.85815e+06	1.43169e+06	265786
Q6NS46	Pdcd11	Protein RRP5 homolog	16	17	13	6	87296000	57909000	26246000	36244000	1981800	3055500	404890	225400	87296000	57909000	26246000	36244000
Q6NSQ9	G6pc3	Glucose-6-phosphatase 3	1	3	1	0	0	19714000	0	0	1112000	7871700	31397	0	9.53277e+06	2.97437e+07	641310	1
Q6NSR8	Npepl1	Probable aminopeptidase NPEPL1	3	4	4	3	14248000	0	26583000	39994000	1325500	3908000	1566400	1304900	1.1363e+07	1.47666e+07	3.1995e+07	2.83029e+07
Q6NV83	U2surp	U2 snRNP-associated SURP motif-containing protein	15	15	10	8	106530000	77482000	80875000	92918000	6373300	10348000	2106800	1867300	106530000	77482000	80875000	92918000
Q6NVF9	Cpsf6	Cleavage and polyadenylation specificity factor subunit 6	11	13	11	8	156670000	178890000	239890000	280540000	22688000	68448000	10270000	12112000	156670000	178890000	239890000	280540000
Q6NVG1	Lpcat4	Lysophospholipid acyltransferase LPCAT4	1	3	0	0	0	5807600	0	0	167290	1391400	0	0	1.43412e+06	5.2575e+06	1	1
Q6NWW9	Fndc3b	Fibronectin type III domain-containing protein 3B	2	4	2	1	0	8200600	0	0	220370	893040	247840	131740	1.88915e+06	3.37441e+06	5.06234e+06	2.85741e+06
Q6NXH9	Krt73	Keratin, type II cytoskeletal 73	0	1	1	2	0	0	0	94644000	0	1102000	3360200	3226900	1	4.16398e+06	6.86349e+07	6.99906e+07
Q6NXI6	Rprd2	Regulation of nuclear pre-mRNA domain-containing protein 2	10	12	8	4	23311000	32193000	18860000	27156000	1094700	2642700	329490	184430	23311000	32193000	18860000	27156000
Q6NXN1	D4Ertd22e	UPF0485 protein C1orf144 homolog	1	2	2	1	0	0	17389000	0	1970000	6370400	2173600	1140300	1.68881e+07	2.4071e+07	4.43976e+07	2.47328e+07
Q6NZA9	Taf9b	Transcription initiation factor TFIID subunit 9B	2	1	0	0	99145000	0	0	0	12309000	572800	0	0	1.05521e+08	2.16436e+06	1	1
Q6NZB0	Dnajc8	DnaJ homolog subfamily C member 8	9	10	5	8	162210000	113700000	65192000	115870000	19841000	55158000	3087700	11027000	162210000	113700000	65192000	115870000
Q6NZC7	Sec23ip	SEC23-interacting protein	12	15	9	5	204920000	123960000	119770000	117650000	11382000	19532000	3008100	2398100	204920000	123960000	119770000	117650000
Q6NZF1	Zc3h11a	Zinc finger CCCH domain-containing protein 11A	7	7	6	6	43998000	33037000	43412000	31990000	2197400	4411100	808400	686510	43998000	33037000	43412000	31990000
Q6NZJ6	Eif4g1	Eukaryotic translation initiation factor 4 gamma 1	34	38	24	22	419870000	374480000	265430000	249480000	14282000	28115000	3871300	3294100	419870000	374480000	265430000	249480000
Q6NZL0;Q3UHU5	Ccdc165	Uncharacterized protein C6orf174 homolog;Coiled-coil domain-containing protein 165	1	2	1	1	0	48064000	0	0	198120	3970800	5763900	228290	1.69841e+06	1.50039e+07	1.17733e+08	4.95155e+06
Q6NZN0	Rbm26	RNA-binding protein 26	9	11	8	4	58418000	34263000	59474000	37761000	3754500	5603500	1628200	997910	58418000	34263000	59474000	37761000
Q6P069	Sri	Sorcin	6	8	6	5	229220000	217730000	54159000	66303000	35889000	85453000	6553000	5827300	229220000	217730000	54159000	66303000
Q6P1B1	Xpnpep1	Xaa-Pro aminopeptidase 1	14	19	8	7	192730000	141710000	86872000	107160000	13965000	26902000	1527300	1764400	192730000	141710000	86872000	107160000
Q6P1E1	Zmiz1	Zinc finger MIZ domain-containing protein 1	2	1	1	1	30467000	0	0	0	2074300	2270700	244660	129510	1.77822e+07	8.57999e+06	4.99739e+06	2.80904e+06
Q6P1F6;Q6ZWR4;Q8BG02	Ppp2r2a	Serine/threonine-protein phosphatase 2A 55 kDa regulatory subunit B alpha isoform	8	9	9	10	91121000	77714000	98362000	88034000	6925400	16221000	4290200	3801300	91121000	77714000	98362000	88034000
Q6P1G0	Heatr6	HEAT repeat-containing protein 6	2	1	0	0	4039200	0	0	0	173980	0	0	0	1.49147e+06	1	1	1
Q6P1H6	Ankle2	Ankyrin repeat and LEM domain-containing protein 2	1	2	0	0	0	6836200	0	0	121460	595570	0	0	1.04123e+06	2.2504e+06	1	1
Q6P2B1	Tnpo3	Transportin-3	9	11	4	3	58484000	73116000	22195000	14202000	3775000	8568500	401610	218930	58484000	73116000	22195000	14202000
Q6P2K6	Smek1	Serine/threonine-protein phosphatase 4 regulatory subunit 3A	9	7	4	3	24355000	30472000	68727000	48370000	1970300	2997500	1814000	1023600	24355000	30472000	68727000	48370000
Q6P3A8	Bckdhb	2-oxoisovalerate dehydrogenase subunit beta, mitochondrial	6	7	5	3	75353000	40780000	104490000	76045000	14529000	20873000	4538800	2731400	75353000	40780000	104490000	76045000
Q6P4S8	Ints1	Integrator complex subunit 1	13	24	8	7	78759000	110190000	52792000	48921000	1677800	5564300	295910	229520	78759000	110190000	52792000	48921000
Q6P542	Abcf1	ATP-binding cassette sub-family F member 1	9	17	7	4	159990000	94907000	71931000	78617000	9298500	18129000	1586500	1168900	159990000	94907000	71931000	78617000
Q6P549	Inppl1	Phosphatidylinositol 3,4,5-trisphosphate 5-phosphatase 2	21	22	6	1	181500000	148940000	19370000	0	5551500	11418000	207720	65848	4.7591e+07	4.31437e+07	4.24286e+06	1.42823e+06
Q6P5B0	Rrp12	RRP12-like protein	13	18	10	9	63434000	93732000	70614000	55753000	2555000	6848800	830810	691040	63434000	93732000	70614000	55753000
Q6P5C5	Smug1	Single-strand selective monofunctional uracil DNA glycosylase	2	3	1	0	13159000	0	0	0	1851500	3165100	103950	0	1.58722e+07	1.19595e+07	2.12327e+06	1
Q6P5D3	Dhx57	Putative ATP-dependent RNA helicase DHX57	2	2	0	1	971770	3696200	0	0	59639	171000	0	8486.1	511263	646135	1	184061
Q6P5D8	Smchd1	Structural maintenance of chromosomes flexible hinge domain-containing protein 1	13	20	12	7	61655000	54044000	52010000	54934000	1105400	2871500	525520	318120	61655000	54044000	52010000	54934000
Q6P5E4	Uggt1	UDP-glucose:glycoprotein glucosyltransferase 1	37	46	32	24	788800000	522260000	357800000	372840000	20759000	37419000	4594600	4572800	788800000	522260000	357800000	372840000
Q6P5F6	Slc39a10	Zinc transporter ZIP10	1	2	2	1	0	0	5992900	0	29455	4435700	199760	104420	252507	1.67606e+07	4.08027e+06	2.26484e+06
Q6P5F9	Xpo1	Exportin-1	32	31	21	14	500550000	357110000	321050000	265850000	22238000	31620000	6194700	3881300	500550000	357110000	321050000	265850000
Q6P5G6	Ubxn7	UBX domain-containing protein 7	7	8	6	4	63239000	44085000	38466000	42071000	6480700	10480000	1935700	1732400	63239000	44085000	38466000	42071000
Q6P6J0	Adat2	tRNA-specific adenosine deaminase 2	2	2	0	0	10356000	6669400	0	0	2376100	3670100	0	0	2.03694e+07	1.38677e+07	1	1
Q6P6J9	Txndc15	Thioredoxin domain-containing protein 15	1	2	0	0	0	6240000	0	0	659440	1993300	0	0	5.65314e+06	7.53181e+06	1	1
Q6P8I4	Pcnp	PEST proteolytic signal-containing nuclear protein	7	8	7	6	82684000	137250000	119640000	120280000	21578000	56721000	10900000	12879000	82684000	137250000	119640000	120280000
Q6P8K8	Cpa4	Carboxypeptidase A4	0	0	1	2	0	0	0	26746000	0	0	309870	1322300	1	1	6.32936e+06	2.86803e+07
Q6P8M1	Tatdn1	Putative deoxyribonuclease TATDN1	0	3	0	0	0	8738600	0	0	0	2326200	0	0	1	8.7897e+06	1	1
Q6P8X1	Snx6	Sorting nexin-6	11	14	9	8	166960000	119960000	70424000	83773000	12847000	24452000	2157500	5765900	166960000	119960000	70424000	83773000
Q6P9J5	Kank4	KN motif and ankyrin repeat domain-containing protein 4	5	5	19	14	14807000	28071000	487420000	297670000	853010	1640700	11092000	7786600	14807000	28071000	487420000	297670000
Q6P9J9	Ano6	Anoctamin-6	4	7	7	4	24358000	20876000	30977000	32558000	708620	2993300	1127300	558840	24358000	20876000	30977000	32558000
Q6P9Q4	Fhod1	FH1/FH2 domain-containing protein 1	2	8	0	0	17671000	12131000	0	0	412800	1707300	0	0	3.53878e+06	6.45114e+06	1	1
Q6P9Q6	Fkbp15	FK506-binding protein 15	3	5	2	2	0	13836000	14139000	15820000	542790	1588400	225220	222810	4.65314e+06	6.00187e+06	4.60031e+06	4.83269e+06
Q6P9R1	Ddx51	ATP-dependent RNA helicase DDX51	3	2	1	1	0	8547400	0	0	631820	1137700	81683	95298	5.41636e+06	4.29887e+06	1.66844e+06	2.06699e+06
Q6P9R2	Oxsr1	Serine/threonine-protein kinase OSR1	9	13	7	8	131030000	70765000	47250000	47525000	9779500	16219000	1713400	2106900	131030000	70765000	47250000	47525000
Q6P9R4	Arhgef18	Rho guanine nucleotide exchange factor 18	0	2	0	0	0	1467400	0	0	0	152850	0	0	1	577554	1	1
Q6P9Y7;P10755	Zfp82;Zfp14	Zinc finger protein 82;Zinc finger protein 14	0	2	1	2	0	10628000	0	658880	0	1942600	42416	64142	1	7.34024e+06	866383	1.39122e+06
Q6PA06	Atl2	Atlastin-2	5	7	3	2	8748800	28807000	11765000	11576000	1473700	4382400	393180	246640	8748800	28807000	11765000	11576000
Q6PAC3	Dcaf13	DDB1- and CUL4-associated factor 13	2	2	1	1	13989000	6608400	0	0	1134900	1535600	118490	66817	9.72909e+06	5.80236e+06	2.42026e+06	1.44924e+06
Q6PAJ1	Bcr	Breakpoint cluster region protein	1	2	0	0	0	2661800	0	0	33052	212570	0	0	283343	803210	1	1
Q6PAL7	Ahdc1	AT-hook DNA-binding motif-containing protein 1	3	2	4	2	8136900	10847000	24106000	18678000	292220	456290	436110	222860	8136900	10847000	24106000	18678000
Q6PAM1	Txlna	Alpha-taxilin	9	9	5	2	29686000	31320000	58429000	30877000	5357900	8135100	1095700	672760	29686000	31320000	58429000	30877000
Q6PAQ4	Rexo4	RNA exonuclease 4	1	2	1	0	4886800	0	0	0	448430	469320	171660	0	3.84423e+06	1.77336e+06	3.5063e+06	1
Q6PAR5	Gapvd1	GTPase-activating protein and VPS9 domain-containing protein 1	4	4	3	2	12638000	12058000	19262000	16879000	649290	1027600	327690	196900	12638000	12058000	19262000	16879000
Q6PAV2	Herc4	Probable E3 ubiquitin-protein ligase HERC4	4	9	3	1	53916000	32149000	8033000	0	1673800	4285800	232880	151430	1.43489e+07	1.61942e+07	4.75677e+06	3.28448e+06
Q6PB44	Ptpn23	Tyrosine-protein phosphatase non-receptor type 23	10	12	6	6	65874000	50003000	56243000	48676000	2371400	2935700	748870	574920	65874000	50003000	56243000	48676000
Q6PB66	Lrpprc	Leucine-rich PPR motif-containing protein, mitochondrial	43	50	40	29	620810000	432660000	404110000	360940000	14006000	24117000	5483400	3472900	620810000	432660000	404110000	360940000
Q6PCM1	Kdm3a	Lysine-specific demethylase 3A	1	2	1	0	0	5769700	0	0	175990	341310	1060000	0	1.5087e+06	1.28966e+06	2.16514e+07	1
Q6PCM2;Q8BND4	Ints6	Integrator complex subunit 6	4	4	3	1	16663000	12494000	9562700	0	689710	1319500	188030	66137	5.91263e+06	4.98582e+06	3.84067e+06	1.43449e+06
Q6PCP5	Mff	Mitochondrial fission factor	2	3	3	3	73542000	26325000	17585000	34385000	7701600	6955900	1261200	2540700	73542000	26325000	17585000	34385000
Q6PD03	Ppp2r5a	Serine/threonine-protein phosphatase 2A 56 kDa regulatory subunit alpha isoform	2	2	1	1	0	2928000	0	0	529120	561200	102360	125060	4.53595e+06	2.12053e+06	2.09079e+06	2.71252e+06
Q6PD26	Pigs	GPI transamidase component PIG-S	9	11	6	4	29503000	62052000	37762000	55131000	3575500	12104000	1110400	808450	29503000	62052000	37762000	55131000
Q6PDG5	Smarcc2	SWI/SNF complex subunit SMARCC2	19	18	17	16	203640000	248210000	200300000	149060000	9244800	17860000	4248900	3017100	203640000	248210000	200300000	149060000
Q6PDI5	Ecm29	Proteasome-associated protein ECM29 homolog	20	34	10	7	228460000	140550000	56649000	35899000	4190800	10012000	501990	329280	228460000	140550000	56649000	35899000
Q6PDL0	Dync1li2	Cytoplasmic dynein 1 light intermediate chain 2	8	8	3	5	37636000	52639000	46994000	52990000	3717600	8113600	1258300	2058500	37636000	52639000	46994000	52990000
Q6PDM2	Srsf1	Serine/arginine-rich splicing factor 1	14	14	12	12	634620000	566020000	677150000	531820000	112380000	250610000	36557000	42762000	634620000	566020000	677150000	531820000
Q6PDN3	Mylk	Myosin light chain kinase, smooth muscle;Myosin light chain kinase, smooth muscle, deglutamylated form	2	3	26	23	40339000	20567000	662770000	594340000	441130	1042600	6831700	6258400	40339000	20567000	662770000	594340000
Q6PDQ2	Chd4	Chromodomain-helicase-DNA-binding protein 4	42	53	30	30	591280000	461560000	529910000	401890000	14059000	27911000	5618100	4398400	591280000	461560000	529910000	401890000
Q6PDY2	Ado	2-aminoethanethiol dioxygenase	3	3	6	3	19707000	14070000	21891000	23524000	1405800	4543700	2139100	1508800	19707000	14070000	21891000	23524000
Q6PE01	Snrnp40	U5 small nuclear ribonucleoprotein 40 kDa protein	7	8	6	5	116970000	98699000	96428000	97084000	17368000	35578000	5992500	5568700	116970000	98699000	96428000	97084000
Q6PEB6	Mob4	MOB-like protein phocein	3	6	2	1	0	14046000	0	0	2412500	6118600	1079000	412310	2.06815e+07	2.31195e+07	2.20395e+07	8.94289e+06
Q6PER3	Mapre3	Microtubule-associated protein RP/EB family member 3	1	3	1	1	0	11080000	0	0	687830	3539300	537910	880820	5.89652e+06	1.33735e+07	1.09873e+07	1.91047e+07
Q6PF93	Pik3c3	Phosphatidylinositol 3-kinase catalytic subunit type 3	0	2	0	0	0	3794800	0	0	0	404070	0	0	1	1.5268e+06	1	1
Q6PFR5	Tra2a	Transformer-2 protein homolog alpha	4	4	4	3	65342000	55034000	34984000	39478000	10120000	17310000	2876000	2604000	65342000	55034000	34984000	39478000
Q6PGB6	Naa50	N-alpha-acetyltransferase 50	10	11	7	7	87330000	73812000	102000000	49481000	18256000	32943000	7422800	5411000	87330000	73812000	102000000	49481000
Q6PGC1	Dhx29	ATP-dependent RNA helicase Dhx29	8	12	6	5	40308000	23258000	26810000	19810000	1269600	2133600	236060	266030	40308000	23258000	26810000	19810000
Q6PGF3	Med16	Mediator of RNA polymerase II transcription subunit 16	2	3	1	0	0	5302800	0	0	276910	604970	60241	0	2.37385e+06	2.28592e+06	1.23047e+06	1
Q6PGF7	Exoc8	Exocyst complex component 8	3	4	1	1	4227700	20487000	0	0	523140	1386700	66669	66459	4.48469e+06	5.23974e+06	1.36177e+06	1.44148e+06
Q6PGH1	Bud31	Protein BUD31 homolog	5	4	3	2	32181000	37116000	14075000	45479000	17098000	29385000	4458700	6998300	32181000	37116000	14075000	45479000
Q6PGH2	Hn1l	Hematological and neurological expressed 1-like protein	6	7	6	5	117220000	89246000	96508000	102420000	24811000	45010000	8361200	7260900	117220000	89246000	96508000	102420000
Q6PGL7	Fam21	WASH complex subunit FAM21	1	5	2	3	0	11892000	10185000	13251000	324990	1064400	106100	257630	2.78602e+06	4.0219e+06	2.16718e+06	5.58793e+06
Q6PHN9	Rab35	Ras-related protein Rab-35	5	4	4	4	10902000	20541000	19194000	17205000	2747500	6088600	1696800	1368600	10902000	20541000	19194000	17205000
Q6PHQ8	Naa35	N-alpha-acetyltransferase 35, NatC auxiliary subunit	0	2	0	0	0	2609100	0	0	0	329000	0	0	1	1.24315e+06	1	1
Q6PHU5	Sort1	Sortilin	0	2	0	0	0	6424700	0	0	0	962020	0	0	1	3.63505e+06	1	1
Q6PHZ2	Camk2d	Calcium/calmodulin-dependent protein kinase type II subunit delta	1	2	3	3	0	4735500	14035000	21039000	740280	981360	495610	821360	6.34615e+06	3.70813e+06	1.01233e+07	1.78151e+07
Q6PHZ5	Rbm15b	Putative RNA-binding protein 15B	2	2	2	2	62357000	287070000	651390000	837930000	835050	5278900	13679000	26314000	62357000	287070000	651390000	837930000
Q6PIP5	Nudcd1	NudC domain-containing protein 1	4	4	0	0	24797000	0	0	0	1744500	2590700	0	0	1.4955e+07	9.78913e+06	1	1
Q6PIU9		Uncharacterized protein FLJ45252 homolog	2	3	1	2	0	0	0	11832000	973550	2656300	178520	731230	8.34589e+06	1.0037e+07	3.64642e+06	1.58602e+07
Q6PR54	Rif1	Telomere-associated protein RIF1	4	6	0	0	18735000	6022000	0	0	340670	324950	0	0	2.92044e+06	1.22784e+06	1	1
Q6Q899	Ddx58	Probable ATP-dependent RNA helicase DDX58	3	5	4	4	17740000	23687000	18112000	20475000	743930	2495000	454870	526770	17740000	23687000	18112000	20475000
Q6QD59	Bnip1	Vesicle transport protein SEC20	2	3	1	1	9949900	10334000	0	0	1251600	4100900	95156	77395	1.07295e+07	1.54955e+07	1.94364e+06	1.67868e+06
Q6R0H7;P63094;Q8CGK7	Gnas	Guanine nucleotide-binding protein G(s) subunit alpha isoforms XLas;Guanine nucleotide-binding protein G(s) subunit alpha isoforms short	9	10	6	5	69402000	72346000	71325000	75068000	3918000	11584000	1789500	1502100	69402000	72346000	71325000	75068000
Q6R891	Ppp1r9b	Neurabin-2	2	4	1	0	11820000	8049500	0	0	586170	1842800	88066	0	5.02502e+06	6.96314e+06	1.79882e+06	1
Q6TEK5	Vkorc1l1	Vitamin K epoxide reductase complex subunit 1-like protein 1	3	2	1	1	29912000	18265000	0	0	9644600	11082000	893770	952620	8.26797e+07	4.18741e+07	1.8256e+07	2.06621e+07
Q6URW6	Myh14	Myosin-14	76	89	38	34	2155500000	1661300000	503970000	482570000	36641000	68404000	7807500	6666400	2155500000	1661300000	503970000	482570000
Q6VN19	Ranbp10	Ran-binding protein 10	2	3	2	1	7801200	14685000	9634900	0	890400	4113300	410250	173530	7.63308e+06	1.55424e+07	8.3797e+06	3.76382e+06
Q6WKZ8	Ubr2	E3 ubiquitin-protein ligase UBR2	0	2	1	0	0	6224700	0	0	0	363740	11749	0	1	1.37442e+06	239983	1
Q6WVG3;Q5DTY9	Kctd12	BTB/POZ domain-containing protein KCTD12	3	2	2	3	192960000	51231000	7196800	22143000	35527000	2077100	231860	728710	192960000	51231000	7196800	22143000
Q6X893	Slc44a1	Choline transporter-like protein 1	5	6	1	1	36956000	56018000	0	0	3372500	7705200	296840	321100	2.89112e+07	2.91146e+07	6.06321e+06	6.96457e+06
Q6Y7W8	Gigyf2	PERQ amino acid-rich with GYF domain-containing protein 2	6	10	5	2	16857000	37184000	21492000	29343000	1155400	4524600	333420	189540	16857000	37184000	21492000	29343000
Q6ZPE2	Sbf1	Myotubularin-related protein 5	2	2	0	0	2725300	5058700	0	0	120960	154090	0	0	1.03695e+06	582239	1	1
Q6ZPJ3	Ube2o	Ubiquitin-conjugating enzyme E2 O	1	4	1	1	0	8481800	0	0	33904	752620	58960	79417	290647	2.84382e+06	1.20431e+06	1.72253e+06
Q6ZPQ6	Pitpnm2	Membrane-associated phosphatidylinositol transfer protein 2	4	6	0	0	33598000	18786000	0	0	897810	1764800	0	0	7.6966e+06	6.66841e+06	1	1
Q6ZPR5	Smpd4	Sphingomyelin phosphodiesterase 4	8	10	2	0	66665000	41508000	31841000	0	3285000	6830500	351720	0	2.81611e+07	2.58095e+07	7.18418e+06	1
Q6ZPY7	Kdm3b	Lysine-specific demethylase 3B	9	9	6	4	24525000	27657000	13111000	30615000	1069800	1882500	193430	183530	24525000	27657000	13111000	30615000
Q6ZPZ3	Zc3h4	Zinc finger CCCH domain-containing protein 4	8	10	8	5	17239000	21074000	35264000	21039000	1080200	2791500	632780	371220	17239000	21074000	35264000	21039000
Q6ZQ03	Fnbp4	Formin-binding protein 4	3	2	1	0	10153000	7888400	0	0	770770	1231100	105540	0	6.60753e+06	4.65179e+06	2.15574e+06	1
Q6ZQ08	Cnot1	CCR4-NOT transcription complex subunit 1	29	32	15	10	148490000	136100000	92778000	77551000	3267400	5749500	567420	408680	148490000	136100000	92778000	77551000
Q6ZQ38	Cand1	Cullin-associated NEDD8-dissociated protein 1	37	45	30	28	1190100000	815980000	592350000	601430000	38249000	71835000	9771400	8626300	1190100000	815980000	592350000	601430000
Q6ZQ58	Larp1	La-related protein 1	21	22	9	8	141330000	116840000	64453000	51628000	5386300	9420000	1150300	775480	141330000	116840000	64453000	51628000
Q6ZQ73	Cand2	Cullin-associated NEDD8-dissociated protein 2	4	8	4	3	20410000	12978000	28885000	30987000	746700	1332600	587730	383920	20410000	12978000	28885000	30987000
Q6ZQ88	Kdm1a	Lysine-specific histone demethylase 1A	7	12	5	3	58323000	72493000	26999000	15687000	3408900	9746400	611250	423990	58323000	72493000	26999000	15687000
Q6ZQ93	Usp34	Ubiquitin carboxyl-terminal hydrolase 34	1	4	0	0	0	4276800	0	0	32801	113220	0	0	281191	427809	1	1
Q6ZQA0	Nbeal2	Neurobeachin-like protein 2	1	3	0	0	0	988520	0	0	35520	38825	0	0	304500	146703	1	1
Q6ZQB6;A2ARP1	Ppip5k2	Inositol hexakisphosphate and diphosphoinositol-pentakisphosphate kinase 2	4	7	0	0	9586600	11275000	0	0	263740	1067200	0	0	2.26095e+06	4.03248e+06	1	1
Q6ZQH8	Nup188	Nucleoporin NUP188 homolog	4	10	2	2	12262000	17367000	4886100	6621400	349360	1158900	35983	45831	12262000	17367000	4886100	6621400
Q6ZQI3	Mlec	Malectin	7	10	7	7	140480000	152550000	103550000	70270000	18087000	45964000	6332500	4631100	140480000	152550000	103550000	70270000
Q6ZQK5	Acap2	Arf-GAP with coiled-coil, ANK repeat and PH domain-containing protein 2	2	3	2	0	4757800	6908500	11036000	0	305530	715110	259700	0	2.6192e+06	2.70209e+06	5.30459e+06	1
Q6ZQL4	Wdr43	WD repeat-containing protein 43	11	13	5	3	77524000	62166000	49295000	39474000	4712100	10058000	1212800	622980	77524000	62166000	49295000	39474000
Q6ZWM4	Naa38	N-alpha-acetyltransferase 38, NatC auxiliary subunit	4	5	3	3	178350000	87668000	92212000	63514000	47364000	72327000	11450000	11137000	178350000	87668000	92212000	63514000
Q6ZWN5	Rps9	40S ribosomal protein S9	17	16	15	18	1616700000	1318700000	1282800000	777270000	283090000	555270000	102530000	100430000	1616700000	1318700000	1282800000	777270000
Q6ZWQ0	Syne2	Nesprin-2	28	38	11	9	156210000	139590000	107280000	101520000	688970	1340400	145590	513430	156210000	139590000	107280000	101520000
Q6ZWU9	Rps27	40S ribosomal protein S27	5	5	5	5	307970000	406600000	384090000	374370000	175480000	521970000	92833000	82413000	307970000	406600000	384090000	374370000
Q6ZWV3;P86048	Rpl10;Rpl10l	60S ribosomal protein L10;60S ribosomal protein L10-like	13	13	12	12	558560000	659520000	496820000	566790000	132640000	339550000	60185000	90288000	558560000	659520000	496820000	566790000
Q6ZWV7	Rpl35	60S ribosomal protein L35	5	5	5	4	511490000	470480000	719560000	600710000	347780000	630010000	236350000	232170000	511490000	470480000	719560000	600710000
Q6ZWX6	Eif2s1	Eukaryotic translation initiation factor 2 subunit 1	17	17	12	13	333450000	394240000	353170000	309020000	43613000	88179000	11489000	12479000	333450000	394240000	353170000	309020000
Q6ZWY8	Tmsb10	Thymosin beta-10	4	4	4	4	49201000	175820000	582940000	668450000	75946000	417960000	370710000	241540000	49201000	175820000	582940000	668450000
Q70FJ1	Akap9	A-kinase anchor protein 9	8	9	2	0	18598000	18467000	12138000	0	293260	311270	11891	0	2.51401e+06	1.17615e+06	242884	1
Q70IV5	Synm	Synemin	0	0	6	8	0	0	55254000	122480000	0	0	793570	1332700	1	1	1.62093e+07	2.89059e+07
Q71FD7	Fblim1	Filamin-binding LIM protein 1	6	7	11	9	19130000	11416000	140250000	117890000	2450300	4093800	8186400	7752900	19130000	11416000	140250000	117890000
Q71LX4	Tln2	Talin-2	3	3	5	4	1084900	3359700	21292000	2353200	30604	135010	126620	46251	1084900	3359700	21292000	2353200
Q76KJ5	Cd3eap	DNA-directed RNA polymerase I subunit RPA34	2	2	2	0	12052000	0	6740700	0	1407800	2429100	438450	0	1.20686e+07	9.17851e+06	8.95571e+06	1
Q76LS9	Fam63a	Protein FAM63A	4	5	0	2	26198000	19642000	0	9901400	3856700	8317600	0	413580	3.30621e+07	3.14286e+07	1	8.97044e+06
Q76MZ3	Ppp2r1a	Serine/threonine-protein phosphatase 2A 65 kDa regulatory subunit A alpha isoform	30	32	24	20	859840000	1355900000	631600000	710250000	68927000	162180000	23785000	20649000	859840000	1355900000	631600000	710250000
Q78DX7	Ros1	Proto-oncogene tyrosine-protein kinase ROS	1	2	1	1	0	41707000	0	0	3006200	2103600	585920	1166100	2.57711e+07	7.94859e+06	1.19679e+07	2.52924e+07
Q78HU3	Fam125a	Multivesicular body subunit 12A	3	3	0	0	19217000	21846000	0	0	3826500	9199700	0	0	3.28032e+07	3.47617e+07	1	1
Q78IK2	Usmg5	Up-regulated during skeletal muscle growth protein 5	3	2	3	1	185950000	53237000	118870000	0	134550000	118870000	30790000	6078300	1.15345e+09	4.49158e+08	6.28912e+08	1.31837e+08
Q78IK4	Apool	Apolipoprotein O-like	9	11	8	7	122540000	80908000	132230000	119530000	14140000	30665000	8064300	5550400	122540000	80908000	132230000	119530000
Q78IS1	Tmed3	Transmembrane emp24 domain-containing protein 3	4	4	4	2	128430000	100220000	37778000	46398000	23896000	44853000	5300700	2427100	128430000	100220000	37778000	46398000
Q78J03	Msrb2	Methionine-R-sulfoxide reductase B2, mitochondrial	4	5	1	0	43433000	33873000	0	0	8217100	12213000	277700	0	7.04422e+07	4.61476e+07	5.67226e+06	1
Q78JE5	Fbxo22	F-box only protein 22	2	4	2	1	19825000	29277000	15604000	0	1896100	6914600	599710	401820	1.62546e+07	2.61273e+07	1.22496e+07	8.71537e+06
Q78JW9	Ubfd1	Ubiquitin domain-containing protein UBFD1	2	2	1	0	4530700	4827200	0	0	799000	1922600	373230	0	6.84954e+06	7.26467e+06	7.62354e+06	1
Q78PG9	Ccdc25	Coiled-coil domain-containing protein 25	1	2	1	1	0	781920000	0	0	844850000	288200000	286620000	332370000	7.24259e+09	1.08898e+09	5.85446e+09	7.20902e+09
Q78PY7	Snd1	Staphylococcal nuclease domain-containing protein 1	45	45	33	33	1683900000	1321500000	1040300000	829570000	66099000	132970000	17106000	13951000	1683900000	1321500000	1040300000	829570000
Q78ZA7	Nap1l4	Nucleosome assembly protein 1-like 4	11	12	10	9	273210000	222910000	283720000	259270000	36777000	80272000	18600000	16310000	273210000	222910000	283720000	259270000
Q791T5	Mtch1	Mitochondrial carrier homolog 1	2	2	0	0	4316300	6400100	0	0	465170	1646500	0	0	3.98773e+06	6.22141e+06	1	1
Q791V5	Mtch2	Mitochondrial carrier homolog 2	9	12	9	9	209410000	155300000	227530000	206150000	24034000	97625000	13163000	11967000	209410000	155300000	227530000	206150000
Q7JJ13	Brd2	Bromodomain-containing protein 2	2	3	1	1	15002000	8398100	0	0	681950	1566300	212140	150690	5.84611e+06	5.91837e+06	4.33314e+06	3.26843e+06
Q7M6Y3;Q61548	Picalm	Phosphatidylinositol-binding clathrin assembly protein	10	15	7	5	91689000	86707000	88847000	82917000	8576300	20150000	3397300	2313900	91689000	86707000	88847000	82917000
Q7TMB8	Cyfip1	Cytoplasmic FMR1-interacting protein 1	18	23	13	14	142830000	110050000	133760000	114130000	4576700	8965300	2264900	1503000	142830000	110050000	133760000	114130000
Q7TMF3	Ndufa12	NADH dehydrogenase [ubiquinone] 1 alpha subcomplex subunit 12	7	10	7	5	89093000	97728000	84482000	133700000	22623000	54261000	11909000	10924000	89093000	97728000	84482000	133700000
Q7TMI3	Uhrf2	E3 ubiquitin-protein ligase UHRF2	1	2	0	0	0	2271900	0	0	9624.2	241910	0	0	82504.8	914073	1	1
Q7TMK6	Hook2	Protein Hook homolog 2	1	2	1	0	0	5299000	0	0	89108	668180	1406600	0	763891	2.52476e+06	2.8731e+07	1
Q7TMK9	Syncrip	Heterogeneous nuclear ribonucleoprotein Q	29	29	23	23	1455200000	886160000	1129200000	1101700000	109820000	127550000	31095000	32759000	1455200000	886160000	1129200000	1101700000
Q7TMM9	Tubb2a	Tubulin beta-2A chain	1	1	2	2	0	0	24426000	44014000	1839000	3190100	1337500	2061100	1.57651e+07	1.2054e+07	2.73196e+07	4.47047e+07
Q7TMQ7	Wdr91	WD repeat-containing protein 91	0	2	0	0	0	1022900	0	0	0	122540	0	0	1	463025	1	1
Q7TMX5;REV__Q9Z2I8	Shq1	Protein SHQ1 homolog	1	2	1	1	0	9792900	0	0	71673	2234500	397260	281360	614427	8.4432e+06	8.11437e+06	6.10262e+06
Q7TMY4	Thoc7	THO complex subunit 7 homolog	3	4	3	3	14823000	19131000	9574100	5785800	2983700	6592100	514840	483510	14823000	19131000	9574100	5785800
Q7TMY7	Ipo8	Importin-8	2	4	0	0	0	7594500	0	0	136620	791080	0	0	1.17119e+06	2.98915e+06	1	1
Q7TMY8	Huwe1	E3 ubiquitin-protein ligase HUWE1	41	53	25	16	337710000	292830000	142320000	105750000	3988200	7948300	704080	568590	337710000	292830000	142320000	105750000
Q7TN37	Trpm4	Transient receptor potential cation channel subfamily M member 4	1	2	0	0	0	4291800	0	0	84198	388010	0	0	721799	1.46612e+06	1	1
Q7TNC4	Luc7l2	Putative RNA-binding protein Luc7-like 2	12	13	14	12	243430000	196420000	275890000	202170000	23570000	55145000	15805000	12373000	243430000	196420000	275890000	202170000
Q7TNE3	Spag7	Sperm-associated antigen 7	3	3	3	1	17098000	42762000	9856800	0	3919500	8442200	2190800	86299	3.36004e+07	3.18994e+07	4.47489e+07	1.8718e+06
Q7TNG5	Eml2	Echinoderm microtubule-associated protein-like 2	12	12	6	5	271740000	187700000	68823000	102340000	20680000	35594000	2046500	2444000	271740000	187700000	68823000	102340000
Q7TNG8	Ldhd	Probable D-lactate dehydrogenase, mitochondrial	12	15	3	2	252060000	160760000	28200000	10947000	23473000	46494000	1250500	517520	252060000	160760000	28200000	10947000
Q7TNP2	Ppp2r1b	Serine/threonine-protein phosphatase 2A 65 kDa regulatory subunit A beta isoform	5	7	1	1	29843000	25105000	0	0	1612600	5115400	81055	81154	1.38242e+07	1.93289e+07	1.65562e+06	1.76021e+06
Q7TNS2	Minos1	Mitochondrial inner membrane organizing system protein 1	3	2	1	1	40129000	36379000	0	0	28734000	56964000	5213400	11498000	2.46326e+08	2.15242e+08	1.06488e+08	2.49389e+08
Q7TNV0	Dek	Protein DEK	8	7	7	8	164470000	123550000	216830000	194240000	18025000	30687000	9579100	8667700	164470000	123550000	216830000	194240000
Q7TPD0	Ints3	Integrator complex subunit 3	15	16	8	7	95885000	71433000	33211000	55378000	4126400	7972300	650550	552640	95885000	71433000	33211000	55378000
Q7TPH6	Mycbp2	Probable E3 ubiquitin-protein ligase MYCBP2	0	3	0	1	0	9167300	0	0	0	192660	0	49340	1	727978	1	1.07017e+06
Q7TPM1	Prrc2b	Protein PRRC2B	1	3	1	0	0	4179800	0	0	271730	294530	54034	0	2.32944e+06	1.1129e+06	1.10369e+06	1
Q7TPM9	Mtmr10	Myotubularin-related protein 10	5	2	0	0	14094000	0	0	0	676060	514890	0	0	5.79562e+06	1.94555e+06	1	1
Q7TPR4;O88990	Actn1	Alpha-actinin-1	31	35	38	37	542840000	449010000	2196500000	2505300000	24033000	48493000	42499000	44977000	542840000	449010000	2196500000	2505300000
Q7TPS5	Kiaa0528	Uncharacterized protein KIAA0528	0	2	0	0	0	2748300	0	0	0	299290	0	0	1	1.13089e+06	1	1
Q7TPV4	Mybbp1a	Myb-binding protein 1A	45	51	35	32	1246900000	1041800000	993910000	749070000	37316000	78683000	13030000	9543600	1246900000	1041800000	993910000	749070000
Q7TPW1	Nexn	Nexilin	0	0	2	1	0	0	24377000	0	0	0	812560	163590	1	1	1.65972e+07	3.54822e+06
Q7TQG1	Plekha6	Pleckstrin homology domain-containing family A member 6	3	6	0	0	0	15710000	0	0	1054900	1254600	0	0	9.04327e+06	4.74059e+06	1	1
Q7TQH0	Atxn2l	Ataxin-2-like protein	9	11	9	10	91408000	84030000	110810000	100580000	4525200	18093000	2461600	2050100	91408000	84030000	110810000	100580000
Q7TQI3	Otub1	Ubiquitin thioesterase OTUB1	12	12	12	9	473030000	322970000	340500000	295310000	64870000	86511000	26623000	19815000	473030000	322970000	340500000	295310000
Q7TQK1	Ints7	Integrator complex subunit 7	7	7	3	2	54497000	56222000	39431000	27569000	2689900	5312300	652340	377840	54497000	56222000	39431000	27569000
Q7TQK4	Exosc3	Exosome complex component RRP40	2	2	1	1	16748000	17047000	0	0	3040500	6591100	643450	675100	2.60651e+07	2.49049e+07	1.3143e+07	1.46427e+07
Q7TQK5	Ccdc93	Coiled-coil domain-containing protein 93	2	2	2	0	0	5736200	12791000	0	566980	797260	348260	0	4.86051e+06	3.0125e+06	7.11351e+06	1
Q7TSC1	Prrc2a	Protein PRRC2A	9	11	7	6	80374000	46445000	58819000	60647000	1835500	2867600	380490	491380	80374000	46445000	58819000	60647000
Q7TSF1;Q61495;Q7TSF0	Dsg1b;Dsg1a;Dsg1c	Desmoglein-1-beta;Desmoglein-1-alpha;Desmoglein-1-gamma	0	1	4	4	0	0	68454000	109170000	0	163910	1276800	2919300	1	619345	2.60797e+07	6.33188e+07
Q7TSG2	Ctdp1	RNA polymerase II subunit A C-terminal domain phosphatase	3	4	3	2	14057000	8797800	15607000	0	550620	1205300	305900	206080	4.72027e+06	4.5543e+06	6.24827e+06	4.46982e+06
Q7TSH2	Phkb	Phosphorylase b kinase regulatory subunit beta	3	5	1	0	15523000	38155000	0	0	1059000	2358600	443040	0	9.07842e+06	8.91212e+06	9.04947e+06	1
Q7TSI3	Ppp6r1	Serine/threonine-protein phosphatase 6 regulatory subunit 1	1	3	0	0	0	4907900	0	0	98560	671910	0	0	844919	2.53886e+06	1	1
Q7TSQ8	Pdpr	Pyruvate dehydrogenase phosphatase regulatory subunit, mitochondrial	1	3	2	0	0	2044300	7707000	0	271570	381990	141900	0	2.32807e+06	1.44337e+06	2.89843e+06	1
Q7TSV4	Pgm2	Phosphoglucomutase-2	12	18	10	9	250410000	224040000	134300000	99606000	14028000	35990000	5032300	2913300	250410000	224040000	134300000	99606000
Q7TSZ8;Q9DCM7	Nacc1	Nucleus accumbens-associated protein 1	2	3	2	2	8130500	3731000	0	0	644020	906020	1371300	998910	5.52095e+06	3.42346e+06	2.801e+07	2.16661e+07
Q7TT18	Atf7ip	Activating transcription factor 7-interacting protein 1	2	1	1	1	6865900	0	0	0	273410	215930	84817	70224	2.34384e+06	815905	1.73246e+06	1.52314e+06
Q7TT37	Ikbkap	Elongator complex protein 1	5	8	4	4	51682000	35681000	18943000	24948000	1455100	3731100	239090	474960	51682000	35681000	18943000	24948000
[truncated: 2,215 more rows]
