# Supplementary material for: Mammary molecular portraits reveal lineage-specific features and progenitor cell vulnerabilities
Source: J Cell Biol. 2018 Aug 6;217(8):2951–74. doi: 10.1083/jcb.201804042 (PMC6080920; doi:10.1083/jcb.201804042)
Supplement: Tables S1-S9 (zipped Excel files) [file JCB_201804042_TablesS1--S9.zip › JCB_201804042_TableS6.xlsx]

## Sheet: GSEA B vs L proteomes
GSEA results for proteins upregulated in basal versus luminal proteomes.
PATHWAY NAME	FDR q-val
HALLMARK_EPITHELIAL_MESENCHYMAL_TRANSITION%MSIGDB_C2%HALLMARK_EPITHELIAL_MESENCHYMAL_TRANSITION	0
EXTRACELLULAR MATRIX ORGANIZATION%REACTOME%R-HSA-1474244.2	0
PROTEINACEOUS EXTRACELLULAR MATRIX%GOCC%GO:0005578	0
COLLAGEN FORMATION%REACTOME DATABASE ID RELEASE 62%1474290	0
NABA_CORE_MATRISOME%MSIGDB_C2%NABA_CORE_MATRISOME	0
INTEGRIN SIGNALLING PATHWAY%PANTHER PATHWAY%P00034	0
A6B1 AND A6B4 INTEGRIN SIGNALING%PATHWAY INTERACTION DATABASE NCI-NATURE CURATED DATA%A6B1 AND A6B4 INTEGRIN SIGNALING	0
EXTRACELLULAR MATRIX%GOCC%GO:0031012	0
PID_A6B1_A6B4_INTEGRIN_PATHWAY%MSIGDB_C2%PID_A6B1_A6B4_INTEGRIN_PATHWAY	0
CELL-MATRIX ADHESION%GOBP%GO:0007160	0
PID_INTEGRIN1_PATHWAY%MSIGDB_C2%PID_INTEGRIN1_PATHWAY	8.9e-05
REGULATION OF IGF ACTIVITY BY IGFBP%REACTOME%R-HSA-381426.2	8.16e-05
NABA_MATRISOME%MSIGDB_C2%NABA_MATRISOME	7.53e-05
KERATINIZATION%REACTOME%R-HSA-6805567.2	7e-05
CELL-SUBSTRATE ADHESION%GOBP%GO:0031589	6.53e-05
BLOOD COAGULATION%GOBP%GO:0007596	6.12e-05
HEMOSTASIS%GOBP%GO:0007599	5.76e-05
BETA1 INTEGRIN CELL SURFACE INTERACTIONS%PATHWAY INTERACTION DATABASE NCI-NATURE CURATED DATA%BETA1 INTEGRIN CELL SURFACE INTERACTIONS	5.44e-05
ALPHA6BETA4INTEGRIN%IOB%ALPHA6BETA4INTEGRIN	5.15e-05
COAGULATION%GOBP%GO:0050817	4.9e-05
ECM PROTEOGLYCANS%REACTOME DATABASE ID RELEASE 62%3000178	4.66e-05
NON-INTEGRIN MEMBRANE-ECM INTERACTIONS%REACTOME%R-HSA-3000171.2	4.45e-05
EXTRACELLULAR MATRIX COMPONENT%GOCC%GO:0044420	4.26e-05
ALPHA6BETA4INTEGRIN%NETPATH%ALPHA6BETA4INTEGRIN	8.26e-05
BASEMENT MEMBRANE%GOCC%GO:0005604	7.92e-05
COLLAGEN BIOSYNTHESIS AND MODIFYING ENZYMES%REACTOME DATABASE ID RELEASE 62%1650814	0.000193
PLATELET ACTIVATION%GOBP%GO:0030168	0.000185
CELL-CELL ADHESION%GOBP%GO:0098609	0.000179
BIOLOGICAL ADHESION%GOBP%GO:0022610	0.000173
HOMOTYPIC CELL-CELL ADHESION%GOBP%GO:0034109	0.000167
CELL ADHESION%GOBP%GO:0007155	0.000193
NABA_ECM_GLYCOPROTEINS%MSIGDB_C2%NABA_ECM_GLYCOPROTEINS	0.000219
POST-TRANSLATIONAL PROTEIN PHOSPHORYLATION%REACTOME%R-HSA-8957275.1	0.000279
BLOOD MICROPARTICLE%GOCC%GO:0072562	0.000271
CELL-SUBSTRATE JUNCTION%GOCC%GO:0030055	0.000263
HALLMARK_APICAL_JUNCTION%MSIGDB_C2%HALLMARK_APICAL_JUNCTION	0.000316
WOUND HEALING%GOBP%GO:0042060	0.000335
INTEGRIN CELL SURFACE INTERACTIONS%REACTOME%R-HSA-216083.1	0.000326
PLATELET AGGREGATION%GOBP%GO:0070527	0.00042
EXTRACELLULAR MATRIX BINDING%GOMF%GO:0050840	0.000462
INTEGRIN BINDING%GOMF%GO:0005178	0.0005
INTEGRIN-MEDIATED SIGNALING PATHWAY%GOBP%GO:0007229	0.000537
CELL JUNCTION ORGANIZATION%REACTOME DATABASE ID RELEASE 62%446728	0.000525
MET PROMOTES CELL MOTILITY%REACTOME%R-HSA-8875878.1	0.00056
RESPONSE TO WOUNDING%GOBP%GO:0009611	0.000617
ANCHORING JUNCTION%GOCC%GO:0070161	0.00100801
REGULATION OF BODY FLUID LEVELS%GOBP%GO:0050878	0.00102858
MYOFIBRIL%GOCC%GO:0030016	0.00107136
PLATELET DEGRANULATION%REACTOME DATABASE ID RELEASE 62%114608	0.00106929
CONTRACTILE FIBER%GOCC%GO:0043292	0.00104791
FOCAL ADHESION%GOCC%GO:0005925	0.00116764
CONTRACTILE FIBER PART%GOCC%GO:0044449	0.00154228
PID_AVB3_INTEGRIN_PATHWAY%MSIGDB_C2%PID_AVB3_INTEGRIN_PATHWAY	0.00151318
BIOCARTA_AGR_PATHWAY%MSIGDB_C2%BIOCARTA_AGR_PATHWAY	0.00173417
RESPONSE TO ELEVATED PLATELET CYTOSOLIC CA2+%REACTOME DATABASE ID RELEASE 62%76005	0.00172201
SMAD BINDING%GOMF%GO:0046332	0.00170958
MAP2K AND MAPK ACTIVATION%REACTOME DATABASE ID RELEASE 62%5674135	0.00175237
CELL-SUBSTRATE ADHERENS JUNCTION%GOCC%GO:0005924	0.00175697
PARADOXICAL ACTIVATION OF RAF SIGNALING BY KINASE INACTIVE BRAF%REACTOME%R-HSA-6802955.1	0.00204337
SIGNALING BY MODERATE KINASE ACTIVITY BRAF MUTANTS%REACTOME%R-HSA-6802946.1	0.00207588
ADHERENS JUNCTION%GOCC%GO:0005912	0.0020579
CELL JUNCTION ORGANIZATION%GOBP%GO:0034330	0.0021248
SIGNALING BY HIGH-KINASE ACTIVITY BRAF MUTANTS%REACTOME DATABASE ID RELEASE 62%6802948	0.00225429
ACTIN FILAMENT BUNDLE%GOCC%GO:0032432	0.0030353
Z DISC%GOCC%GO:0030018	0.0043685
GROWTH FACTOR BINDING%GOMF%GO:0019838	0.00452301
REGULATION OF ACTOMYOSIN STRUCTURE ORGANIZATION%GOBP%GO:0110020	0.00447054
SARCOMERE%GOCC%GO:0030017	0.00469287
ADHERENS JUNCTION ORGANIZATION%GOBP%GO:0034332	0.00507509
CONTRACTILE ACTIN FILAMENT BUNDLE%GOCC%GO:0097517	0.00521221
ACTOMYOSIN%GOCC%GO:0042641	0.0052834
REGULATION OF ACTIN FILAMENT BUNDLE ASSEMBLY%GOBP%GO:0032231	0.00590765
SIGNALING BY MET%REACTOME DATABASE ID RELEASE 62%6806834	0.00624756
I BAND%GOCC%GO:0031674	0.00628615
CELL-CELL ADHERENS JUNCTION%GOCC%GO:0005913	0.00646474
CELL JUNCTION ASSEMBLY%GOBP%GO:0034329	0.00639342
REGULATION OF STRESS FIBER ASSEMBLY%GOBP%GO:0051492	0.00883754
STRESS FIBER%GOCC%GO:0001725	0.00909434
BIOCARTA_INTEGRIN_PATHWAY%MSIGDB_C2%BIOCARTA_INTEGRIN_PATHWAY	0.00959621
CELL-CELL COMMUNICATION%REACTOME DATABASE ID RELEASE 62%1500931	0.00959291
INORGANIC CATION TRANSMEMBRANE TRANSPORT%GOBP%GO:0098662	0.009586
ACTIN CYTOSKELETON%GOCC%GO:0015629	0.0098731
INTERMEDIATE FILAMENT CYTOSKELETON%GOCC%GO:0045111	0.0104702
REGULATION OF CELL-SUBSTRATE ADHESION%GOBP%GO:0010810	0.0115862
SEMAPHORIN INTERACTIONS%REACTOME DATABASE ID RELEASE 62%373755	0.0118753
INTEGRINS IN ANGIOGENESIS%PATHWAY INTERACTION DATABASE NCI-NATURE CURATED DATA%INTEGRINS IN ANGIOGENESIS	0.0126089
SKIN DEVELOPMENT%GOBP%GO:0043588	0.0128449
CATION TRANSMEMBRANE TRANSPORT%GOBP%GO:0098655	0.0128632
PLASMA MEMBRANE PROTEIN COMPLEX%GOCC%GO:0098797	0.0140789
NABA_MATRISOME_ASSOCIATED%MSIGDB_C2%NABA_MATRISOME_ASSOCIATED	0.017936
REGULATION OF CYTOSOLIC CALCIUM ION CONCENTRATION%GOBP%GO:0051480	0.0199855
REGULATION OF BLOOD CIRCULATION%GOBP%GO:1903522	0.0201899
DIVALENT INORGANIC CATION HOMEOSTASIS%GOBP%GO:0072507	0.0221802
APPENDAGE DEVELOPMENT%GOBP%GO:0048736	0.0225286
SUPRAMOLECULAR POLYMER%GOCC%GO:0099081	0.0226034
REGULATION OF SYSTEM PROCESS%GOBP%GO:0044057	0.0231086
HALLMARK_COAGULATION%MSIGDB_C2%HALLMARK_COAGULATION	0.0233035
LIMB DEVELOPMENT%GOBP%GO:0060173	0.0237397
PLATELET ACTIVATION, SIGNALING AND AGGREGATION%REACTOME DATABASE ID RELEASE 62%76002	0.0243981
PID_FAK_PATHWAY%MSIGDB_C2%PID_FAK_PATHWAY	0.0245976
CELL JUNCTION%GOCC%GO:0030054	0.0246918
RECEPTOR COMPLEX%GOCC%GO:0043235	0.0259371
POSITIVE REGULATION OF ACTIN FILAMENT BUNDLE ASSEMBLY%GOBP%GO:0032233	0.0265376
REGULATION OF CALCIUM ION TRANSPORT%GOBP%GO:0051924	0.0269213
INTERMEDIATE FILAMENT%GOCC%GO:0005882	0.0266649
SIGNALING EVENTS MEDIATED BY FOCAL ADHESION KINASE%PATHWAY INTERACTION DATABASE NCI-NATURE CURATED DATA%SIGNALING EVENTS MEDIATED BY FOCAL ADHESION KINASE	0.0266064
POSITIVE REGULATION OF CYTOSOLIC CALCIUM ION CONCENTRATION%GOBP%GO:0007204	0.028035
SUPRAMOLECULAR FIBER ORGANIZATION%GOBP%GO:0097435	0.0286364
SUPRAMOLECULAR COMPLEX%GOCC%GO:0099080	0.0283923
FILAMENTOUS ACTIN%GOCC%GO:0031941	0.0288481
SUPRAMOLECULAR FIBER%GOCC%GO:0099512	0.0286341
ACTIN FILAMENT BUNDLE ASSEMBLY%GOBP%GO:0051017	0.029224
NABA_ECM_REGULATORS%MSIGDB_C2%NABA_ECM_REGULATORS	0.0292821
CYTOSKELETON ORGANIZATION%GOBP%GO:0007010	0.0304324
SIGNALING BY RAS MUTANTS%REACTOME%R-HSA-6802949.1	0.0316379
CELLULAR DIVALENT INORGANIC CATION HOMEOSTASIS%GOBP%GO:0072503	0.0338743
KERATINOCYTE DIFFERENTIATION%GOBP%GO:0030216	0.0342721
SYNAPSE ORGANIZATION%GOBP%GO:0050808	0.0346503
RHO GTPASES ACTIVATE PKNS%REACTOME DATABASE ID RELEASE 62%5625740	0.0352843
REGULATION OF MUSCLE SYSTEM PROCESS%GOBP%GO:0090257	0.0368949
INTERCALATED DISC%GOCC%GO:0014704	0.0371163
PID_PI3K_PLC_TRK_PATHWAY%MSIGDB_C2%PID_PI3K_PLC_TRK_PATHWAY	0.0378276
TRK RECEPTOR SIGNALING MEDIATED BY PI3K AND PLC-GAMMA%PATHWAY INTERACTION DATABASE NCI-NATURE CURATED DATA%TRK RECEPTOR SIGNALING MEDIATED BY PI3K AND PLC-GAMMA	0.0386224
CELLULAR CALCIUM ION HOMEOSTASIS%GOBP%GO:0006874	0.0386702
ANIMAL ORGAN MORPHOGENESIS%GOBP%GO:0009887	0.0412241
ACTIN BINDING%GOMF%GO:0003779	0.0411917
POSITIVE REGULATION OF CELL-SUBSTRATE ADHESION%GOBP%GO:0010811	0.0412579
ACTIN FILAMENT BUNDLE ORGANIZATION%GOBP%GO:0061572	0.0433413
BIOCARTA_RHO_PATHWAY%MSIGDB_C2%BIOCARTA_RHO_PATHWAY	0.043508
MEMBRANE RAFT%GOCC%GO:0045121	0.0433932
CALCIUM ION TRANSMEMBRANE TRANSPORT%GOBP%GO:0070588	0.0441553
CELL SURFACE INTERACTIONS AT THE VASCULAR WALL%REACTOME DATABASE ID RELEASE 62%202733	0.0455823
MEMBRANE MICRODOMAIN%GOCC%GO:0098857	0.045355
CALCIUM ION HOMEOSTASIS%GOBP%GO:0055074	0.0464995
DEGRADATION OF THE EXTRACELLULAR MATRIX%REACTOME DATABASE ID RELEASE 62%1474228	0.0475268
CYTOSKELETAL PROTEIN BINDING%GOMF%GO:0008092	0.0481281
MODIFICATION BY HOST OF SYMBIONT MORPHOLOGY OR PHYSIOLOGY%GOBP%GO:0051851	0.0486945
POSITIVE REGULATION OF ANGIOGENESIS%GOBP%GO:0045766	0.0486161
INTRINSIC PATHWAY FOR APOPTOSIS%REACTOME DATABASE ID RELEASE 62%109606	0.0499733
