# Supplementary material for: Mammary molecular portraits reveal lineage-specific features and progenitor cell vulnerabilities
Source: J Cell Biol. 2018 Aug 6;217(8):2951–74. doi: 10.1083/jcb.201804042 (PMC6080920; doi:10.1083/jcb.201804042)
Supplement: Tables S1-S9 (zipped Excel files) [file JCB_201804042_TablesS1--S9.zip › JCB_201804042_TableS7.xlsx]

## Sheet: E vs. EP mammary proteomes
ER-PR-basal, ER-PR-luminal progenitor, and ER+PR+luminal proteomes, generated from E vs. EP treated mice.
Uniprot	Gene.names	Protein.names	P_e.b.1	P_e.b.2	P_e.ap.1	P_e.ap.2	P_e.pr.l.1	P_e.pr.l.2	P_e.p.b.1	P_e.p.b.1.rep	P_e.p.b.2	P_e.p.b.2.rep	P_e.p.ap.1	P_e.p.ap.2	P_e.p.pr.l.1	P_e.p.pr.l.2	lfq.e.b.1	lfq.e.b.2	lfq.e.ap.1	lfq.e.ap.2	lfq.e.pr.l.1	lfq.e.pr.l.2	lfq.e.p.b.1	lfq.e.p.b.1.rep	lfq.e.p.b.2	lfq.e.p.b.2.rep	lfq.e.p.ap.1	lfq.e.p.ap.2	lfq.e.p.pr.l.1	lfq.e.p.pr.l.2	ibaq.e.b.1	ibaq.e.b.2	ibaq.e.ap.1	ibaq.e.ap.2	ibaq.e.pr.l.1	ibaq.e.pr.l.2	ibaq.e.p.b.1	ibaq.e.p.b.1.rep	ibaq.e.p.b.2	ibaq.e.p.b.2.rep	ibaq.e.p.ap.1	ibaq.e.p.ap.2	ibaq.e.p.pr.l.1	ibaq.e.p.pr.l.2	LFQ.or.adj.iBAQ_e.b.1	LFQ.or.adj.iBAQ_e.b.2	LFQ.or.adj.iBAQ_e.ap.1	LFQ.or.adj.iBAQ_e.ap.2	LFQ.or.adj.iBAQ_e.pr.l.1
A1A5B6	Tbc1d25	TBC1 domain family member 25	2	1	1	1	0	2	2	1	0	0	2	1	1	1	0	0	0	0	0	594200000	0	0	0	0	0	0	0	0	57666000	101270000	7379000	60284000	0	91067000	38252000	15337000	0	0	35520000	51067000	97795000	58609000	6.29616e+08	1.23274e+09	1.73699e+08	8.2043e+08	1
A2A432	Cul4b	Cullin-4B	6	6	10	10	10	9	12	15	13	11	15	14	12	11	48406000	55080000	55241000	47812000	47260000	36609000	42800000	59786000	51164000	53762000	64708000	53906000	50345000	57133000	660000	912370	699680	1099700	4099800	2976500	1801600	6408900	3755200	2290300	4184800	2194900	11325000	5129400	48406000	55080000	55241000	47812000	47260000
A2A4P0	Dhx8	ATP-dependent RNA helicase DHX8	2	2	1	1	3	1	3	4	4	4	2	3	4	4	0	0	0	0	6434700	0	0	3300700	7434000	0	4846900	0	3645300	6521900	407170	357350	36919	87439	282710	232870	249210	200730	788690	496660	129070	218060	510640	447220	4.44561e+06	4.34995e+06	869058	1.18999e+06	1.40346e+06
A2A6A1	Gpatch8	G patch domain-containing protein 8	1	2	2	2	2	2	3	1	2	2	2	2	3	3	0	0	0	0	0	0	3492300	0	0	4795500	0	0	3863800	2655200	44331	89680	53737	57334	125070	148640	173500	131400	170990	203290	60913	88618	903160	171520	484020	1.09166e+06	1.26495e+06	780282	620888
A2A6Q5	Cdc27	Cell division cycle protein 27 homolog	0	0	0	1	1	0	0	1	0	0	1	1	2	1	0	0	0	0	1805400	0	0	0	0	0	0	0	0	0	0	0	0	84840	197600	0	0	225500	0	0	175710	402500	1098700	324010	1	1	1	1.15462e+06	980951
A2A791	Zmym4	Zinc finger MYM-type protein 4	1	0	1	1	0	0	1	1	1	1	2	1	2	2	0	0	0	0	0	0	0	0	0	0	3435200	0	1545800	1664600	27994	0	46475	22375	0	0	61791	65257	66781	62166	118450	52627	314040	87729	305647	1	1.094e+06	304511	1
A2A7S8	Kiaa1522	Uncharacterized protein KIAA1522	0	0	2	1	6	6	4	3	4	3	2	1	5	6	0	0	0	0	39167000	13424000	5508300	5713100	4769300	9854700	0	0	11998000	6780400	0	0	89666	89177	2391900	2287700	377020	439920	379710	926980	124530	38330	2464600	1056100	1	1	2.1107e+06	1.21365e+06	1.18742e+07
A2A863	Itgb4	Integrin beta-4	48	45	18	19	26	22	40	38	31	36	23	20	22	18	596450000	529380000	62427000	108360000	115290000	107040000	302190000	303010000	288070000	322300000	107270000	128840000	98023000	94327000	11541000	11342000	526710	1308500	4216600	3280200	10470000	14857000	13602000	8996200	2104200	2088500	8079100	2500200	596450000	529380000	62427000	108360000	115290000
A2A8L5	Ptprf	Receptor-type tyrosine-protein phosphatase F	0	0	0	0	1	1	0	0	0	1	1	1	2	1	0	0	0	0	0	0	0	0	0	0	0	0	7017500	0	0	0	0	0	141470	80203	0	0	0	14835	113690	44767	838950	126440	1	1	1	1	702303
A2A8Z1	Osbpl9	Oxysterol-binding protein-related protein 9	5	3	3	5	8	7	4	5	4	4	6	6	17	13	16993000	12288000	10163000	26368000	38391000	41874000	23268000	23809000	18121000	15135000	30591000	22982000	125180000	112890000	814250	763170	320920	1263300	4683900	5949500	2069600	2660600	2551500	2110500	2677500	1533000	61450000	15460000	16993000	12288000	10163000	26368000	38391000
A2AAY5	Sh3pxd2b	SH3 and PX domain-containing protein 2B	9	9	1	1	7	9	9	10	8	12	5	6	7	8	61799000	54371000	0	0	31708000	29064000	58673000	52733000	54874000	84500000	17298000	22416000	26345000	29251000	2331000	2355200	44182	173790	2487700	3390100	4295800	5941100	5387300	5849800	1203000	910620	7353300	2256900	2.54506e+07	2.86694e+07	1.04003e+06	2.36518e+06	1.23498e+07
A2ABV5	Med14	Mediator of RNA polymerase II transcription subunit 14	0	2	0	1	2	2	1	3	3	2	4	3	2	2	0	28435000	0	0	0	10193000	0	12597000	10418000	0	21759000	10580000	0	17882000	0	1538800	0	70940	407970	554500	54346	436270	614130	158340	494390	229880	751140	444020	1	1.87315e+07	1	965452	2.0253e+06
A2ACP1	Ttc39a	Tetratricopeptide repeat protein 39A	0	0	0	1	2	2	0	0	0	0	0	0	1	1	0	0	0	0	3403100	7262300	0	0	0	0	0	0	0	0	0	0	0	144070	526670	1086200	0	0	0	0	0	0	661410	116400	1	1	1	1.96071e+06	2.61456e+06
A2ADY9	Ddi2	Protein DDI1 homolog 2	6	6	9	11	12	10	11	11	8	9	12	10	11	12	55683000	76297000	89605000	200360000	147510000	172250000	91262000	82031000	96737000	60461000	157390000	167160000	154650000	146040000	3031400	5195300	4190900	17994000	34976000	28741000	13954000	15217000	16937000	9147100	22810000	13445000	92813000	30842000	55683000	76297000	89605000	200360000	147510000
A2AGT5	Ckap5	Cytoskeleton-associated protein 5	14	10	7	9	15	12	13	14	11	10	13	14	12	14	48605000	54335000	20809000	47803000	43320000	48374000	64622000	71770000	80021000	34829000	62743000	52876000	41428000	46497000	1029700	965030	122860	541820	2821700	2090300	2075900	2831800	2595000	778840	1383100	1530200	4340600	1752800	48605000	54335000	20809000	47803000	43320000
A2AIV2	Kiaa1429	Protein virilizer homolog	5	4	7	5	6	5	6	8	8	8	9	8	10	6	19245000	0	11678000	20344000	22686000	20924000	17782000	21816000	17200000	25472000	32562000	21794000	21023000	26480000	342210	294700	178060	467890	527190	457770	462710	1193500	782130	782390	733180	742190	3242700	586090	3.73636e+06	3.58732e+06	4.19146e+06	6.36771e+06	2.61714e+06
A2AJ15	Man1b1	Endoplasmic reticulum mannosyl-oligosaccharide 1,2-alpha-mannosidase	0	2	0	0	1	1	1	0	1	1	0	0	2	2	0	0	0	0	0	0	0	0	0	0	0	0	11648000	0	0	370700	0	0	61541	93817	330550	0	44044	51292	0	0	4395200	645050	1	4.51246e+06	1	1	305510
A2AJI0	Map7d1	MAP7 domain-containing protein 1	2	1	0	0	4	3	3	3	2	3	0	0	2	3	0	0	0	0	14170000	16533000	0	0	8934600	6693600	0	0	0	11398000	646870	534590	0	0	2018900	2172400	1439400	1819400	898360	691440	0	0	2040800	1431100	7.06273e+06	6.50745e+06	1	1	1.00225e+07
A2ALU4	Shroom2	Protein Shroom2	1	1	1	1	2	1	1	1	1	1	1	2	1	2	0	0	0	0	99199000	0	0	0	0	0	0	0	0	77718000	2843700	6471700	153720	2981500	4828200	6877500	2063500	1894700	5747000	2098100	1768300	2268400	5323100	4052800	3.10484e+07	7.87787e+07	3.6185e+06	4.05765e+07	2.39688e+07
A2AN08	Ubr4	E3 ubiquitin-protein ligase UBR4	28	21	16	16	45	41	27	34	22	28	34	26	45	43	77947000	103100000	78046000	77657000	157880000	136000000	91850000	103560000	77112000	97662000	117100000	99964000	111560000	130580000	628170	601920	213220	329040	3465300	3097500	1249000	1694400	1260400	1144900	1325100	844160	5870300	2420500	77947000	103100000	78046000	77657000	157880000
A2AP18	Plch2	1-phosphatidylinositol 4,5-bisphosphate phosphodiesterase eta-2	2	2	0	0	1	1	5	4	5	6	0	0	2	0	14192000	11076000	0	0	0	0	10371000	7863100	7429600	10474000	0	0	9591700	0	138830	168000	0	0	344970	36132	801790	633470	570590	770520	0	0	404070	0	1.51579e+06	2.04503e+06	1	1	1.71254e+06
A2APT9	Klhdc7a	Kelch domain-containing protein 7A	0	0	4	6	0	0	0	0	0	0	4	3	1	1	0	0	26449000	31169000	0	0	0	0	0	0	38297000	0	0	0	0	0	795560	1987200	0	0	0	0	0	0	1896800	599830	103430	67932	1	1	1.87271e+07	2.70446e+07	1
A2AQ19	Rtf1	RNA polymerase-associated protein RTF1 homolog	4	4	5	3	4	5	6	6	4	4	6	6	5	6	14243000	13786000	24987000	12771000	12688000	12014000	15143000	15367000	16258000	20450000	10578000	15140000	15770000	11405000	558890	530430	553230	325250	1074400	1377300	1359100	1953100	2238200	1533500	1472700	1350000	5262000	1173000	14243000	13786000	24987000	12771000	12688000
A2AQ25	Skt	Sickle tail protein	27	22	21	21	21	22	28	24	27	25	18	19	16	20	93272000	116420000	121590000	82077000	73358000	84710000	102180000	97849000	122060000	117810000	47861000	65062000	65811000	65618000	1877800	1873500	663370	1067500	2611200	3545700	3849700	3842400	5633800	3002700	1139100	1024400	6360900	2422100	93272000	116420000	121590000	82077000	73358000
A2AR02	Ppig	Peptidyl-prolyl cis-trans isomerase G	4	4	3	4	3	3	4	4	4	4	4	4	3	4	28718000	31535000	36439000	33483000	38085000	35106000	36969000	40003000	37423000	36472000	41531000	42550000	39502000	37117000	2346600	3013500	1357700	2704400	6187400	5554200	6272600	8278500	9150000	4306500	5694600	4546800	9195400	6914400	28718000	31535000	36439000	33483000	38085000
A2AWA9	Rabgap1	Rab GTPase-activating protein 1	5	5	1	2	6	5	6	4	3	2	6	5	6	6	19430000	20192000	0	21604000	14261000	14144000	18542000	18573000	21801000	0	19732000	18191000	13835000	15644000	753080	859410	22837	500900	1155500	1309900	1125000	1044000	1324400	192610	1027300	835700	2626500	1603900	8.22237e+06	1.04614e+07	537573	6.81695e+06	5.73628e+06
A2AWP8	Arhgef10l	Rho guanine nucleotide exchange factor 10-like protein	0	0	6	10	11	9	1	1	0	0	11	6	7	8	0	0	20278000	62674000	35505000	42382000	0	0	0	0	49623000	41705000	19834000	20865000	0	0	396420	2047600	2260400	3285600	91439	146920	0	0	3049600	1510600	4934100	1552800	1	1	9.33156e+06	2.78666e+07	1.12214e+07
A2BDX3	Mocs3	Adenylyltransferase and sulfurtransferase MOCS3;Molybdopterin-synthase adenylyltransferase;Molybdopterin-synthase sulfurtransferase	4	3	3	4	5	4	4	3	3	4	3	5	4	4	39856000	43771000	34227000	30219000	32639000	35356000	33644000	27926000	33757000	52820000	22166000	36587000	35821000	20599000	2283700	2729300	1014400	1547100	5508900	5637600	3669800	3577700	4471400	6923000	1947000	2704400	17641000	3800200	39856000	43771000	34227000	30219000	32639000
A2BE28	Las1l	Ribosomal biogenesis protein LAS1L	4	4	5	4	5	6	10	8	6	9	9	8	7	8	18096000	25007000	16122000	29555000	27486000	23320000	30247000	34495000	32359000	30850000	36438000	34613000	32761000	37885000	578550	629210	193160	683500	1645700	1697900	2812400	4144800	4888100	4111700	2920800	2098700	7323000	2778200	18096000	25007000	16122000	29555000	27486000
A2BH40	Arid1a	AT-rich interactive domain-containing protein 1A	12	7	9	11	12	15	14	15	11	16	22	18	16	18	65699000	56242000	139210000	61871000	59328000	59483000	65847000	66939000	74734000	71131000	82778000	79460000	63960000	70274000	1529000	870260	1184800	677100	3122700	3728200	2963600	2520200	3379000	3018600	3722000	2638300	10970000	4309100	65699000	56242000	139210000	61871000	59328000
A2RSY6	Trmt1l	TRMT1-like protein	0	0	1	0	4	2	2	2	1	0	2	1	3	4	0	0	0	0	5080300	0	2553500	0	0	0	8027800	0	4943200	6147900	0	0	6368	0	861480	418420	104810	473580	39611	0	275170	69745	1542100	772590	1	1	149900	1	4.27667e+06
A2RTL5	Rsrc2	Arginine/serine-rich coiled-coil protein 2	0	0	1	0	1	1	0	0	0	0	0	1	1	2	0	0	0	0	0	0	0	0	0	0	0	0	0	6512300	0	0	151830	0	2877700	3064700	0	0	0	0	0	1521400	567840	2337600	1	1	3.57401e+06	1	1.42858e+07
A3KMP2	Ttc38	Tetratricopeptide repeat protein 38	6	7	12	8	9	6	6	8	9	6	10	9	16	14	42947000	50589000	59574000	87352000	52399000	60987000	55943000	54719000	66957000	38068000	69307000	59594000	255120000	165400000	2424200	2891000	2628300	4630300	8485800	7349100	4990700	7495000	9503000	4179400	6717500	4249700	145310000	27701000	42947000	50589000	59574000	87352000	52399000
A6H5Y3	Mtr	Methionine synthase	3	2	1	1	3	2	3	4	2	4	2	1	3	2	0	0	0	0	0	0	0	0	0	13097000	0	0	0	0	198750	151860	90561	257450	410090	387110	384090	462350	182190	617800	284430	264370	1171000	393050	2.17002e+06	1.84856e+06	2.13177e+06	3.50374e+06	2.03582e+06
A6H5Z3	Exoc6b	Exocyst complex component 6B	2	2	1	1	1	1	2	1	1	2	2	2	2	1	0	0	0	0	0	0	0	0	0	6076300	0	0	0	0	384400	224180	34361	225790	107120	189040	524760	158700	301480	420780	371960	244070	577370	324740	4.197e+06	2.7289e+06	808844	3.07287e+06	531779
A6H630		UPF0364 protein C6orf211 homolog	0	0	0	1	4	4	2	1	1	0	3	1	5	5	0	0	0	0	17558000	18708000	0	0	0	0	0	0	13576000	19253000	0	0	0	67129	2666500	2978400	178130	185970	238490	0	532040	117670	8188900	3122600	1	1	1	913586	1.32374e+07
A6X919	Dpy19l1	Probable C-mannosyltransferase DPY19L1	2	2	1	0	1	0	3	2	3	2	0	0	0	0	5841500	6378500	0	0	0	0	7677700	6843100	10954000	7867900	0	0	0	0	258360	288180	50371	0	58285	0	823410	1064000	2116300	749150	0	0	0	0	2.82086e+06	3.50796e+06	1.18571e+06	1	289346
A8C756	Thada	Thyroid adenoma-associated protein homolog	1	0	0	0	0	0	1	1	1	0	2	0	1	1	0	0	0	0	0	0	0	0	0	0	5335500	0	0	0	26381	0	0	0	0	0	47373	84451	0	0	138060	0	143290	31033	288036	1	1	1	1
B1AVY7	Kif16b	Kinesin-like protein KIF16B	1	0	0	1	2	1	0	1	0	0	0	0	1	1	0	0	0	0	8261200	0	0	0	0	0	0	0	0	0	91413	0	0	10480	503770	353420	0	68400	0	0	0	0	138130	68323	998076	1	1	142627	2.50088e+06
B1AVZ0	Uprt	Uracil phosphoribosyltransferase homolog	1	2	0	1	1	1	1	1	1	1	2	1	2	1	0	25768000	0	0	0	0	0	0	0	0	16103000	0	21295000	0	198440	3815200	0	215120	2422000	2004800	522990	22283	573450	625630	1311200	244310	10965000	2502300	2.16663e+06	4.64416e+07	1	2.92766e+06	1.20236e+07
B1AY13	Usp24	Ubiquitin carboxyl-terminal hydrolase 24	2	0	0	1	2	3	3	1	1	0	3	4	2	3	13308000	0	0	0	7568100	7229000	0	0	0	0	6280600	5714600	6199900	12215000	137440	0	0	35599	311120	238190	112480	25605	17263	0	162590	113720	350790	288410	1.50061e+06	1	1	484481	1.5445e+06
B1AZI6	Thoc2	THO complex subunit 2	11	10	4	7	14	12	10	15	18	16	14	13	18	21	41924000	32956000	20935000	47030000	52592000	66475000	51482000	67591000	55768000	36934000	71727000	64043000	99248000	119580000	869470	668320	114670	688620	2730800	2814300	1751600	3896100	5232000	2238700	2301000	1568700	16187000	6739700	41924000	32956000	20935000	47030000	52592000
B1AZP2	Dlgap4	Disks large-associated protein 4	2	2	0	2	3	2	2	1	1	0	1	1	4	2	0	0	0	0	7689100	0	9831300	0	0	0	0	0	3981300	3743700	619970	370760	0	85345	766370	807830	580390	234830	161000	0	132340	101670	1339200	350990	6.76903e+06	4.51319e+06	1	1.1615e+06	3.80451e+06
B2RQE8	Arhgap42	Rho GTPase-activating protein 42	7	6	4	4	1	1	6	2	3	5	2	3	3	1	131050000	124220000	33759000	69516000	0	0	30976000	46234000	29636000	46768000	0	31932000	0	0	3831300	5486100	423810	2947800	1995200	3166400	1129200	161580	2126800	2334400	844130	1941400	2025700	1146500	4.18314e+07	6.67812e+07	9.97631e+06	4.01178e+07	9.90482e+06
B2RRE7	Otud4	OTU domain-containing protein 4	2	1	1	0	1	0	2	1	1	0	3	3	3	1	9357400	0	0	0	0	0	11938000	0	0	0	6822500	8643900	11790000	0	374090	10219	16895	0	646070	0	637790	237300	36599	0	393270	447200	2712700	138530	4.08443e+06	124394	397701	1	3.2073e+06
B2RX12	Abcc3	Canalicular multispecific organic anion transporter 2	0	1	0	0	4	4	0	0	0	0	0	0	1	1	0	0	0	0	16477000	16755000	0	0	0	0	0	0	0	0	0	52602	0	0	1222700	1364400	0	0	0	0	0	0	344210	154890	1	640313	1	1	6.06988e+06
B2RXC1	Trappc11	Trafficking protein particle complex subunit 11	1	1	1	1	4	3	1	1	0	1	0	3	3	2	0	0	0	0	0	3378400	0	0	0	0	0	2808800	0	0	78541	20878	53798	99464	402720	241300	33226	85467	0	102720	0	120380	867180	297020	857536	254144	1.26638e+06	1.35365e+06	1.99923e+06
B2RXS4;Q9QZC2;Q3UH93;Q8CJH3	Plxnb2	Plexin-B2	13	8	19	15	19	20	11	14	11	13	19	18	22	20	50508000	55630000	115090000	77932000	56632000	58367000	35509000	59732000	61789000	43691000	65608000	68926000	83792000	66720000	975760	654820	942630	1270500	3309800	4114500	1096200	2397600	1916500	1545400	2634700	1765300	15191000	3972700	50508000	55630000	115090000	77932000	56632000
B2RY04	Dock5	Dedicator of cytokinesis protein 5	1	1	1	1	6	7	2	1	1	1	1	2	5	6	0	0	0	0	14810000	22167000	10699000	0	0	0	0	11016000	12058000	14492000	43555	49064	10057	43523	522200	1150900	163190	164930	293790	73236	193080	123660	1717800	942300	475547	597246	236738	592322	2.59237e+06
B2RY56	Rbm25	RNA-binding protein 25	11	10	7	10	10	9	12	12	11	9	10	10	10	11	67574000	80435000	103300000	84974000	85359000	96785000	83786000	98161000	75169000	111050000	83937000	95370000	112510000	91363000	4019900	4316100	1485000	4198400	11817000	12943000	8124700	12140000	13407000	10334000	8077200	6150800	42255000	13528000	67574000	80435000	103300000	84974000	85359000
B7ZMP1	Xpnpep3	Probable Xaa-Pro aminopeptidase 3	1	2	2	1	2	1	2	3	2	1	3	3	0	2	0	0	0	0	0	0	0	0	0	0	6679700	8086800	0	0	103710	200880	164550	58041	684770	110770	707640	1703200	653330	89854	655810	775200	0	505160	1.13234e+06	2.44527e+06	3.87344e+06	789904	3.39942e+06
B8ZXI1	Qtrtd1	Queuine tRNA-ribosyltransferase subunit QTRTD1	3	1	1	1	1	2	3	3	4	2	4	3	3	2	17062000	0	0	0	0	21047000	18221000	27287000	35314000	15789000	27478000	27727000	0	0	1347800	467600	230240	2154200	1715400	5528700	2927900	6462800	12470000	2893200	4722800	3302900	10185000	6765100	1.47157e+07	5.692e+06	5.41975e+06	2.93174e+07	8.51581e+06
D3YXK2	Safb	Scaffold attachment factor B1	11	8	11	10	11	11	13	12	10	12	12	10	11	12	103430000	152660000	137320000	191900000	105930000	116770000	209920000	243540000	202670000	157460000	183450000	208570000	159480000	163680000	5290300	7248900	3263900	8527600	11729000	13431000	18746000	30210000	26069000	13793000	12970000	11215000	50301000	17396000	103430000	152660000	137320000	191900000	105930000
D3YZP9	Ccdc6	Coiled-coil domain-containing protein 6	4	3	3	4	4	5	4	6	3	2	6	7	4	4	6704200	11448000	11887000	0	14314000	12798000	10435000	10725000	9737100	15334000	16729000	18981000	12431000	10935000	524480	560270	293210	572840	1113100	2318700	770580	2108400	1839000	973740	2764900	3110600	9212400	1838700	5.72644e+06	6.82005e+06	6.90204e+06	7.79602e+06	5.52579e+06
D3Z4S3	Ptrhd1	Putative peptidyl-tRNA hydrolase PTRHD1	2	0	1	1	1	1	0	2	1	2	0	1	1	2	0	0	0	0	0	0	0	0	0	0	0	0	0	14671000	2104200	0	131540	2084600	3559600	8588200	0	7081800	85587	3600300	0	2115000	14379000	7240900	2.29743e+07	1	3.0964e+06	2.83702e+07	1.7671e+07
D3Z7P3	Gls	Glutaminase kidney isoform, mitochondrial	11	8	7	6	12	12	13	11	10	10	10	11	11	13	57789000	53923000	71388000	43889000	67948000	65908000	68368000	74529000	80483000	66671000	55796000	56197000	75455000	69695000	4242900	1837300	916600	979980	8931400	11588000	8199200	8653500	8806900	5912900	3818000	3820600	26246000	8613900	57789000	53923000	71388000	43889000	67948000
E9PZJ8	Ascc3	Activating signal cointegrator 1 complex subunit 3	1	0	0	1	5	2	2	3	2	4	3	2	4	6	0	0	0	0	8393900	0	0	7199000	7630700	0	0	0	9425200	10074000	27071	0	0	31002	351550	119480	39545	123670	187520	126090	140360	37147	951880	480730	295570	1	1	421919	1.74521e+06
E9PZQ0	Ryr1	Ryanodine receptor 1	2	2	0	1	2	2	2	1	1	1	1	0	0	1	95559000	41826000	0	0	39658000	20154000	26902000	0	0	0	0	0	0	0	376330	542810	0	139980	408120	332880	709500	37763	1361400	450220	302080	0	0	312360	4.10889e+06	6.60752e+06	1	1.90505e+06	2.02604e+06
E9Q1P8	Irf2bp2	Interferon regulatory factor 2-binding protein 2	7	9	6	9	3	4	10	8	5	8	12	11	5	4	23417000	38667000	69546000	56446000	13423000	14779000	44846000	37973000	34115000	64488000	75921000	71964000	27047000	23824000	1902100	3212700	1414800	3673800	646910	893810	4868600	4755400	4902600	5509700	8320300	6002800	6759800	1820400	23417000	38667000	69546000	56446000	13423000
E9Q555	Rnf213	E3 ubiquitin-protein ligase RNF213	1	0	9	11	22	23	6	7	5	4	36	33	14	18	0	0	16001000	19315000	72496000	63372000	14413000	14235000	7725100	10501000	217730000	218370000	30751000	44161000	1804.1	0	62316	203800	1073700	1282000	160250	171700	172550	88729	1803500	1197700	1740900	734600	19697.7	1	1.46689e+06	2.7736e+06	5.3302e+06
E9Q557	Dsp	Desmoplakin	78	63	40	33	72	64	80	64	70	67	19	23	60	59	707700000	744610000	325630000	250110000	615640000	500460000	482900000	530450000	569260000	433750000	56419000	104980000	371220000	323160000	9068900	8516000	1178900	1678500	16247000	12886000	10053000	13528000	17856000	8526000	660170	848490	24718000	8129600	707700000	744610000	325630000	250110000	615640000
E9Q634;P70248	Myo1e	Unconventional myosin-Ie	10	12	10	9	14	14	10	9	8	7	13	12	10	12	44962000	58871000	54851000	53414000	67543000	59566000	47765000	45399000	69114000	41861000	45838000	62219000	54529000	54863000	1452600	2048500	673590	1105800	5820200	7263900	2460600	2389400	3537700	1729400	2359400	1942400	9511800	4515100	44962000	58871000	54851000	53414000	67543000
E9QMW4		Putative uncharacterized protein C16orf96 homolog	1	0	1	1	2	3	1	1	1	1	1	0	1	2	0	0	0	0	29267000	87636000	0	0	0	0	0	0	0	0	100600	0	687070	695880	1150700	8989700	521920	768860	1659000	668360	519360	0	737300	1030900	1.09838e+06	1	1.61733e+07	9.47052e+06	5.71245e+06
O08528	Hk2	Hexokinase-2	0	0	0	1	9	7	0	0	0	0	2	0	6	6	0	0	0	0	52200000	53178000	0	0	0	0	27944000	0	24136000	32368000	0	0	0	32877	5530300	4842800	0	0	0	0	655470	0	6401600	2458700	1	1	1	447437	2.74542e+07
O08529	Capn2	Calpain-2 catalytic subunit	13	13	8	8	14	12	12	13	10	15	7	7	11	10	150470000	151250000	66266000	61336000	107330000	83218000	124420000	151200000	105020000	105800000	52251000	45361000	70609000	75720000	8992200	8921500	1250300	2565100	13587000	13700000	10962000	18876000	14240000	10259000	2422100	1352100	26278000	8566700	150470000	151250000	66266000	61336000	107330000
O08532	Cacna2d1	Voltage-dependent calcium channel subunit alpha-2/delta-1;Voltage-dependent calcium channel subunit alpha-2-1;Voltage-dependent calcium channel subunit delta-1	19	16	0	1	0	0	19	17	12	17	0	0	0	0	134610000	129210000	0	0	0	0	81270000	75987000	52985000	82173000	0	0	0	0	4566300	4334900	0	10443	0	0	5108400	5420600	3440100	4756900	0	0	0	0	4.98563e+07	5.27679e+07	1	142123	1
O08539	Bin1	Myc box-dependent-interacting protein 1	5	4	8	8	2	1	8	8	6	5	8	7	1	0	30360000	32207000	65804000	56983000	10728000	0	28463000	39242000	37241000	41137000	29803000	34695000	0	0	1680600	1307200	2066100	3396800	335320	122720	3765300	6576000	5794200	3361800	4476200	2982400	370700	0	1.83493e+07	1.59123e+07	4.86351e+07	4.62285e+07	1.66464e+06
O08547	Sec22b	Vesicle-trafficking protein SEC22b	8	5	9	8	10	9	8	9	9	7	8	6	10	10	65184000	103810000	65928000	102470000	97790000	117070000	107700000	100470000	157010000	81581000	89973000	80431000	118520000	136430000	11149000	14164000	4848700	11657000	43805000	44304000	21719000	36522000	58947000	18076000	19869000	10163000	134160000	53452000	65184000	103810000	65928000	102470000	97790000
O08553	Dpysl2	Dihydropyrimidinase-related protein 2	22	22	7	9	2	1	21	22	22	23	10	8	2	0	1354600000	1357500000	58466000	42533000	2181000	0	789580000	914620000	768380000	587370000	32529000	33380000	989450	0	82005000	82902000	1308800	3015900	776670	141190	77189000	121130000	117000000	69367000	3952500	2861000	551980	0	8.95357e+08	1.00915e+09	3.08086e+07	4.10446e+07	3.85564e+06
O08573	Lgals9	Galectin-9	7	7	4	2	3	5	6	4	5	3	1	2	2	2	50234000	42567000	24847000	21778000	12754000	11501000	25848000	16099000	11292000	19927000	0	0	8320700	10558000	7080400	7520200	659250	1603900	2485400	2251500	12577000	2370900	2486000	1614700	1074300	1091900	2516400	1555500	7.73061e+07	9.15419e+07	1.55185e+07	2.18281e+07	1.23383e+07
O08579	Emd	Emerin	9	7	7	7	8	9	7	10	9	9	7	9	8	9	169550000	205790000	68260000	117980000	117150000	126410000	186450000	193750000	145700000	157270000	89117000	100390000	83033000	78899000	30664000	24091000	4188600	16808000	49759000	55788000	38754000	76843000	50516000	43181000	17250000	17044000	78523000	23431000	169550000	205790000	68260000	117980000	117150000
O08582	Gtpbp1	GTP-binding protein 1	5	4	5	3	6	5	5	4	4	4	8	7	6	7	31080000	21903000	13985000	16426000	27391000	28170000	27786000	23593000	24073000	15088000	38104000	30490000	25148000	32870000	1345900	1650600	663690	692880	3832900	4866600	2720300	1235400	1492700	1163600	4662100	2616400	12254000	4208600	31080000	21903000	13985000	16426000	27391000
O08583;Q9JJW6	Alyref	THO complex subunit 4	8	7	8	7	10	9	8	8	8	8	9	10	10	9	168570000	203800000	87476000	267860000	194800000	208980000	266740000	324210000	288660000	182610000	313580000	261010000	217290000	243640000	31127000	26525000	7572400	34495000	70230000	68884000	69856000	104180000	105220000	53788000	70713000	47184000	200460000	80936000	168570000	203800000	87476000	267860000	194800000
O08585	Clta	Clathrin light chain A	3	3	3	3	2	3	3	1	3	3	2	3	3	3	15909000	11185000	26543000	14865000	10096000	7228200	9890800	0	8836600	16391000	14789000	11429000	9066000	9415900	5068200	2925700	3723600	3378600	5876900	5092300	4639300	3931300	5184500	8442600	3216700	4089400	12240000	5217300	5.53362e+07	3.56139e+07	8.7652e+07	4.59808e+07	2.91748e+07
O08600	Endog	Endonuclease G, mitochondrial	1	1	1	2	1	1	1	1	0	1	2	2	1	0	0	0	0	0	0	0	0	0	0	0	0	4946800	0	0	225530	357220	263110	433790	460200	382770	432630	475340	0	334450	981290	581040	985090	0	2.46241e+06	4.34837e+06	6.1935e+06	5.90363e+06	2.28458e+06
O08638;Q02566	Myh11	Myosin-11	142	132	23	21	23	17	140	139	134	140	21	20	22	21	35500000000	34800000000	431870000	403740000	466830000	491580000	18600000000	19200000000	22200000000	17700000000	287230000	321200000	419530000	409420000	685930000	658630000	3802300	7146200	23135000	25829000	584150000	830980000	1034900000	586120000	10640000	7583500	56904000	21480000	35500000000	34800000000	431870000	403740000	466830000
O08648	Map3k4	Mitogen-activated protein kinase kinase kinase 4	0	0	0	1	2	1	0	0	0	0	1	0	2	2	0	0	0	0	2761800	0	0	0	0	0	0	0	0	4565500	0	0	0	37108	127000	110120	0	0	0	0	47678	0	280170	197000	1	1	1	505018	630469
O08663	Metap2	Methionine aminopeptidase 2	12	13	12	15	17	18	16	16	14	13	17	15	17	17	139180000	158470000	51186000	163260000	178980000	183270000	205900000	219090000	208620000	156640000	223870000	181950000	160770000	155860000	7376500	8827000	2609500	9066600	32282000	32857000	26155000	43543000	36313000	17123000	22974000	12978000	91991000	31427000	139180000	158470000	51186000	163260000	178980000
O08664;Q9CXE2	Bcl7c	B-cell CLL/lymphoma 7 protein family member C	2	1	1	1	1	1	2	2	2	3	3	2	3	3	0	0	0	0	0	0	23168000	15129000	17633000	19672000	15198000	0	17115000	11937000	2078000	644590	1215700	0	1453300	5359200	6164800	6552800	9710500	6772400	4897400	4098900	23772000	5107100	2.26883e+07	7.84646e+06	2.86171e+07	1	7.21466e+06
O08688	Capn5	Calpain-5	0	0	2	1	12	13	0	0	0	0	2	2	3	5	0	0	0	0	107370000	69763000	0	0	0	0	13977000	0	19785000	16820000	0	0	205940	27261	10913000	12136000	0	0	0	0	596640	83474	3207800	1447300	1	1	4.84774e+06	371006	5.41757e+07
O08691	Arg2	Arginase-2, mitochondrial	1	1	2	0	12	12	4	3	0	1	5	2	14	14	0	0	1073600	0	42627000	89244000	3239000	3388100	0	0	3605400	1632400	744760000	719080000	118530	48281	173840	0	31725000	44421000	984090	2194900	0	207910	1248900	650810	556030000	174790000	1.29415e+06	587715	4.09212e+06	1	1.57493e+08
O08709	Prdx6	Peroxiredoxin-6	14	12	16	14	19	17	14	14	14	15	14	13	18	17	698340000	865650000	898880000	1290400000	1534200000	1720500000	906110000	848970000	747020000	652780000	1010000000	846970000	2861300000	2027300000	86422000	100960000	77531000	136280000	413830000	504680000	174190000	217950000	216800000	138400000	167180000	109370000	2320000000	533380000	698340000	865650000	898880000	1290400000	1534200000
O08715	Akap1	A-kinase anchor protein 1, mitochondrial	1	0	1	2	0	2	2	1	2	4	5	4	4	4	0	0	0	18936000	0	18376000	25312000	0	16772000	18633000	34456000	27310000	46718000	26415000	218560	0	154840	390930	0	2053100	2158800	0	1836200	1673100	2939700	2065400	19951000	4137100	2.38631e+06	1	3.64487e+06	5.32033e+06	1
O08734	Bak1	Bcl-2 homologous antagonist/killer	1	2	1	2	4	4	4	5	4	3	3	2	5	5	0	21480000	0	12645000	17932000	20998000	12966000	26794000	25971000	18777000	21787000	27437000	13883000	18915000	503560	2390000	261620	992240	7203800	7980500	2637000	13872000	10874000	4507200	3520000	3227700	17179000	7233800	5.49803e+06	2.9093e+07	6.15842e+06	1.35038e+07	3.5762e+07
O08738	Casp6	Caspase-6;Caspase-6 subunit p18;Caspase-6 subunit p11	3	3	2	2	3	2	3	6	3	5	4	2	4	3	8373900	8073300	9053100	8187100	6988900	8452100	9995500	9815500	15602000	14774000	11323000	9212900	7422100	12365000	1370800	1180400	463240	647170	1700800	2248000	1472100	3051700	3356300	4264900	2810000	1184700	10352000	3537300	8373900	8073300	9053100	8187100	6988900
O08739	Ampd3	AMP deaminase 3	0	0	1	0	1	0	0	0	0	0	0	0	2	2	0	0	0	0	0	0	0	0	0	0	0	0	6375300	4076200	0	0	21170	0	113940	0	0	0	0	0	0	0	2192100	462250	1	1	498333	1	565635
O08740	Polr2j	DNA-directed RNA polymerase II subunit RPB11	3	0	0	0	3	3	0	1	1	2	1	1	4	2	9779900	0	0	0	10193000	10451000	0	0	0	0	0	0	10503000	0	3605800	0	0	0	5285500	6988600	0	3130000	8387200	3331000	3961200	329750	25828000	4325900	3.93693e+07	1	1	1	2.62389e+07
O08749	Dld	Dihydrolipoyl dehydrogenase, mitochondrial	11	12	11	10	11	12	11	11	12	13	11	12	12	12	191710000	210070000	196230000	210320000	146680000	118140000	207080000	180710000	164140000	226440000	203170000	204650000	185620000	176920000	16926000	15944000	6891200	13626000	25420000	26999000	29993000	44205000	36664000	30164000	30432000	21088000	109530000	34702000	191710000	210070000	196230000	210320000	146680000
O08756	Hsd17b10	3-hydroxyacyl-CoA dehydrogenase type-2	9	10	10	7	11	8	11	12	12	12	10	9	10	10	440600000	377280000	158570000	311790000	298960000	273750000	483680000	732150000	405600000	356620000	426420000	324130000	371140000	329950000	58850000	52053000	14519000	37540000	90363000	89509000	104280000	185980000	139500000	85137000	71009000	45864000	316200000	96054000	440600000	377280000	158570000	311790000	298960000
O08759	Ube3a	Ubiquitin-protein ligase E3A	3	4	4	3	6	6	4	6	2	3	5	5	7	5	17090000	17082000	39032000	25941000	25136000	24118000	20623000	25816000	24152000	19734000	24498000	26522000	24633000	23877000	691480	773030	460690	778920	3433400	2666400	1318100	3220400	2197000	1216700	1552800	1285100	9654200	2728800	17090000	17082000	39032000	25941000	25136000
O08784	Tcof1	Treacle protein	15	13	13	15	9	11	16	17	16	18	16	17	15	12	83384000	73986000	202980000	82752000	39883000	37355000	88790000	103040000	83572000	139530000	78297000	78098000	47242000	44645000	1980800	1664300	1389900	1907200	2295100	1972000	5145100	10105000	9785200	6868800	3845700	2786900	7842500	2598000	83384000	73986000	202980000	82752000	39883000
O08788	Dctn1	Dynactin subunit 1	21	20	15	13	23	21	26	28	22	18	23	21	28	24	130930000	123140000	48090000	96912000	108150000	111320000	141010000	137150000	136130000	178500000	104970000	109510000	128010000	104860000	3779900	3148400	800370	1846900	6598200	6657700	6662000	10321000	10503000	8408300	5199100	3510500	25944000	6950800	130930000	123140000	48090000	96912000	108150000
O08795	Prkcsh	Glucosidase 2 subunit beta	11	10	11	11	11	14	12	12	11	11	12	11	14	12	136310000	134530000	339320000	197900000	214210000	202920000	153110000	145330000	139650000	195760000	138980000	156590000	265320000	244920000	12724000	11677000	13396000	14762000	47782000	52506000	31075000	33530000	33960000	32544000	22853000	20827000	213440000	68028000	136310000	134530000	339320000	197900000	214210000
O08807	Prdx4	Peroxiredoxin-4	10	9	8	10	10	9	10	10	10	9	10	10	9	10	309230000	345760000	706380000	581830000	325900000	309020000	395140000	373430000	327820000	442660000	556990000	559350000	240880000	257670000	51934000	62095000	46523000	91815000	81618000	160490000	112510000	150130000	168010000	91552000	129280000	96473000	450890000	168570000	309230000	345760000	706380000	581830000	325900000
O08808	Diaph1	Protein diaphanous homolog 1	7	7	12	8	21	14	9	9	6	8	16	14	21	18	33235000	42778000	61016000	59188000	80362000	82076000	39262000	34117000	47093000	36071000	62319000	65505000	74593000	79186000	617540	950470	669260	1153800	7344300	6592800	1477000	2006300	2628300	1255200	3553700	2371200	19075000	5645200	33235000	42778000	61016000	59188000	80362000
O08810	Eftud2	116 kDa U5 small nuclear ribonucleoprotein component	30	29	26	31	35	36	36	37	32	36	37	35	36	36	334810000	383110000	339370000	425980000	408370000	376770000	499480000	523020000	460330000	434620000	595030000	536320000	497100000	544650000	11949000	11635000	5177100	11004000	33255000	33513000	29313000	46078000	43577000	29442000	30263000	20124000	126650000	45253000	334810000	383110000	339370000	425980000	408370000
O08811	Ercc2	TFIIH basal transcription factor complex helicase XPD subunit	2	2	1	2	1	2	2	1	1	2	4	3	3	3	0	0	0	0	0	0	0	0	0	10642000	0	0	7855300	10599000	443010	433460	26320	135070	415890	908790	710700	830480	867080	932080	1307900	918660	2378700	1037200	4.83692e+06	5.27642e+06	619562	1.83822e+06	2.06461e+06
O08848	Trove2	60 kDa SS-A/Ro ribonucleoprotein	5	4	0	1	5	3	4	5	5	5	3	1	6	7	21416000	20028000	0	0	19746000	19013000	20014000	27972000	27459000	18881000	14418000	0	31749000	35848000	1466500	990790	0	158220	2872500	2112200	1988400	4551800	5962600	2621900	970420	63484	13826000	5820600	1.60117e+07	1.20607e+07	1	2.15328e+06	1.426e+07
O08912;Q8CF93	Galnt1	Polypeptide N-acetylgalactosaminyltransferase 1;Polypeptide N-acetylgalactosaminyltransferase 1 soluble form	1	2	3	3	8	7	3	5	1	0	4	2	8	8	0	11202000	0	12563000	16999000	19090000	8720500	9952300	0	0	13373000	12316000	30724000	30279000	60357	241080	88704	552330	3825800	3993500	638950	1072500	114790	0	1235900	557790	11625000	4728300	658997	2.93462e+06	2.08805e+06	7.51689e+06	1.89925e+07
O08914	Faah	Fatty-acid amide hydrolase 1	0	0	0	0	3	3	0	0	0	0	0	0	7	6	0	0	0	0	16074000	15802000	0	0	0	0	0	0	21154000	23156000	0	0	0	0	1973300	2086200	0	0	0	0	0	0	16482000	5256400	1	1	1	1	9.7961e+06
O08915	Aip	AH receptor-interacting protein	8	8	3	7	5	6	7	10	10	9	7	9	6	5	64594000	59834000	0	36478000	30256000	32683000	58318000	56820000	80835000	75911000	36720000	29872000	26932000	32709000	8379600	6973500	303720	4153800	9097500	11191000	11771000	18530000	20795000	12137000	5288300	5302300	18151000	9479000	9.14912e+07	8.4887e+07	7.14944e+06	5.65308e+07	4.5163e+07
O08917	Flot1	Flotillin-1	6	6	8	7	7	6	6	7	8	5	3	2	7	9	35698000	21663000	63192000	36567000	29860000	23940000	14540000	12625000	15589000	21327000	8356500	10116000	20150000	15452000	1189600	957890	1993000	1635600	10975000	1253300	1185200	2830000	5566300	2045300	373280	248810	8790000	4271500	35698000	21663000	63192000	36567000	29860000
O08997	Atox1	Copper transport protein ATOX1	5	5	5	5	5	5	5	5	5	5	5	5	5	5	289960000	273690000	203100000	326000000	365970000	391090000	290130000	299710000	474600000	277780000	348590000	415780000	608960000	474420000	124230000	90480000	45698000	136140000	368030000	430570000	233950000	313530000	530690000	201930000	270280000	224230000	1700000000	488610000	289960000	273690000	203100000	326000000	365970000
O09005	Degs1	Sphingolipid delta(4)-desaturase DES1	2	2	1	2	1	1	2	2	2	3	3	3	1	2	0	0	0	0	0	0	27632000	21988000	23925000	27414000	23575000	31727000	0	6813100	4129500	3245600	633560	2643000	9412200	6649000	7784600	7782400	9106800	9041300	6762500	7307800	8156200	1760100	4.50872e+07	3.9508e+07	1.49137e+07	3.59697e+07	4.67252e+07
O09012	Pex5	Peroxisomal targeting signal 1 receptor	4	1	4	3	5	3	3	4	3	0	6	5	7	7	14962000	0	15496000	8335900	18817000	8969600	5511800	7073300	7473300	0	8258900	11995000	9034200	17672000	831950	200840	410120	336280	2553000	885320	395490	701290	766470	0	1045100	873040	4989200	2225000	9.0835e+06	2.44478e+06	9.65405e+06	4.57657e+06	1.26739e+07
O09043	Napsa	Napsin-A	0	0	0	0	0	0	0	0	0	0	0	0	5	1	0	0	0	0	0	0	0	0	0	0	0	0	37178000	0	0	0	0	0	0	0	0	0	0	0	0	0	40810000	397760	1	1	1	1	1
O09044	Snap23	Synaptosomal-associated protein 23	4	5	4	2	4	3	5	5	5	5	3	3	4	5	26859000	27000000	21574000	39372000	24120000	32062000	34422000	38179000	31090000	20685000	33930000	32878000	24631000	32667000	4096500	4282000	1719400	3516100	7711200	10271000	8606400	13254000	19378000	7874400	6188100	4463900	23666000	9761500	26859000	27000000	21574000	39372000	24120000
O09061	Psmb1	Proteasome subunit beta type-1	9	9	11	9	11	12	11	11	10	10	11	11	12	12	215000000	217750000	193900000	248140000	343470000	379190000	260230000	318320000	209650000	197840000	350750000	312970000	360220000	313940000	30755000	32161000	15763000	25386000	119290000	130390000	69072000	84021000	83792000	46695000	67928000	51072000	350710000	73299000	215000000	217750000	193900000	248140000	343470000
O09106	Hdac1	Histone deacetylase 1	7	7	7	8	12	11	10	9	7	7	10	8	10	11	112580000	119820000	136050000	144370000	163350000	153010000	143520000	138280000	120110000	143250000	165740000	184580000	150950000	202390000	7337100	9563500	4748400	7612700	39284000	40130000	20935000	26627000	27311000	18697000	23600000	17809000	92803000	41392000	112580000	119820000	136050000	144370000	163350000
O09110	Map2k3	Dual specificity mitogen-activated protein kinase kinase 3	2	2	3	2	4	5	4	3	2	2	4	4	2	2	5013000	0	0	0	8180100	7023600	5091900	12928000	7434200	3732200	10329000	5002700	7453600	7257700	388260	157930	175910	299960	2161200	2039900	1117800	1759300	802100	330370	1436600	603500	2623400	335320	4.23915e+06	1.92245e+06	4.14085e+06	4.08228e+06	1.07289e+07
O09111	Ndufb11	NADH dehydrogenase [ubiquinone] 1 beta subcomplex subunit 11, mitochondrial	5	3	2	4	4	4	4	4	3	3	5	5	3	4	19869000	20793000	27475000	21929000	15707000	22707000	27824000	32056000	19670000	23339000	25669000	24644000	22452000	17920000	6013700	4381500	1877000	4232000	9713200	12465000	10568000	17915000	10794000	8393800	9491600	7451800	19428000	10733000	19869000	20793000	27475000	21929000	15707000
O09117	Sypl1	Synaptophysin-like protein 1	2	1	1	0	2	2	2	0	1	1	2	1	2	2	1826500	0	0	0	2258200	2134200	1252100	0	0	0	1175800	0	1682200	1369800	514580	235390	178970	0	1446400	1087800	374680	0	258880	401450	316100	105360	2554500	592190	5.61835e+06	2.86535e+06	4.21288e+06	1	7.1804e+06
O09131;Q8K2Q2	Gsto1	Glutathione S-transferase omega-1	12	9	12	10	11	12	13	13	9	13	11	9	14	12	115510000	94761000	122920000	93047000	142760000	149880000	87807000	82713000	83761000	114090000	52058000	64256000	104590000	73095000	12177000	9560500	6564800	7367800	35776000	38453000	20631000	24751000	19902000	27379000	11615000	6767500	91777000	18510000	115510000	94761000	122920000	93047000	142760000
O09159	Man2b1	Lysosomal alpha-mannosidase	4	3	6	5	4	4	8	5	5	4	7	9	8	7	22094000	29701000	25763000	41235000	13488000	17684000	19985000	21734000	35713000	14804000	32983000	38612000	29498000	28033000	464810	641110	670220	1677800	822750	1901000	2378700	1648600	3292700	1109500	2297400	2557900	8104200	2695700	22094000	29701000	25763000	41235000	13488000
O09167	Rpl21	60S ribosomal protein L21	6	6	3	6	5	6	6	6	6	5	6	6	5	5	170630000	107810000	147310000	115990000	186720000	193850000	151610000	132050000	145110000	188040000	175710000	184530000	182750000	177570000	27451000	19650000	8512900	19879000	206420000	195320000	57586000	154690000	196370000	47956000	53035000	40493000	468830000	149800000	170630000	107810000	147310000	115990000	186720000
O09172	Gclm	Glutamate--cysteine ligase regulatory subunit	5	5	3	6	4	5	5	7	7	7	5	4	7	7	72076000	91220000	24411000	34810000	52059000	65819000	163800000	117510000	140930000	114310000	40910000	35164000	111520000	159040000	12650000	14112000	1235700	5136700	18037000	24085000	43826000	46504000	61784000	34093000	12029000	4759800	121010000	57296000	72076000	91220000	24411000	34810000	52059000
O09174	Amacr	Alpha-methylacyl-CoA racemase	2	1	1	1	0	0	2	1	3	2	1	2	0	1	0	0	0	0	0	0	0	0	14652000	0	0	0	0	0	334270	133290	54415	74570	0	0	735910	576140	3093800	561960	127350	389540	0	243160	3.64967e+06	1.62251e+06	1.28091e+06	1.01485e+06	1
O35054	Cldn4	Claudin-4	0	0	0	0	1	1	0	0	0	0	0	1	2	2	0	0	0	0	0	0	0	0	0	0	0	0	22954000	26050000	0	0	0	0	6930800	1706500	0	0	0	0	0	0	39033000	14878000	1	1	1	1	3.44068e+07
O35071	Kif1c	Kinesin-like protein KIF1C	4	3	4	1	4	3	2	5	3	3	5	2	6	6	15164000	0	7336100	0	13342000	11570000	0	12322000	8564300	0	21665000	19904000	17647000	11523000	392600	168300	196150	118080	958390	554910	192470	835210	665340	280500	811220	428470	4896600	1013000	4.28653e+06	2.04868e+06	4.61729e+06	1.607e+06	4.75776e+06
O35075	Dscr3	Down syndrome critical region protein 3 homolog	4	3	3	4	3	2	4	2	1	2	4	3	3	2	9464300	10217000	6419900	9247100	8342300	10506000	13341000	13306000	0	13029000	10068000	10106000	7022300	9741700	1373600	1074600	261290	1222900	1620400	1213200	4140200	2710700	655590	990480	2784400	1792400	4106100	1795200	1.49974e+07	1.30809e+07	6.15066e+06	1.6643e+07	8.04419e+06
O35114	Scarb2	Lysosome membrane protein 2	9	6	10	9	6	7	8	7	8	5	10	6	10	9	69215000	82797000	84585000	95051000	90838000	95017000	69964000	95686000	71332000	89533000	53477000	44632000	114220000	96476000	6077400	5091600	3921000	6889200	15817000	17784000	9622400	12192000	17559000	8027700	9014500	3923800	62154000	17743000	69215000	82797000	84585000	95051000	90838000
O35127	Grcc10	Protein C10	4	4	5	3	4	3	4	5	3	3	2	3	2	2	18177000	19045000	6301400	18478000	11138000	13305000	17237000	18631000	7717300	8444700	15601000	9737600	11111000	11217000	3820700	6180900	3410300	3464800	5764800	7388500	7224000	13248000	4700500	3855700	3362800	2461600	11203000	3886900	18177000	19045000	6301400	18478000	11138000
O35129	Phb2	Prohibitin-2	14	12	12	14	15	13	13	12	10	13	15	15	14	12	305100000	279160000	227940000	357790000	362920000	371110000	362190000	329110000	338910000	310650000	570230000	505850000	444930000	335840000	23872000	19322000	9964200	24249000	72550000	72969000	51604000	61374000	74769000	38860000	77047000	49274000	237570000	53948000	305100000	279160000	227940000	357790000	362920000
O35130	Emg1	Ribosomal RNA small subunit methyltransferase NEP1	3	2	1	3	5	5	3	6	3	3	8	7	7	6	9509900	0	0	11005000	12872000	13077000	15392000	11871000	25594000	7194400	27303000	22179000	14556000	12650000	654270	679960	138660	839610	4354500	5045800	2075100	3144400	3264000	1022200	6191000	3670000	13851000	4599800	7.14353e+06	8.27701e+06	3.264e+06	1.14266e+07	2.16172e+07
O35134	Polr1a	DNA-directed RNA polymerase I subunit RPA1	0	1	1	3	0	1	4	2	1	6	6	6	3	1	0	0	0	0	0	0	15435000	8932900	0	11490000	14751000	11177000	4228000	0	0	14785	17157	49547	0	22018	318280	170460	135050	510650	501740	370940	395520	111470	1	179975	403869	674306	1
O35153	Bet1l	BET1-like protein	1	0	0	1	2	2	2	1	2	2	0	0	3	2	0	0	0	0	0	0	7228700	0	0	0	0	0	7124000	0	608790	0	0	312240	2696400	3173000	2849500	1477700	2660800	1558200	0	0	17358000	3280500	6.64696e+06	1	1	4.2494e+06	1.33858e+07
O35166	Gosr2	Golgi SNAP receptor complex member 2	1	1	2	0	1	1	2	2	2	1	2	2	2	1	0	0	8539500	0	0	0	6232600	0	6824700	0	0	0	0	0	1744600	851410	1326700	0	0	4466700	2692000	4752000	3618200	1150300	2159000	1329300	15347000	1179900	1.90481e+07	1.0364e+07	3.123e+07	1	1
O35215	Ddt	D-dopachrome decarboxylase	5	5	9	9	8	7	6	5	9	6	7	8	9	9	105360000	75962000	166250000	255050000	235450000	300340000	88144000	63841000	100980000	88496000	138500000	148980000	285860000	223040000	15323000	8964400	20441000	37182000	127060000	146440000	19685000	18944000	59943000	29946000	33379000	34895000	471830000	112360000	105360000	75962000	166250000	255050000	235450000
O35218	Cpsf2	Cleavage and polyadenylation specificity factor subunit 2	4	4	7	4	6	6	7	8	7	7	8	6	8	6	26084000	14864000	18156000	21053000	20461000	23585000	22082000	28374000	24435000	19655000	35998000	26745000	29638000	27314000	834250	290130	733970	466360	1805200	2099300	2008700	2858000	3065300	2252300	1799700	1122800	8078800	2316200	26084000	14864000	18156000	21053000	20461000
O35226	Psmd4	26S proteasome non-ATPase regulatory subunit 4	9	8	8	7	9	9	8	10	7	8	10	10	7	9	118010000	130690000	129660000	155480000	142000000	189130000	152470000	158970000	164980000	127180000	153460000	184050000	191040000	156940000	17006000	17256000	6737100	13593000	45719000	64833000	34848000	44766000	42740000	36742000	30446000	27264000	156510000	46072000	118010000	130690000	129660000	155480000	142000000
O35239	Ptpn9	Tyrosine-protein phosphatase non-receptor type 9	5	5	1	4	6	5	4	3	4	2	2	2	4	6	11329000	14845000	0	11538000	13255000	11486000	14418000	19418000	8182700	0	13061000	10841000	12064000	12329000	879500	1221800	25118	476220	2573100	1783000	1217100	1443300	1066100	409180	592910	359640	4113100	1622700	9.60266e+06	1.48727e+07	591267	6.48107e+06	1.27737e+07
O35250	Exoc7	Exocyst complex component 7	0	0	0	0	2	0	1	1	1	0	2	0	1	0	0	0	0	0	3609100	0	0	0	0	0	0	0	0	0	0	0	0	0	427940	0	183860	244810	352840	0	321410	0	1137100	0	1	1	1	1	2.12443e+06
O35286	Dhx15	Putative pre-mRNA-splicing factor ATP-dependent RNA helicase DHX15	24	22	19	25	27	26	27	24	24	25	26	26	26	25	260630000	267540000	222330000	320010000	315790000	282690000	317720000	343500000	409920000	327800000	380270000	361870000	405290000	443740000	11920000	10917000	5720600	13015000	36848000	33421000	25581000	33055000	46736000	26015000	26361000	20031000	131980000	45045000	260630000	267540000	222330000	320010000	315790000
O35295;Q8R4E6	Purb	Transcriptional activator protein Pur-beta	9	9	6	7	7	7	8	8	8	9	7	7	6	7	103630000	98907000	125250000	51992000	40804000	37646000	77196000	74292000	66850000	106280000	34733000	37356000	25304000	28935000	25417000	23212000	6022100	8351800	21348000	20005000	30180000	53388000	33495000	32235000	13715000	8503400	33331000	14694000	103630000	98907000	125250000	51992000	40804000
O35309	Nmi	N-myc-interactor	2	3	4	3	4	5	4	2	2	2	4	3	3	4	4453800	10920000	17691000	11550000	17259000	23870000	8113700	8349600	13795000	11186000	14813000	14383000	15042000	11599000	74465	947660	603490	828010	5814200	6695700	1642700	1025100	3111500	957760	3207000	1984000	9505000	2835000	4453800	10920000	17691000	11550000	17259000
O35326	Srsf5	Serine/arginine-rich splicing factor 5	6	6	5	5	4	4	6	6	6	6	5	6	5	5	73415000	126210000	64865000	144090000	121450000	152330000	148310000	119480000	128970000	140760000	156170000	158230000	110540000	162710000	23513000	25357000	8621400	27032000	53603000	62660000	49901000	59098000	60807000	53130000	40632000	35268000	150660000	71469000	73415000	126210000	64865000	144090000	121450000
O35343	Kpna4	Importin subunit alpha-3	7	7	4	6	8	7	7	6	7	8	7	7	9	7	64682000	48657000	13362000	30973000	61463000	55274000	57692000	74683000	48219000	45634000	82857000	45732000	39672000	58901000	7226800	5672600	712730	2686600	17204000	14434000	11483000	15549000	15981000	9544700	10944000	6014000	39450000	14927000	64682000	48657000	13362000	30973000	61463000
O35344	Kpna3	Importin subunit alpha-4	13	10	5	7	12	11	12	14	11	11	14	12	13	11	86054000	82001000	49368000	78647000	88587000	86161000	105080000	130400000	139820000	87099000	134600000	104050000	103390000	124760000	10877000	7061900	1614600	8057500	20732000	21271000	19345000	30507000	39496000	15347000	23582000	11501000	77948000	25817000	86054000	82001000	49368000	78647000	88587000
O35345	Kpna6	Importin subunit alpha-7	8	5	6	4	9	10	11	7	6	8	9	9	11	8	49178000	42503000	29201000	44736000	48624000	42559000	42928000	66012000	32604000	44194000	45959000	42339000	42405000	53640000	4387900	2351100	1099900	2169100	9378300	11393000	7714100	8604200	6201300	4725600	5994300	3158900	28687000	9515900	49178000	42503000	29201000	44736000	48624000
O35350	Capn1	Calpain-1 catalytic subunit	13	14	12	13	28	28	14	18	9	17	12	12	18	23	128770000	175270000	43975000	84272000	331310000	289290000	127900000	117200000	126990000	81835000	83509000	69986000	108470000	130090000	4868700	6494100	918210	2773300	38475000	40247000	7995000	12550000	10218000	7422300	3817600	2496700	30459000	14210000	128770000	175270000	43975000	84272000	331310000
O35381;Q64G17	Anp32a	Acidic leucine-rich nuclear phosphoprotein 32 family member A	13	13	13	12	13	14	12	13	12	13	12	13	14	12	487370000	387110000	638770000	639390000	553570000	619140000	505030000	461800000	503070000	454640000	570920000	606350000	581010000	514030000	89500000	79227000	75626000	117420000	259300000	304570000	171340000	236040000	242480000	133080000	184860000	141250000	784080000	251270000	487370000	387110000	638770000	639390000	553570000
O35382	Exoc4	Exocyst complex component 4	3	2	1	1	2	3	2	4	1	2	2	2	5	3	11377000	0	0	0	0	13817000	0	11793000	0	9450900	0	0	13022000	14829000	534380	841620	76590	324230	963450	1685000	581200	820010	244450	524400	883590	493420	3507200	807150	5.83453e+06	1.02449e+07	1.8029e+06	4.41258e+06	4.78288e+06
O35386	Phyh	Phytanoyl-CoA dioxygenase, peroxisomal	0	0	0	0	6	9	0	0	0	0	0	0	5	7	0	0	0	0	56816000	68077000	0	0	0	0	0	0	33380000	41776000	0	0	0	0	13328000	20978000	0	0	0	0	0	0	9890700	9683500	1	1	1	1	6.61645e+07
O35387	Hax1	HCLS1-associated protein X-1	1	0	0	0	2	0	0	1	0	0	0	0	2	1	0	0	0	0	1991500	0	0	0	0	0	0	0	0	0	99161	0	0	0	531310	0	0	156440	0	0	0	0	239160	270370	1.08267e+06	1	1	1	2.6376e+06
O35400	Sult2b1	Sulfotransferase family cytosolic 2B member 1	0	0	0	0	4	3	0	0	0	0	0	0	1	3	0	0	0	0	22455000	14061000	0	0	0	0	0	0	0	8468300	0	0	0	0	5256300	2986500	0	0	0	0	0	0	2617700	1365800	1	1	1	1	2.6094e+07
O35405	Pld3	Phospholipase D3	3	4	2	3	3	5	4	2	2	4	2	3	6	5	17677000	25595000	15054000	11848000	16280000	15963000	32503000	24258000	45635000	22702000	8905500	10864000	57235000	27559000	2782300	3160700	727090	939780	5978000	7237000	6798900	3161600	6429600	5775000	856320	1127700	55637000	10716000	17677000	25595000	15054000	11848000	16280000
O35435	Dhodh	Dihydroorotate dehydrogenase (quinone), mitochondrial	4	1	3	6	3	4	6	7	6	6	10	8	7	5	11436000	0	34021000	19977000	9170100	10625000	10420000	12942000	15004000	19029000	33312000	25338000	13654000	10814000	637440	142060	594390	1531900	307620	1236200	2030200	2571300	4893100	4042400	5467200	2984700	9115600	1360400	6.95977e+06	1.72927e+06	1.39917e+07	2.08483e+07	1.52713e+06
O35448	Ppt2	Lysosomal thioesterase PPT2	2	0	0	0	1	1	2	2	1	1	2	1	2	2	0	0	0	0	0	0	0	4943200	0	0	0	0	10355000	7198100	678690	0	0	0	989270	728780	2065200	2042100	1639900	1422300	2472500	750390	12772000	2640900	7.41015e+06	1	1	1	4.91106e+06
O35459	Ech1	Delta(3,5)-Delta(2,4)-dienoyl-CoA isomerase, mitochondrial	8	6	8	5	7	7	10	9	7	9	11	10	10	9	49708000	62058000	92034000	76470000	45126000	35121000	68707000	73907000	68022000	65393000	74896000	77398000	75358000	51867000	3424700	5127200	3832000	4962200	10101000	8643400	10373000	18101000	10430000	11245000	11380000	8372800	52433000	12736000	49708000	62058000	92034000	76470000	45126000
O35465	Fkbp8	Peptidyl-prolyl cis-trans isomerase FKBP8	4	3	4	4	5	4	3	4	4	4	3	5	4	5	22068000	17822000	27043000	17973000	44177000	40463000	21289000	40228000	16281000	21059000	24260000	17646000	27675000	27621000	2550400	880160	937160	2613900	8876500	7529600	2159400	7706900	6529100	3817400	3395100	2894600	12156000	7248100	22068000	17822000	27043000	17973000	44177000
O35490;Q91WS4	Bhmt;Bhmt2	Betaine--homocysteine S-methyltransferase 1;S-methylmethionine--homocysteine S-methyltransferase BHMT2	2	1	1	2	1	1	1	1	2	2	1	1	1	1	0	0	0	0	0	0	0	0	0	8160700	0	0	0	0	1862900	1208800	2487800	1570200	1162000	2632300	770270	821620	1723400	1106700	676300	1507000	2155300	1041800	2.03397e+07	1.47145e+07	5.85618e+07	21369500	5.76855e+06
O35492	Clk3	Dual specificity protein kinase CLK3	1	1	1	1	1	1	1	2	1	1	2	1	2	1	0	0	0	0	0	0	0	0	0	0	0	0	3083800	0	77373	100080	16065	94219	380820	300430	136340	435330	100260	145230	478810	221890	1063900	411480	844783	1.21825e+06	378163	1.28227e+06	1.89051e+06
O35551	Rabep1	Rab GTPase-binding effector protein 1	2	2	1	2	2	3	2	3	3	2	0	0	1	0	0	0	0	0	0	6772600	0	0	0	0	0	0	0	0	170100	126490	42862	234030	423810	567940	293760	541680	716620	383530	0	0	521740	0	1.85721e+06	1.53974e+06	1.00895e+06	3.18501e+06	2.10393e+06
O35566	Cd151	CD151 antigen	2	2	0	0	0	1	1	1	1	3	1	1	2	2	18524000	5769300	0	0	0	0	0	0	0	5395700	0	0	2794100	3233900	1835300	1215200	0	0	0	477840	718880	1350700	157470	2716300	457960	300240	2645500	1209900	2.00384e+07	1.47924e+07	1	1	1
O35593	Psmd14	26S proteasome non-ATPase regulatory subunit 14	8	6	6	7	9	8	9	5	5	5	9	9	7	9	57412000	66483000	113850000	74163000	106290000	126020000	94588000	98889000	80881000	73764000	97980000	80151000	79005000	82775000	8292100	7757700	4618100	6923900	34251000	38493000	21279000	15384000	23408000	6042500	22891000	13969000	65334000	31404000	57412000	66483000	113850000	74163000	106290000
O35598	Adam10	Disintegrin and metalloproteinase domain-containing protein 10	3	2	4	2	12	10	6	6	6	3	4	2	12	12	9561500	10103000	13312000	0	31195000	33278000	13327000	14259000	14149000	21262000	13834000	12717000	78022000	44801000	267820	304310	266740	92683	4654600	4355600	783540	2018700	1572400	880500	626120	405200	22128000	5521400	2.92414e+06	3.7043e+06	6.27895e+06	1.26136e+06	2.3107e+07
O35609	Scamp3	Secretory carrier-associated membrane protein 3	3	4	2	2	6	5	5	6	3	4	3	4	6	6	22246000	24700000	29212000	18186000	29946000	33945000	22963000	22412000	20130000	28509000	14021000	17520000	40262000	29741000	1746600	2867700	437340	1311200	14698000	13085000	7335600	11478000	2861400	6181800	2157700	1804000	49610000	12784000	22246000	24700000	29212000	18186000	29946000
O35638	Stag2	Cohesin subunit SA-2	8	6	7	6	9	10	10	10	9	9	12	9	11	11	35127000	33326000	45649000	27605000	29082000	29224000	39672000	46448000	40612000	34819000	54284000	45857000	34658000	33512000	827340	671060	547660	519170	2675100	2283600	2645100	3274500	3471700	1905300	2668800	1531600	6556700	2409900	35127000	33326000	45649000	27605000	29082000
O35639	Anxa3	Annexin A3	17	16	14	14	21	20	13	17	18	17	13	11	21	20	412340000	446760000	150720000	151010000	1338600000	1384200000	225950000	286660000	191540000	226550000	119290000	108770000	993910000	807120000	36515000	32867000	5426500	10036000	289120000	312970000	24167000	52931000	48587000	28039000	9463800	5708300	615310000	159640000	412340000	446760000	150720000	151010000	1338600000
O35640	Anxa8	Annexin A8	0	0	10	11	3	4	0	0	0	0	0	0	0	0	0	0	178510000	143630000	9330900	10522000	0	0	0	0	0	0	0	0	0	0	7311600	14044000	1473000	1844100	0	0	0	0	0	0	0	0	1	1	1.72112e+08	1.91131e+08	7.31245e+06
O35643	Ap1b1	AP-1 complex subunit beta-1	26	20	22	25	29	31	22	25	20	20	31	29	30	31	193950000	229680000	231950000	269880000	292450000	327620000	203120000	246780000	210450000	203320000	310750000	267990000	271210000	340660000	8768500	7161000	5016400	8788600	28150000	32866000	12983000	23776000	17846000	12826000	20020000	11936000	82002000	30280000	193950000	229680000	231950000	269880000	292450000
O35646	Capn6	Calpain-6	4	2	0	1	0	0	7	7	9	7	0	1	1	1	12439000	13845000	0	0	0	0	25529000	46797000	46026000	35882000	0	0	0	0	570960	537660	0	14324	0	0	3522800	5714700	6066200	3160700	0	27953	199170	155030	6.23392e+06	6.54483e+06	1	194941	1
O35654	Pold2	DNA polymerase delta subunit 2	1	3	5	3	3	4	4	5	5	3	10	7	5	5	0	0	38750000	0	22404000	0	19182000	17197000	15572000	0	35017000	46389000	12415000	12464000	215270	694510	914790	1046700	1915200	1607700	1924700	2962400	3881500	2182100	8832100	4696000	5657000	2130900	2.35039e+06	8.45413e+06	2.15338e+07	1.4245e+07	9.50768e+06
O35658	C1qbp	Complement component 1 Q subcomponent-binding protein, mitochondrial	5	2	5	4	6	4	6	8	5	5	7	5	5	7	138940000	169210000	70621000	201720000	206480000	174220000	247660000	293920000	335210000	177920000	366780000	258360000	251650000	235390000	16142000	15164000	5633600	19547000	65241000	51570000	44928000	87482000	101740000	39484000	74012000	40441000	224040000	79036000	138940000	169210000	70621000	201720000	206480000
O35678	Mgll	Monoglyceride lipase	5	4	2	1	1	0	3	4	4	4	3	1	1	0	28022000	36163000	30557000	0	0	0	15767000	19875000	18073000	20652000	12080000	0	0	0	3071900	2002300	4025100	304260	55892	0	1220900	4150700	3545800	2987100	313100	181540	147150	0	3.354e+07	2.43736e+07	9.47492e+07	4.1408e+06	277466
O35682	Myadm	Myeloid-associated differentiation marker	2	2	1	1	2	2	2	2	2	2	1	1	1	1	9531200	15327000	0	0	3767500	3419000	3577200	3273000	3061700	2909200	0	0	0	0	1450600	1702600	196210	428830	2216900	1767900	1454000	1887100	4233600	1341500	944860	466220	171450	642040	1.58381e+07	2.07254e+07	4.6187e+06	5.83612e+06	1.10054e+07
O35685	Nudc	Nuclear migration protein nudC	8	10	11	11	14	12	10	10	12	10	11	11	14	12	70129000	52968000	66295000	70271000	90742000	83311000	72657000	53060000	54035000	69535000	68152000	82158000	92742000	77952000	3629000	3468500	3603100	4563300	19463000	17506000	9906700	11000000	12017000	10525000	9384500	8346700	57169000	16452000	70129000	52968000	66295000	70271000	90742000
O35691	Pnn	Pinin	10	7	12	9	12	12	10	10	11	13	14	10	14	12	53750000	63522000	79654000	62547000	57778000	56857000	64164000	56275000	59052000	68797000	63809000	65213000	61206000	62290000	1856700	2398900	1768000	1792300	8873400	7496900	5358700	6901100	8179900	6698100	7587900	4192600	34564000	8535900	53750000	63522000	79654000	62547000	57778000
O35704	Sptlc1	Serine palmitoyltransferase 1	1	0	1	3	4	3	1	2	3	2	2	5	6	5	0	0	0	19069000	21431000	25124000	0	17779000	17260000	10190000	21738000	23288000	22007000	23138000	257690	0	10615	655380	4832100	5177700	828950	3311700	3631300	1383000	2888200	2642900	15746000	5659700	2.81354e+06	1	249873	8.91934e+06	2.39881e+07
O35711	Ppfibp2	Liprin-beta-2	1	0	0	1	0	1	1	2	0	0	2	0	11	6	0	0	0	0	0	0	0	0	0	0	0	0	63836000	22781000	0	0	0	35152	0	152470	89756	265260	0	0	243320	0	16256000	1663800	1	1	1	478398	1
O35730	Ring1	E3 ubiquitin-protein ligase RING1	0	0	1	1	3	2	2	3	2	2	2	2	3	3	0	0	0	0	6883700	7221600	6995000	8124800	12997000	0	10089000	0	9518200	8220300	0	0	299790	0	2423700	1314900	813600	2798500	3127300	1765900	1586400	772570	8877500	2826400	1	1	7.05693e+06	1	1.2032e+07
O35737	Hnrnph1	Heterogeneous nuclear ribonucleoprotein H;Heterogeneous nuclear ribonucleoprotein H, N-terminally processed	13	12	13	13	15	13	14	13	15	13	14	14	14	13	542720000	475650000	643270000	505970000	495170000	525290000	595830000	667400000	515370000	624170000	514570000	547480000	521620000	591690000	51962000	46182000	28180000	43119000	126170000	128380000	100240000	174880000	158370000	104170000	81019000	62640000	350890000	130150000	542720000	475650000	643270000	505970000	495170000
O35841	Api5	Apoptosis inhibitor 5	16	14	17	13	18	17	17	16	14	16	18	17	18	19	266340000	289750000	253000000	273270000	190110000	196070000	298460000	306010000	300900000	298400000	269490000	320760000	271450000	245910000	17560000	16294000	10907000	14079000	35649000	35777000	36755000	51587000	49917000	55275000	30378000	25958000	130980000	41326000	266340000	289750000	253000000	273270000	190110000
O35855	Bcat2	Branched-chain-amino-acid aminotransferase, mitochondrial	7	6	6	10	12	11	10	10	8	6	10	8	13	11	45742000	53983000	70076000	75523000	62195000	81174000	51201000	72563000	55395000	37580000	100940000	73001000	85869000	80104000	3705500	3946700	2135100	5973000	16545000	20018000	8878500	14416000	10231000	4554500	13417000	6945700	65082000	19403000	45742000	53983000	70076000	75523000	62195000
O35857	Timm44	Mitochondrial import inner membrane translocase subunit TIM44	5	5	8	4	8	6	5	9	7	8	7	8	9	8	27109000	24271000	14004000	26815000	33468000	37433000	32416000	37920000	45514000	26053000	50933000	40500000	40722000	37336000	1522800	983520	1074500	1171600	5750300	5161200	3073800	6466000	5288800	2908700	4854100	3328900	17463000	5620300	27109000	24271000	14004000	26815000	33468000
O35864	Cops5	COP9 signalosome complex subunit 5	6	8	6	7	6	7	8	8	8	7	7	6	9	6	52284000	64728000	44884000	56370000	58304000	68971000	71426000	68083000	121340000	57994000	57810000	54767000	72078000	69026000	3601600	5371000	1646100	3641400	10368000	11890000	9595900	12432000	23238000	42753000	6255400	4317400	88458000	12312000	52284000	64728000	44884000	56370000	58304000
O35874	Slc1a4	Neutral amino acid transporter A	0	0	1	2	0	0	0	0	0	0	1	0	0	0	0	0	0	20603000	0	0	0	0	0	0	0	0	0	0	0	0	173540	1885300	0	0	0	0	0	0	444720	0	0	0	1	1	4.08506e+06	2.56578e+07	1
O35887	Calu	Calumenin	14	13	9	11	12	13	16	12	12	12	10	9	14	14	429780000	417900000	179490000	190240000	275010000	268100000	506100000	558130000	459390000	488130000	164150000	184540000	290800000	263750000	55776000	47315000	7556100	16667000	76447000	94051000	100360000	146630000	112460000	92478000	22912000	17692000	246090000	68662000	429780000	417900000	179490000	190240000	275010000
O35900	Lsm2	U6 snRNA-associated Sm-like protein LSm2	4	3	3	2	4	3	5	3	2	4	5	4	3	3	37614000	52279000	18074000	63901000	38238000	43128000	69432000	96362000	75752000	63575000	88658000	58845000	47442000	41382000	12766000	15607000	3437300	15500000	29884000	31191000	40258000	61129000	43531000	30520000	43158000	24049000	82512000	20345000	37614000	52279000	18074000	63901000	38238000
O35927	Ctnnd2	Catenin delta-2	7	7	0	0	0	0	8	7	4	7	1	1	1	1	10276000	10005000	0	0	0	0	10854000	12241000	8718500	12921000	0	0	0	0	320870	353570	0	0	0	0	721970	773620	295740	638520	63483	42385	125840	67658	3.50336e+06	4.30394e+06	1	1	1
O35943	Fxn	Frataxin, mitochondrial;Frataxin intermediate form;Frataxin mature form	2	1	2	3	3	2	1	2	3	1	3	4	1	3	9055200	0	23010000	16669000	14739000	12371000	0	15294000	14670000	0	26417000	35012000	0	15040000	914180	1142000	1485600	2080300	3262800	3408900	1573200	5037500	6106100	1496200	3716200	5816200	5258400	5374100	9.98131e+06	1.39013e+07	3.49704e+07	2.83117e+07	1.61976e+07
O35945;P24549	Aldh1a7;Aldh1a1	Aldehyde dehydrogenase, cytosolic 1;Retinal dehydrogenase 1	1	2	0	0	3	2	2	1	1	1	0	1	3	2	0	0	0	0	8369500	8073300	9506300	0	0	0	0	0	8237300	8353300	336730	544410	0	0	1577400	1131700	1269200	881560	0	169090	0	245790	4239700	1189000	3.67653e+06	6.62699e+06	1	1	7.83073e+06
O35955	Psmb10	Proteasome subunit beta type-10	0	0	2	3	3	3	3	2	2	1	2	3	3	3	0	0	4096000	10792000	42438000	35160000	7794300	11956000	8120800	5627600	29783000	25208000	11870000	19889000	0	0	303430	293080	14630000	17894000	1913000	3463500	2472300	1169300	6265200	4557300	6858000	9171000	1	1	7.14261e+06	3.98865e+06	7.26281e+07
O35963	Rab33b	Ras-related protein Rab-33B	1	0	0	0	2	1	1	0	0	1	0	0	1	1	0	0	0	0	4926800	0	0	0	0	0	0	0	0	0	333470	0	0	0	1617700	531070	295740	0	0	671020	0	0	509010	269290	3.64093e+06	1	1	1	8.03079e+06
O35972	Mrpl23	39S ribosomal protein L23, mitochondrial	3	2	2	2	3	3	3	3	2	3	4	4	4	4	12660000	0	0	10370000	14725000	12432000	11005000	13500000	13153000	14419000	18921000	17894000	11746000	13323000	2969100	1558800	301220	644450	5834700	3058700	3004600	6259800	7478500	2422000	6494400	6739600	17166000	6893200	3.24176e+07	1.8975e+07	7.09059e+06	8.77059e+06	2.89654e+07
O54692	Zw10	Centromere/kinetochore protein zw10 homolog	2	1	4	3	5	5	5	8	6	3	6	5	6	4	0	0	8244900	13859000	19488000	19175000	14060000	17192000	13678000	12471000	17420000	13931000	17022000	16682000	381640	171350	125550	284550	1413200	1415400	1143600	1566300	1502500	437870	1734300	911380	6248100	1864200	4.16687e+06	2.08581e+06	2.95539e+06	3.87256e+06	7.01559e+06
O54724	Ptrf	Polymerase I and transcript release factor	18	16	2	2	8	2	16	18	17	18	1	2	2	3	1147600000	1255400000	2275600	2484200	14220000	2874100	666770000	751270000	878730000	585460000	0	0	2761600	2780800	103630000	120450000	289270	818760	8901800	2937200	114150000	200130000	249190000	114070000	793110	1201900	7628300	2510800	1.13147e+09	1.46621e+09	6.80929e+06	1.11428e+07	4.41914e+07
O54734	Ddost	Dolichyl-diphosphooligosaccharide--protein glycosyltransferase 48 kDa subunit	13	11	10	12	12	13	14	12	12	14	13	12	13	13	255670000	250180000	146770000	267170000	369590000	372660000	335550000	417510000	439340000	269260000	334250000	256150000	532020000	560120000	21391000	23183000	8764500	19817000	63661000	75285000	47702000	73291000	86473000	40252000	37386000	23625000	277350000	100860000	255670000	250180000	146770000	267170000	369590000
O54774	Ap3d1	AP-3 complex subunit delta-1	12	7	10	11	17	16	9	15	14	13	16	13	17	17	54178000	66874000	40887000	92378000	105840000	106940000	79241000	69690000	96465000	57833000	105610000	97323000	93164000	109830000	1715700	1311600	707520	1772700	10574000	9039500	4109300	4572400	6945000	3562300	5622400	2510500	25043000	8808400	54178000	66874000	40887000	92378000	105840000
O54781	Srpk2	SRSF protein kinase 2;SRSF protein kinase 2 N-terminal;SRSF protein kinase 2 C-terminal	1	1	1	1	1	0	1	2	2	2	1	1	0	2	0	0	0	0	0	0	0	0	0	0	0	0	0	6005600	209480	195060	43187	174630	248470	0	460720	1278700	2161300	648880	321950	259870	0	817680	2.28717e+06	2.37443e+06	1.0166e+06	2.37661e+06	1.23349e+06
O54784;Q8VDF3	Dapk3;Dapk2	Death-associated protein kinase 3;Death-associated protein kinase 2	1	1	1	0	0	0	2	0	2	1	1	1	1	1	0	0	0	0	0	0	14914000	0	9688700	0	0	0	0	0	569690	412920	1085900	0	0	0	2451300	0	2000800	817080	605000	2087700	1746800	410240	6.22006e+06	5.02639e+06	2.55616e+07	1	1
O54785	Limk2	LIM domain kinase 2	0	0	0	0	2	2	0	0	0	0	0	0	3	4	0	0	0	0	10681000	13067000	0	0	0	0	0	0	12190000	17311000	0	0	0	0	819260	1057100	0	0	0	0	0	0	5375100	2729200	1	1	1	1	4.06707e+06
O54786	Dffa	DNA fragmentation factor subunit alpha	1	1	2	5	4	3	1	1	1	0	5	4	3	1	0	0	12112000	16668000	0	0	0	0	0	0	6614200	0	0	0	64249	53702	441150	1984900	2704900	1077800	425130	431480	42624	0	1255400	840700	5553100	151830	701491	653703	1.03845e+07	2.70133e+07	1.3428e+07
O54790;Q61827	Mafg;Mafk	Transcription factor MafG;Transcription factor MafK	2	1	1	1	0	0	2	0	1	1	1	2	0	0	0	0	0	0	0	0	2198000	0	0	0	0	0	0	0	601030	380210	193040	220800	0	0	596520	0	2092100	421970	278270	320620	0	0	6.56224e+06	4.62822e+06	4.54408e+06	3.00496e+06	1
O54804	Chka	Choline kinase alpha	0	0	1	1	0	1	0	2	1	1	1	0	2	1	0	0	0	0	0	0	0	2826600	0	0	0	0	8660800	0	0	0	99447	116770	0	543800	0	535890	220360	149810	354840	0	4647600	869740	1	1	2.34094e+06	1.58917e+06	1
O54825	Bysl	Bystin	5	5	4	6	7	7	6	8	5	5	9	8	6	9	12520000	15872000	17415000	23517000	15329000	14645000	24689000	24313000	41233000	22156000	35350000	31552000	18644000	28503000	1108700	1195900	349950	1430000	2680500	3290100	3068200	5141600	5334300	3744800	3776700	3161800	8324800	4955300	12520000	15872000	17415000	23517000	15329000
O54833	Csnk2a2	Casein kinase II subunit alpha	6	3	6	6	7	7	6	9	7	8	8	6	9	8	39622000	50567000	26482000	53001000	47611000	45337000	63968000	83696000	101970000	49432000	76641000	71407000	56568000	62055000	3446400	3132400	1364000	3007800	10097000	12672000	11456000	21612000	21730000	9558300	12119000	8700800	36404000	15211000	39622000	50567000	26482000	53001000	47611000
O54834	Arhgap6	Rho GTPase-activating protein 6	0	0	2	1	0	0	0	0	0	0	0	1	0	0	0	0	0	0	0	0	0	0	0	0	0	3073800	0	0	0	0	80493	189220	0	0	0	0	0	0	0	127870	0	0	1	1	1.89477e+06	2.57517e+06	1
O54879	Hmgb3	High mobility group protein B3	7	7	6	7	7	5	8	7	5	5	7	7	7	7	114710000	146340000	148880000	207410000	85546000	99379000	166310000	160800000	140990000	174930000	230590000	252800000	303840000	224180000	38459000	41223000	31026000	53442000	64572000	48388000	84926000	110020000	62484000	83250000	102570000	89081000	677710000	154270000	114710000	146340000	148880000	207410000	85546000
O54890	Itgb3	Integrin beta-3	2	1	4	3	1	1	1	5	3	3	0	0	1	0	12870000	0	10511000	0	0	0	0	7320900	10118000	12489000	0	0	0	0	520800	416220	319680	297280	126190	107820	439400	1293900	1094200	723990	0	0	242310	0	5.68626e+06	5.06656e+06	7.52513e+06	4.04581e+06	626448
O54901	Cd200	OX-2 membrane glycoprotein	5	5	5	5	4	5	4	3	2	4	4	3	4	4	83376000	77560000	85234000	46567000	31032000	42039000	23013000	18709000	10826000	31263000	5107200	5005800	22832000	31586000	14001000	14251000	8360800	6903500	15211000	24320000	9612000	2673200	1611900	8839800	2324000	1929600	25397000	13986000	83376000	77560000	85234000	46567000	31032000
O54916;Q80XA6	Reps1	RalBP1-associated Eps domain-containing protein 1	2	1	2	1	2	2	4	4	3	2	1	2	6	2	0	0	0	0	0	7733400	5349600	7405100	9981100	8491800	0	0	11746000	8999700	381310	197630	274970	169530	807000	480360	764170	608790	1060200	271590	180090	385460	4468800	914810	4.16326e+06	2.40571e+06	6.47268e+06	2.3072e+06	4.00621e+06
O54931	Akap2	A-kinase anchor protein 2	11	13	3	7	0	0	12	11	12	10	7	7	0	0	73436000	65732000	43438000	38053000	0	0	46178000	35743000	41401000	86697000	11672000	20737000	0	0	3479600	3567500	377650	1065900	0	0	4504700	5387300	9705300	6244300	605190	707430	0	0	3.79914e+07	4.34264e+07	8.88972e+06	1.45063e+07	1
O54941	Smarce1	SWI/SNF-related matrix-associated actin-dependent regulator of chromatin subfamily E member 1	7	8	7	8	9	9	9	8	8	8	10	9	10	9	65406000	52966000	96461000	67038000	60495000	51756000	75032000	69304000	84356000	90983000	67878000	77567000	87067000	77428000	4631100	3739500	3178000	4696100	13824000	13605000	12485000	14795000	18729000	13599000	11526000	7845100	57437000	17488000	65406000	52966000	96461000	67038000	60495000
O54946;Q9QYI8	Dnajb6	DnaJ homolog subfamily B member 6	0	1	2	1	2	2	1	1	1	1	0	1	2	3	0	0	10964000	0	12968000	19574000	0	0	0	0	0	0	14566000	13710000	0	462730	728020	605100	4052900	5692900	1182800	3167100	1940000	607310	0	1129200	11507000	4801200	1	5.63272e+06	1.71373e+07	8.23506e+06	2.01199e+07
O54950;Q91WG5	Prkag1	5-AMP-activated protein kinase subunit gamma-1	2	2	2	2	3	3	2	1	1	1	2	2	3	3	13056000	11853000	7220900	5611200	12379000	11626000	7730100	0	0	0	13192000	6149900	6596600	12276000	386770	926020	243660	386980	2933500	3391500	933910	462630	181370	141390	1670800	641680	5333400	2937700	4.22288e+06	1.12723e+07	5.73565e+06	5.26657e+06	1.45629e+07
O54962	Banf1	Barrier-to-autointegration factor;Barrier-to-autointegration factor, N-terminally processed	6	6	5	6	5	6	6	6	5	5	4	5	6	5	368000000	406570000	387290000	473860000	203080000	256680000	471220000	405980000	432720000	287600000	436050000	341750000	234640000	258070000	130580000	123000000	38055000	136100000	147080000	198850000	261650000	341990000	267010000	122850000	192150000	133450000	475370000	180560000	368000000	406570000	387290000	473860000	203080000
O54974	Lgals7	Galectin-7	5	5	0	1	4	4	5	5	5	5	3	4	4	4	695630000	780820000	0	12021000	161250000	161490000	817840000	551330000	689650000	1090400000	23182000	10454000	204570000	257560000	135380000	165160000	0	1690900	61760000	64211000	274560000	292630000	477410000	349760000	5463000	1935700	205990000	55032000	1.47812e+09	2.01046e+09	1	2.30122e+07	3.06597e+08
O54983	Crym	Thiomorpholine-carboxylate dehydrogenase	1	0	4	3	17	17	1	2	1	1	2	1	7	10	0	0	6203900	5963800	821780000	2594400000	0	2954800	0	0	2670300	0	32043000	80058000	489000	0	948160	1452800	465740000	588010000	62321	797870	254700	48066	423190	676760	50700000	42162000	5.33906e+06	1	2.23193e+07	1.97718e+07	2.31209e+09
O54984	Asna1	ATPase Asna1	5	5	5	6	8	7	8	7	5	2	8	6	8	6	29023000	35782000	53755000	54847000	63771000	68976000	48875000	37977000	54983000	45941000	87334000	68089000	77169000	77005000	3211400	3603600	2208000	6283700	24207000	22221000	12123000	13148000	15646000	2286300	14100000	9316600	67185000	21281000	29023000	35782000	53755000	54847000	63771000
O54988	Slk	STE20-like serine/threonine-protein kinase	3	3	10	9	9	12	6	8	7	6	10	7	7	9	20553000	21475000	29597000	30486000	31969000	22580000	19302000	17654000	15655000	26030000	20311000	21272000	21307000	17195000	319130	232720	768320	719660	2096900	2908300	409450	1335300	1326300	1083500	1418900	728800	3222500	1416500	20553000	21475000	29597000	30486000	31969000
O54990	Prom1	Prominin-1	0	0	0	0	6	6	0	0	0	0	0	0	6	6	0	0	0	0	36793000	42597000	0	0	0	0	0	0	18155000	36220000	0	0	0	0	4058300	4712300	0	0	0	0	0	0	5497400	4161200	1	1	1	1	2.01467e+07
O55013	Trappc3	Trafficking protein particle complex subunit 3	2	2	2	2	2	3	1	3	4	3	2	3	2	1	0	11269000	0	0	9711600	17920000	0	27876000	8744900	8218600	0	16037000	12921000	0	669700	2150900	1443100	2086600	2504500	8341300	3191700	11135000	6169200	3263800	3044400	3298200	23140000	1017800	7.312e+06	2.61825e+07	3.397e+07	2.83974e+07	1.24332e+07
O55022	Pgrmc1	Membrane-associated progesterone receptor component 1	5	5	5	6	6	5	5	5	4	6	4	6	6	6	119840000	122750000	351580000	165980000	120250000	134500000	110740000	106270000	102520000	118600000	92672000	115290000	142320000	119320000	28023000	26956000	17531000	41687000	79868000	96163000	44842000	61373000	43153000	44327000	42280000	29764000	247270000	77990000	119840000	122750000	351580000	165980000	120250000
O55023	Impa1	Inositol monophosphatase 1	10	10	7	8	5	7	10	9	9	9	9	9	4	6	108870000	124310000	136190000	68066000	64069000	60994000	104210000	113820000	101070000	96542000	48218000	56478000	64475000	60345000	14164000	16314000	6581500	6900000	11201000	14986000	23070000	29537000	35291000	19232000	7967500	7234200	27347000	14275000	108870000	124310000	136190000	68066000	64069000
O55026	Entpd2	Ectonucleoside triphosphate diphosphohydrolase 2	1	1	0	1	0	0	0	1	1	0	2	0	2	1	0	0	0	0	0	0	0	0	0	0	0	0	2302100	0	96615	212410	0	202820	0	0	0	111760	949470	0	665190	0	1263500	129530	1.05487e+06	2.58562e+06	1	2.76026e+06	1
O55028	Bckdk	[3-methyl-2-oxobutanoate dehydrogenase [lipoamide]] kinase, mitochondrial	0	1	1	0	1	0	2	3	4	3	0	1	2	1	0	0	0	0	0	0	0	0	0	9527900	0	0	0	0	0	1048200	113300	0	1473400	0	1777400	2456800	2298800	1476700	0	806800	6676600	1096200	1	1.27595e+07	2.66703e+06	1	7.31444e+06
O55029	Copb2	Coatomer subunit beta	21	14	19	17	26	23	20	19	14	15	20	21	23	25	183960000	187960000	174410000	213390000	313300000	291040000	216600000	242500000	205350000	184190000	225810000	211240000	320580000	345570000	7918900	6425300	3182500	6165100	29100000	28190000	13370000	19618000	14278000	12292000	12563000	8791300	87017000	31468000	183960000	187960000	174410000	213390000	313300000
O55033	Nck2	Cytoplasmic protein NCK2	7	4	7	4	14	13	6	9	3	5	3	5	13	12	44718000	41383000	31752000	45787000	178360000	183840000	38579000	26030000	27182000	27636000	14570000	20859000	87888000	118640000	3712500	1580700	1168400	1355700	31945000	59407000	3493300	10151000	2945400	1879800	790330	1234000	43690000	22931000	44718000	41383000	31752000	45787000	178360000
O55060	Tpmt	Thiopurine S-methyltransferase	0	1	1	0	5	5	2	2	2	2	2	3	4	5	0	0	0	0	8258300	7467400	5890000	7488600	3920900	7094600	6041900	4105900	15595000	15020000	0	282800	34266	0	2920500	3438600	860480	1737900	862110	836310	911820	591140	11471000	4478300	1	3.44247e+06	806607	1	1.44983e+07
O55103	Prx	Periaxin	26	24	30	27	19	18	29	27	31	32	9	21	8	13	154920000	209110000	207200000	181990000	68059000	77603000	180620000	247390000	404970000	257340000	43162000	111060000	37586000	57683000	4946800	5236000	3606600	4304500	3764900	5512700	9394000	14892000	32896000	16172000	1503100	3169900	4092100	2125400	154920000	209110000	207200000	181990000	68059000
O55106	Strn	Striatin	6	5	9	8	9	10	10	6	8	7	11	10	8	7	25407000	32375000	51729000	68996000	29537000	34852000	38066000	34852000	41437000	28901000	53540000	63267000	21341000	25377000	1033300	1201800	1343500	2367700	3755600	4835200	3033500	2569200	5368500	2348400	4314400	3677200	8643200	2392100	25407000	32375000	51729000	68996000	29537000
O55111	Dsg2	Desmoglein-2	11	12	8	8	10	12	13	12	12	9	8	10	9	10	112510000	103230000	112600000	73285000	91658000	87754000	89005000	81210000	81578000	93541000	41747000	55115000	80845000	62039000	3822100	3735100	1108800	1718700	6895100	8841600	5686000	6860200	7737900	5227000	2154200	1921500	15884000	4472600	112510000	103230000	112600000	73285000	91658000
O55125	Nipsnap1	Protein NipSnap homolog 1	5	3	5	5	2	5	7	5	6	6	7	6	6	5	75077000	91085000	38367000	102040000	42375000	57884000	137310000	154190000	127320000	101610000	137080000	111950000	94135000	113520000	10843000	9026500	6842100	9262500	3769300	17960000	31528000	37721000	42556000	25802000	26365000	15923000	82830000	28098000	75077000	91085000	38367000	102040000	42375000
O55126	Gbas	Protein NipSnap homolog 2	6	5	7	8	5	6	5	6	2	5	8	7	5	7	37695000	47237000	132380000	90964000	40279000	30317000	26639000	40571000	41964000	45189000	48214000	67029000	54624000	37793000	6231000	7164000	7574200	10017000	10624000	3801800	5851200	6540400	4148600	7226300	9649400	13631000	22505000	9781400	37695000	47237000	132380000	90964000	40279000
O55128	Sap18	Histone deacetylase complex subunit SAP18	2	2	3	3	3	2	3	4	4	4	4	4	4	3	22069000	19246000	48359000	16590000	18013000	21738000	17737000	18750000	16859000	25552000	17341000	15170000	20661000	15554000	2913700	2000500	3226300	2663600	7095900	4642200	5378300	9130500	7377200	9157600	5077600	3501100	30259000	5852000	22069000	19246000	48359000	16590000	18013000
O55131;Q9DA97	2018-09-07	Septin-7	11	10	14	12	12	15	12	14	12	13	12	12	13	13	197340000	186220000	203720000	183160000	150740000	178280000	223800000	190190000	154460000	146760000	172150000	155550000	148510000	156000000	16003000	15240000	6092500	13704000	32991000	42288000	31871000	40268000	45289000	22761000	28723000	15703000	97033000	34541000	197340000	186220000	203720000	183160000	150740000
O55135	Eif6	Eukaryotic translation initiation factor 6	6	6	7	8	9	9	9	8	7	10	11	11	8	10	69701000	59529000	104850000	62634000	78832000	72466000	58866000	74260000	57474000	72871000	80237000	78751000	78452000	66339000	9094000	10179000	4130000	9906900	39273000	39637000	20086000	35081000	29206000	27116000	35077000	22049000	121340000	31690000	69701000	59529000	104850000	62634000	78832000
O55137;Q9QYR7;Q6Q2Z6;Q8BWN8	Acot1	Acyl-coenzyme A thioesterase 1	16	12	18	18	21	21	19	18	12	15	22	21	24	24	218420000	219530000	478030000	653800000	550290000	612670000	419500000	414620000	405730000	324610000	931520000	756790000	2820000000	2327300000	19811000	16140000	22388000	42224000	118870000	126750000	52753000	72650000	77895000	54755000	105240000	72661000	1598800000	432390000	218420000	219530000	478030000	653800000	550290000
O55142	Rpl35a	60S ribosomal protein L35a	5	4	4	4	5	5	4	5	3	5	5	5	5	5	27309000	13346000	42110000	21194000	24527000	22321000	27550000	15213000	25075000	22534000	24909000	33787000	23502000	20578000	7589900	2336300	6148600	5282900	14769000	13766000	15921000	11912000	8985200	11219000	9201400	12074000	49200000	14764000	27309000	13346000	42110000	21194000	24527000
O55143	Atp2a2	Sarcoplasmic/endoplasmic reticulum calcium ATPase 2	35	34	21	21	34	28	32	32	31	34	29	21	29	25	470870000	528050000	377640000	207590000	395120000	379850000	382290000	401780000	405980000	370240000	184850000	193140000	255620000	287240000	16941000	19307000	2470400	5554300	41270000	26347000	27656000	45508000	51277000	25842000	12848000	7466700	68846000	28393000	470870000	528050000	377640000	207590000	395120000
O55201	Supt5h	Transcription elongation factor SPT5	12	8	10	11	13	11	10	11	12	11	14	11	15	11	47233000	65045000	67122000	54278000	49795000	47106000	45434000	46143000	51324000	43034000	48463000	57762000	64127000	60272000	1770300	1584600	824900	1680200	3624600	3827200	1725500	3630300	4604200	3299500	3200200	2443100	17061000	4687300	47233000	65045000	67122000	54278000	49795000
O55222	Ilk	Integrin-linked protein kinase	17	14	8	11	6	7	15	17	17	17	11	9	5	6	446320000	450300000	35556000	92730000	48809000	61777000	316020000	282100000	311820000	262030000	120520000	107770000	44425000	45662000	38368000	34113000	1391200	4986500	6044500	8328100	40347000	55991000	62627000	33122000	11724000	6951600	12254000	4348400	446320000	450300000	35556000	92730000	48809000
O55234	Psmb5	Proteasome subunit beta type-5	6	6	6	6	2	2	7	7	8	5	5	6	3	4	27243000	25265000	24130000	10831000	14199000	11856000	19543000	21214000	15025000	18219000	10212000	11578000	12906000	12363000	3368600	2641200	1248000	1393600	1309700	1133800	3008600	5807800	6984600	6214700	1369700	1653600	7558500	3094400	27243000	25265000	24130000	10831000	14199000
O55236	Rngtt	mRNA-capping enzyme;Polynucleotide 5-triphosphatase;mRNA guanylyltransferase	2	2	0	0	2	1	2	3	2	3	3	3	4	1	0	0	0	0	0	0	0	4082400	5085400	0	6606500	0	0	0	169430	149950	0	0	388340	304670	141070	544190	750870	516000	529070	370670	1277800	402970	1.84989e+06	1.82531e+06	1	1	1.92785e+06
O55242	Sigmar1	Sigma non-opioid intracellular receptor 1	1	1	0	1	2	1	1	0	1	1	1	1	2	1	0	0	0	0	17786000	0	0	0	0	0	0	0	16155000	0	1952200	1272600	0	1919200	12410000	9023100	2938700	0	4920500	6002100	4677700	3158300	33201000	9754400	2.13147e+07	1.54911e+07	1	2.61192e+07	6.16073e+07
O70133	Dhx9	ATP-dependent RNA helicase A	40	36	35	36	40	41	42	35	37	40	41	41	39	45	728260000	720390000	504320000	846460000	794440000	812890000	955060000	1075600000	976770000	850300000	1150200000	1014600000	1044100000	1140300000	20748000	18765000	8316900	19159000	50451000	55322000	44848000	56348000	96451000	48366000	49832000	37122000	194170000	71722000	728260000	720390000	504320000	846460000	794440000
O70152	Dpm1	Dolichol-phosphate mannosyltransferase	5	4	4	4	4	3	3	5	3	4	6	4	5	5	17769000	15285000	20623000	31805000	20652000	26875000	25757000	25399000	25569000	19119000	30062000	19134000	27742000	25163000	2163900	2190600	1129400	3033800	4188100	4834200	3476600	8442700	6204300	3794200	4692400	1718100	24312000	5187000	17769000	15285000	20623000	31805000	20652000
O70172	Pip4k2a	Phosphatidylinositol 5-phosphate 4-kinase type-2 alpha	1	1	0	0	0	0	1	2	1	1	0	0	0	1	0	0	0	0	0	0	0	0	0	0	0	0	0	2634100	385500	411620	0	0	0	0	517880	186320	763040	778990	0	0	0	577820	4.20901e+06	5.01057e+06	1	1	1
O70194	Eif3d	Eukaryotic translation initiation factor 3 subunit D	12	11	12	11	15	15	15	12	12	12	16	16	16	16	168550000	168560000	85337000	181420000	206790000	235550000	221030000	240870000	193960000	170040000	298250000	233180000	214270000	242540000	10750000	13061000	3584600	9718400	37384000	44135000	27047000	33535000	31184000	24624000	28891000	19431000	111060000	40698000	168550000	168560000	85337000	181420000	206790000
O70209	Pdlim3	PDZ and LIM domain protein 3	16	18	10	10	1	1	15	17	17	17	11	10	0	0	1125600000	920210000	100760000	183930000	0	0	826680000	947840000	859430000	920380000	107940000	146800000	0	0	131210000	114300000	7174800	13697000	950240	235290	191310000	258100000	217530000	162800000	18122000	16107000	0	0	1.43259e+09	1.39135e+09	1.68892e+08	1.86408e+08	4.7173e+06
O70228	Atp9a	Probable phospholipid-transporting ATPase IIA	1	0	0	0	2	1	1	1	1	0	0	0	1	1	0	0	0	0	11383000	0	0	0	0	0	0	0	0	0	63307	0	0	0	916750	471100	162530	441490	168070	0	0	0	606820	349940	691206	1	1	1	4.55105e+06
O70251	Eef1b	Elongation factor 1-beta	8	7	7	6	10	7	7	8	8	8	7	8	7	10	543020000	544460000	165100000	672950000	913450000	886410000	705980000	574950000	510470000	527510000	938510000	889830000	790060000	1000400000	82879000	65843000	30837000	76336000	296490000	298040000	184150000	236900000	215750000	142330000	188160000	136090000	892570000	304680000	543020000	544460000	165100000	672950000	913450000
O70252	Hmox2	Heme oxygenase 2	5	2	6	6	8	7	4	5	5	4	6	6	7	7	34205000	27623000	30140000	87176000	90257000	80046000	47678000	52096000	52734000	39993000	81106000	61154000	90429000	71934000	3047600	939200	1435400	7217400	25081000	19602000	6984500	11014000	13953000	7126800	12677000	5447800	71006000	17033000	34205000	27623000	30140000	87176000	90257000
O70273	Ehf	ETS homologous factor	0	0	0	1	0	0	0	0	0	0	2	2	0	0	0	0	0	0	0	0	0	0	0	0	9323800	9978400	0	0	0	0	0	699360	0	0	0	0	0	0	2419600	1949000	0	0	1	1	1	9.51788e+06	1
O70274;Q63739	Ptp4a2	Protein tyrosine phosphatase type IVA 2	4	1	3	4	3	3	4	5	3	5	6	4	4	4	20039000	0	29408000	18015000	17508000	17865000	12315000	17178000	16676000	23258000	22992000	21124000	16980000	11992000	5168300	1292600	1863100	2861300	6112400	6637100	3604700	7373700	5465600	9227100	9108700	4033900	20148000	4012000	5.64292e+07	1.57346e+07	4.38566e+07	3.89406e+07	3.03439e+07
O70305	Atxn2	Ataxin-2	2	1	2	1	4	7	6	3	2	1	5	2	7	6	0	0	0	0	11730000	14685000	10613000	8019300	9319500	0	9005900	0	13902000	11763000	205790	240160	23704	13784	765660	1460000	813980	641650	358770	201930	402640	281340	4449600	1189100	2.24688e+06	2.92342e+06	557982	187592	3.80099e+06
O70309	Itgb5	Integrin beta-5	3	2	0	0	2	4	3	2	2	1	0	0	6	3	7200100	7519100	0	0	10636000	8441300	6107800	5608000	5864000	0	0	0	18152000	9770300	337800	309390	0	0	832570	1198100	409970	327260	455030	398950	0	0	6278800	735690	3.68821e+06	3.76614e+06	1	1	4.13315e+06
O70310	Nmt1	Glycylpeptide N-tetradecanoyltransferase 1	9	6	5	9	13	12	13	13	8	10	13	12	11	13	73608000	83097000	102130000	117320000	111570000	112270000	105380000	121260000	118790000	108180000	170860000	168450000	119000000	105810000	6422800	4429700	3649200	7741900	25110000	25441000	13179000	24182000	18224000	17478000	24612000	17916000	79104000	22723000	73608000	83097000	102130000	117320000	111570000
O70311	Nmt2	Glycylpeptide N-tetradecanoyltransferase 2	0	0	2	1	3	2	1	0	0	1	4	4	0	1	0	0	11219000	0	0	0	0	0	0	0	10244000	19958000	0	0	0	0	308760	175020	446030	606170	362460	0	0	238920	1100000	1825700	0	1254900	1	1	7.26808e+06	2.38192e+06	2.21424e+06
O70318	Epb41l2	Band 4.1-like protein 2	21	18	6	8	6	2	21	21	18	16	14	9	8	4	132310000	137180000	11775000	25009000	12296000	0	156160000	144620000	106300000	112230000	43037000	49260000	23872000	13243000	4820300	5233000	184610	424110	821270	80487	8760700	10840000	9235800	6065900	1920800	1312400	3451500	448590	5.26296e+07	6.37002e+07	4.34564e+06	5.77189e+06	4.07705e+06
O70325;Q91XR9	Gpx4	Phospholipid hydroperoxide glutathione peroxidase, mitochondrial;Phospholipid hydroperoxide glutathione peroxidase, nuclear	5	4	7	6	7	5	6	5	5	3	6	6	4	7	33935000	36225000	107800000	74055000	33354000	42044000	33195000	29596000	37482000	26142000	86477000	95502000	23275000	29394000	5154500	4342200	7130700	10702000	14411000	16523000	5028400	9892400	15593000	6764000	19429000	17207000	24199000	11649000	33935000	36225000	107800000	74055000	33354000
O70378	Emc8	ER membrane protein complex subunit 8	3	3	3	4	4	4	4	4	4	4	4	4	5	4	25991000	30812000	9393300	30594000	42648000	37776000	36351000	51279000	34004000	33742000	39129000	45238000	45942000	53301000	3588600	4131600	1316200	4175800	15378000	15099000	10792000	18850000	12298000	9157800	10423000	8715500	52778000	18926000	25991000	30812000	9393300	30594000	42648000
O70400	Pdlim1	PDZ and LIM domain protein 1	19	16	13	17	10	7	17	16	16	15	19	19	10	11	347400000	325860000	181980000	312660000	74600000	71541000	246870000	281190000	203670000	212530000	489410000	452190000	79366000	72155000	47404000	33958000	12706000	32068000	13106000	8849800	48131000	67302000	53851000	42117000	81795000	62371000	42032000	14611000	347400000	325860000	181980000	312660000	74600000
O70404	Vamp8	Vesicle-associated membrane protein 8	1	2	2	3	2	1	1	1	1	1	3	2	3	3	0	4553500	31062000	5227400	14877000	0	0	0	0	0	6520300	8130200	4300100	940480	1840800	1972800	4416300	2878300	2750400	3150900	311180	376730	582360	1917700	3992800	3546900	12802000	798610	2.00984e+07	2.40145e+07	1.03958e+08	3.9172e+07	1.36539e+07
O70422	Gtf2h4	General transcription factor IIH subunit 4	1	0	0	1	0	0	0	0	0	0	2	1	0	0	0	0	0	0	0	0	0	0	0	0	0	3581700	0	0	168800	0	0	220330	0	0	0	0	0	0	288250	325090	0	0	1.84301e+06	1	1	2.99856e+06	1
O70423;Q812C9	Aoc3	Membrane primary amine oxidase	17	17	0	0	1	0	18	13	14	14	0	0	1	0	518630000	542500000	0	0	0	0	177430000	204410000	199150000	161320000	0	0	0	0	31035000	29264000	0	0	34853	0	20521000	22617000	21873000	15352000	0	0	559630	0	3.3885e+08	3.56225e+08	1	1	173022
O70433	Fhl2	Four and a half LIM domains protein 2	7	5	0	0	0	0	5	5	3	4	0	0	0	0	15653000	13965000	0	0	0	0	9766900	8175200	9312800	11391000	0	0	0	0	2204500	940300	0	0	0	0	1621300	1785900	2099700	2073300	0	0	0	0	2.40694e+07	1.14461e+07	1	1	1
O70435	Psma3	Proteasome subunit alpha type-3	6	6	6	6	10	10	7	8	7	8	10	10	7	9	57280000	63449000	78116000	76369000	98468000	85737000	95281000	66701000	80075000	70173000	79196000	89043000	109230000	93938000	6118200	7367400	8036700	8422500	33700000	34925000	18030000	19026000	24356000	13703000	15790000	13784000	107700000	33899000	57280000	63449000	78116000	76369000	98468000
O70439	Stx7	Syntaxin-7	7	6	5	3	6	6	5	6	6	6	3	4	7	5	30411000	24225000	32733000	10147000	24659000	22862000	28242000	38647000	36039000	34312000	8567100	12382000	16488000	14944000	5405300	3541800	2101000	1036100	9343100	7769800	7177400	13387000	15118000	8989700	736740	2004800	18781000	5605000	30411000	24225000	32733000	10147000	24659000
O70456	Sfn	14-3-3 protein sigma	15	12	9	10	15	12	14	14	14	14	11	10	13	14	1322200000	1075100000	194560000	131470000	616330000	560650000	460100000	428460000	367530000	611030000	108340000	105600000	262850000	276770000	140090000	119710000	6784500	11444000	182080000	156890000	96218000	151680000	110910000	97257000	26499000	12129000	205630000	88570000	1322200000	1075100000	194560000	131470000	616330000
O70475	Ugdh	UDP-glucose 6-dehydrogenase	3	5	2	4	9	7	8	11	9	8	7	7	3	5	9835200	18393000	18381000	11244000	22594000	16645000	30320000	36525000	30649000	23016000	28871000	33955000	12194000	13059000	382440	939760	98269	381750	3804300	3086900	4188700	6822200	4843000	3380900	2786700	2496200	3018800	1346400	9835200	18393000	18381000	11244000	22594000
O70481	Ubr1	E3 ubiquitin-protein ligase UBR1	1	0	0	1	0	1	2	1	1	1	1	1	2	1	0	0	0	0	0	0	0	0	0	0	0	0	8183200	0	92655	0	0	54381	0	218460	349210	176350	187090	218620	77083	54622	1162500	189840	1.01164e+06	1	1	740093	1
O70492	Snx3	Sorting nexin-3	4	4	5	3	4	4	4	4	4	5	5	5	4	5	36739000	32102000	36740000	35960000	34129000	35516000	28036000	29653000	29515000	24157000	40746000	49589000	26045000	24755000	6482500	5497500	3124200	5193800	15327000	18911000	9074700	12009000	11822000	5432400	11877000	10804000	30223000	9914400	36739000	32102000	36740000	35960000	34129000
O70493	Snx12	Sorting nexin-12	8	7	9	7	8	8	9	10	9	9	10	7	9	8	62149000	80737000	56324000	66862000	38574000	41040000	70518000	54451000	61461000	57267000	51359000	54475000	38617000	37751000	11706000	11879000	6713000	8643200	17810000	16242000	19414000	31859000	23597000	20027000	15940000	10708000	45987000	13887000	62149000	80737000	56324000	66862000	38574000
O70494	Sp3	Transcription factor Sp3	1	1	1	3	2	2	3	2	3	1	3	2	2	2	0	0	0	12209000	0	0	0	13496000	0	0	14203000	0	13733000	0	3928100	2257500	89478	2072300	7216400	4996100	5900400	6503500	10729000	133650	3965800	2258000	25881000	8114300	4.28883e+07	2.74801e+07	2.10627e+06	2.82028e+07	3.58246e+07
O70503	Hsd17b12	Estradiol 17-beta-dehydrogenase 12	6	8	8	6	9	10	10	9	8	8	11	9	11	11	83158000	65407000	54334000	110980000	204590000	245910000	107000000	108830000	110840000	88776000	188040000	133150000	343370000	255900000	8386300	7478500	3851600	7160400	54326000	65272000	24223000	24889000	25951000	13816000	28003000	17231000	276700000	76979000	83158000	65407000	54334000	110980000	204590000
O70551;Q9Z0G2	Srpk1	SRSF protein kinase 1	3	2	1	2	4	3	3	3	2	3	4	5	4	4	12328000	10117000	0	11848000	16213000	15091000	14573000	15106000	8422300	7772300	32929000	28559000	23548000	18528000	705110	223800	79032	204020	3140900	1838500	1531400	2004400	984460	875730	2838200	2064200	9586900	3647000	7.69862e+06	2.72427e+06	1.86038e+06	2.77659e+06	1.55925e+07
O70557;O70560;O70556;O70558;O70554	Sprr2f	Small proline-rich protein 2F	0	0	0	0	0	2	0	0	0	0	0	0	3	4	0	0	0	0	0	1938200	0	0	0	0	0	0	8246200	19827000	0	0	0	0	0	1229000	0	0	0	0	0	0	19719000	16970000	1	1	1	1	1
O70566	Diaph2	Protein diaphanous homolog 2	5	3	1	3	8	8	3	4	5	2	1	2	7	7	14336000	0	0	5569400	15635000	14661000	8306400	8385400	10778000	10348000	0	6958300	18332000	17921000	495600	86213	19848	116370	1511500	1781100	362100	537210	910770	278960	28860	157000	4570600	1503700	5.41112e+06	1.04945e+06	467214	1.58373e+06	7.50358e+06
O70571	Pdk4	[Pyruvate dehydrogenase [lipoamide]] kinase isozyme 4, mitochondrial	4	4	1	1	5	5	3	4	2	2	0	0	3	1	20990000	27024000	0	0	21952000	16039000	13750000	15868000	0	12953000	0	0	9054800	0	1558200	1943100	62979	209910	4528600	4210700	1873700	3159900	3164200	1218400	0	0	3552800	161330	1.70129e+07	2.3653e+07	1.4825e+06	2.85675e+06	2.24814e+07
O70572	Smpd2	Sphingomyelin phosphodiesterase 2	2	3	1	4	4	3	3	2	3	3	3	3	4	4	10679000	9586600	0	9671400	10525000	8723600	12688000	10033000	11475000	7746200	7971400	8977000	12797000	13040000	399930	597390	133570	513360	2083200	1545900	1252600	1325900	1873000	1436700	694150	680670	5938200	2764900	4.36656e+06	7.27191e+06	3.14418e+06	6.98653e+06	1.03417e+07
O70583	Mid1	Midline-1	0	1	0	0	0	1	2	0	0	0	0	0	1	1	0	0	0	0	0	0	738580	0	0	0	0	0	0	0	0	55890	0	0	0	135140	76030	0	0	0	0	0	954140	182850	1	680338	1	1	1
O70585;Q9D2N4	Dtnb	Dystrobrevin beta	6	5	1	2	1	0	5	10	6	6	2	0	1	1	25598000	27291000	0	0	0	0	26793000	27167000	18372000	23069000	19013000	0	0	0	1220900	831650	65629	48957	377710	0	1830300	5386300	3523500	1881600	492520	0	883530	494210	1.33302e+07	1.01235e+07	1.54488e+06	666276	1.87508e+06
O70589	Cask	Peripheral plasma membrane protein CASK	5	4	5	7	5	1	6	3	4	5	7	5	3	4	12116000	25402000	26880000	23069000	10353000	0	16756000	18541000	19085000	18530000	18742000	15231000	11214000	13961000	542100	702320	448310	949970	1040300	107610	1250700	1442000	2432100	957590	1517800	205260	1721500	874330	5.91882e+06	8.5492e+06	1.0553e+07	1.29285e+07	5.16439e+06
O70591	Pfdn2	Prefoldin subunit 2	3	4	3	4	4	4	4	4	4	4	4	4	3	3	42590000	52692000	47450000	38790000	44606000	46663000	54569000	36396000	65197000	42821000	42657000	48059000	45013000	41256000	7714900	11318000	2466200	6975900	21445000	24216000	16886000	16414000	28646000	15461000	11114000	10369000	40869000	12685000	42590000	52692000	47450000	38790000	44606000
O88271	Cfdp1	Craniofacial development protein 1	4	4	4	5	5	6	7	6	5	4	7	7	4	5	40870000	31831000	42004000	59856000	43604000	40440000	47093000	58802000	43854000	49407000	68203000	73159000	42398000	37239000	5329800	1491600	4020100	6318200	14725000	13288000	14731000	18557000	16834000	10707000	13229000	13020000	34711000	10012000	40870000	31831000	42004000	59856000	43604000
O88286	Wiz	Protein Wiz	7	3	12	7	7	8	11	9	8	7	12	11	11	9	25059000	0	35350000	23357000	19899000	17549000	24559000	22579000	23793000	36503000	34440000	30667000	18649000	19314000	378240	82330	469510	361900	709440	729700	1299900	1517600	1329100	858000	1598400	1053900	3363300	947860	4.12975e+06	1.00219e+06	1.10521e+07	4.92525e+06	3.52189e+06
O88291	Znf326	DBIRD complex subunit ZNF326	6	6	3	5	5	7	6	8	5	8	7	7	5	6	23400000	27336000	27246000	26718000	20257000	21933000	37862000	40672000	55354000	33233000	32378000	31348000	26735000	30012000	1466900	1613500	251470	1083500	3527100	3662000	4620200	7558500	8679300	3768100	3486200	2488900	9824900	4521300	23400000	27336000	27246000	26718000	20257000
O88327	Ctnnal1	Alpha-catulin	4	1	0	0	0	0	3	4	1	2	0	0	0	0	8197900	0	0	0	0	0	6098600	10360000	0	4763500	0	0	0	0	416740	106870	0	0	0	0	347790	1236400	405580	221780	0	0	0	0	4.5501e+06	1.30091e+06	1	1	1
O88342	Wdr1	WD repeat-containing protein 1	23	20	16	17	19	20	21	20	19	21	16	14	18	18	665110000	818290000	267140000	398470000	583310000	523710000	622160000	648750000	797690000	673600000	418630000	412770000	553620000	553430000	43645000	51854000	7712200	20085000	78336000	78096000	66900000	92982000	115750000	69879000	36044000	25958000	209990000	70416000	665110000	818290000	267140000	398470000	583310000
O88351	Ikbkb	Inhibitor of nuclear factor kappa-B kinase subunit beta	1	0	1	1	0	0	2	0	2	2	2	2	0	3	0	0	0	0	0	0	0	0	0	0	0	0	0	4579600	99983	0	38377	72133	0	0	192990	0	951040	758650	215210	224220	0	384730	1.09165e+06	1	903378	981688	1
O88379	Baz1a	Bromodomain adjacent to zinc finger domain protein 1A	0	0	0	2	4	4	4	6	2	2	8	7	2	3	0	0	0	6935300	10443000	8400000	7240000	5702700	0	0	11920000	10496000	8453400	8046800	0	0	0	28648	375300	455680	427750	594750	72559	124050	828390	423830	994720	271090	1	1	1	389882	1.86311e+06
O88384	Vti1b	Vesicle transport through interaction with t-SNAREs homolog 1B	3	1	5	3	4	5	5	3	4	3	3	3	6	4	0	0	10033000	15749000	14924000	17950000	10258000	0	9702500	7552200	8668800	0	15974000	9867000	1131400	65262	651650	1245500	4282400	7153400	3465100	2025200	6253600	1765500	714030	2413200	17780000	4159500	1.2353e+07	794421	1.53396e+07	1.69505e+07	2.12592e+07
O88441	Mtx2	Metaxin-2	4	3	2	4	5	5	6	5	5	6	6	6	6	5	44380000	23221000	0	33508000	33510000	27815000	44693000	39074000	34739000	46099000	45039000	38760000	29635000	30663000	8006200	2228800	322790	2087200	14608000	10516000	14708000	12123000	12586000	10885000	9628700	6560500	27875000	11891000	8.74143e+07	2.71307e+07	7.59834e+06	2.84056e+07	7.25189e+07
O88447	Klc1	Kinesin light chain 1	5	2	0	3	6	4	4	5	3	4	5	4	2	6	11817000	0	0	0	21700000	13396000	18819000	8115100	9272200	9377000	8957700	11141000	0	16839000	914090	223610	0	355810	1599400	1755300	1126600	1719100	914810	666120	833520	570090	1334500	1967400	9.98033e+06	2.72196e+06	1	4.84237e+06	7.93994e+06
O88448	Klc2	Kinesin light chain 2	3	3	1	1	3	3	1	2	1	2	1	2	4	3	7304400	6975000	0	0	7531700	5783000	0	6597900	0	9597700	0	0	7301700	8112600	412610	326120	0	48746	980840	683690	261220	513330	666930	794120	84538	151650	3076800	765810	4.50501e+06	3.96979e+06	1	663404	4.86921e+06
O88452	Stc2	Stanniocalcin-2	0	0	0	0	2	2	0	0	0	0	1	0	1	1	0	0	0	0	9769300	9049400	0	0	0	0	0	0	0	0	0	0	0	0	5381100	4852200	0	0	0	0	429460	0	1310100	1152200	1	1	1	1	2.67135e+07
O88456;Q9D7J7	Capns1	Calpain small subunit 1	9	8	7	7	10	9	9	9	9	9	9	6	8	10	132300000	107840000	67006000	47898000	114830000	102450000	78379000	80370000	51160000	62489000	38158000	36724000	48236000	55046000	20841000	18480000	3429100	7033600	50019000	52343000	22195000	32606000	17997000	14867000	12173000	5156800	37349000	22611000	132300000	107840000	67006000	47898000	114830000
O88487	Dync1i2	Cytoplasmic dynein 1 intermediate chain 2	10	8	8	9	9	12	9	7	5	8	12	8	12	11	42066000	30379000	108250000	25886000	34751000	31146000	27427000	32922000	18977000	27791000	23859000	27195000	32080000	23660000	5246400	2789100	1014900	2193200	9030600	11348000	4787400	4110200	2110400	4861100	5042100	3289700	33089000	8781200	42066000	30379000	108250000	25886000	34751000
O88508	Dnmt3a	DNA (cytosine-5)-methyltransferase 3A	5	5	2	2	8	6	11	10	7	11	10	8	5	5	12398000	13619000	0	8072000	12530000	14954000	39220000	54733000	47701000	43587000	38218000	31022000	6649500	9027800	422610	439540	63284	128720	1368600	1274200	2993000	3392700	3279800	2874000	1738900	1352000	852410	572500	4.61419e+06	5.35043e+06	1.48968e+06	1.7518e+06	6.79418e+06
O88512	Ap1g2	AP-1 complex subunit gamma-like 2	1	1	2	4	5	5	2	1	1	1	7	8	4	5	0	0	20172000	16743000	9802900	11855000	5178000	0	0	0	27173000	24324000	11420000	8145900	25010	46695	285770	638520	1328300	1810600	83094	17081	328190	44683	2268500	1549300	3859300	1232500	273067	568409	6.72691e+06	8.68988e+06	6.59411e+06
O88520	Shoc2	Leucine-rich repeat protein SHOC-2	3	1	1	2	4	2	3	2	2	1	4	3	4	3	11690000	0	0	0	22561000	0	0	0	0	0	9802800	0	0	0	888090	544280	152730	833300	3685900	2719800	1765300	1882900	3457100	538340	1961200	1535300	9218300	2381700	9.69645e+06	6.62541e+06	3.5952e+06	1.13407e+07	1.8298e+07
O88522	Ikbkg	NF-kappa-B essential modulator	1	2	1	2	3	2	3	1	1	2	2	2	2	2	0	0	0	9695200	8758200	6135500	5378300	0	0	0	5951600	6585200	7078800	7615700	325140	478830	64678	727260	1335300	1444700	606010	779240	1304000	289360	781580	698100	2207200	1334100	3.54998e+06	5.8287e+06	1.52249e+06	9.89758e+06	6.62886e+06
O88531	Ppt1	Palmitoyl-protein thioesterase 1	6	7	7	7	6	6	6	7	9	6	6	7	7	6	131200000	155840000	79127000	157410000	32367000	33584000	125730000	143670000	101650000	117410000	146620000	121180000	95845000	61448000	18777000	20420000	8444500	18463000	7445900	8626200	27222000	37167000	33239000	27255000	19635000	18101000	84511000	14906000	131200000	155840000	79127000	157410000	32367000
O88532	Zfr	Zinc finger RNA-binding protein	9	5	7	5	7	9	12	11	9	10	10	11	12	12	47323000	34871000	55646000	33818000	29396000	29347000	39230000	38488000	42330000	48318000	22695000	32441000	28706000	26758000	1361200	876710	647480	1014800	2382200	3225600	3224000	4342900	3969500	3474100	1832500	1704600	8390600	3290700	47323000	34871000	55646000	33818000	29396000
O88543	Cops3	COP9 signalosome complex subunit 3	7	5	7	4	7	8	6	8	6	7	6	5	9	8	70585000	79443000	19832000	69041000	76420000	79468000	79634000	105030000	69940000	65291000	86366000	75595000	80770000	89561000	5073700	3790000	1249900	3026600	12511000	15345000	7937000	22395000	12611000	8405900	7928000	3862600	48107000	18116000	70585000	79443000	19832000	69041000	76420000
O88544	Cops4	COP9 signalosome complex subunit 4	15	13	14	15	14	15	17	15	17	14	17	15	17	17	106950000	119490000	107020000	113330000	114730000	123260000	142750000	159550000	127360000	117130000	132250000	110000000	159380000	118420000	7891600	7758100	2801500	6277900	15881000	23716000	20112000	26058000	24806000	14006000	15898000	9744300	78410000	19472000	106950000	119490000	107020000	113330000	114730000
O88545	Cops6	COP9 signalosome complex subunit 6	8	6	4	8	7	9	9	9	8	8	9	6	8	6	68111000	64801000	57335000	50771000	64784000	62663000	67585000	65438000	84860000	59944000	69727000	60451000	51888000	60184000	12094000	10379000	2193400	7514600	25758000	22716000	19475000	28335000	36833000	18132000	20727000	8395900	48862000	14763000	68111000	64801000	57335000	50771000	64784000
O88561	Slc27a3	Long-chain fatty acid transport protein 3	3	2	1	1	1	1	2	2	1	1	1	0	1	1	21955000	0	0	0	0	0	0	0	0	0	0	0	0	0	1839300	1014200	192910	2286300	5021000	2487000	856740	1098500	1063300	3988300	1274900	0	3325800	196020	2.00821e+07	1.23456e+07	4.54102e+06	3.11152e+07	2.49259e+07
O88569	Hnrnpa2b1	Heterogeneous nuclear ribonucleoproteins A2/B1	20	20	19	21	22	22	21	20	17	20	21	19	22	20	2179800000	2096900000	3505600000	2582300000	2015500000	2168800000	2602400000	2060000000	2288700000	3014200000	1991800000	2360000000	2475500000	2064200000	167600000	207160000	123430000	211790000	412050000	558250000	393090000	494920000	648820000	399650000	303700000	270530000	1471900000	455450000	2179800000	2096900000	3505600000	2582300000	2015500000
O88574	Sap30	Histone deacetylase complex subunit SAP30	0	0	1	0	2	1	0	2	1	1	2	2	2	1	0	0	0	0	4154100	0	0	0	0	0	0	0	0	0	0	0	123560	0	2216500	1831900	0	2416800	1800400	966120	4757000	2227300	5367900	1163200	1	1	2.90855e+06	1	1.10034e+07
O88587	Comt	Catechol O-methyltransferase	10	4	6	5	8	8	8	9	7	8	9	8	9	9	46740000	54223000	53012000	48260000	42340000	51286000	52620000	68542000	56598000	47840000	66365000	55463000	36340000	53864000	6544500	3926400	3296200	4217500	13809000	14704000	10110000	22919000	15587000	12085000	13306000	8285600	34090000	16310000	46740000	54223000	53012000	48260000	42340000
O88630	Gosr1	Golgi SNAP receptor complex member 1	2	1	1	1	2	2	1	1	1	1	1	1	2	2	4856000	0	0	0	8913800	0	0	0	0	0	0	0	7282800	10399000	628190	957730	465760	745700	2152400	2776100	1526200	1841000	1572700	1168500	860640	795960	5584200	2657200	6.85878e+06	1.16583e+07	1.09638e+07	1.01485e+07	1.06852e+07
O88643	Pak1	Serine/threonine-protein kinase PAK 1	4	3	2	3	3	3	3	3	3	3	4	3	4	5	17914000	19605000	0	12782000	13032000	12500000	18076000	19762000	35327000	17313000	17598000	13179000	42085000	34606000	1353600	1474500	427040	559290	2376800	2432500	2198900	2169600	4328600	1667000	2010000	1075000	22982000	5901500	1.4779e+07	1.79488e+07	1.00523e+07	7.61161e+06	1.17992e+07
O88653	Lamtor3	Ragulator complex protein LAMTOR3	3	4	1	3	3	4	3	4	4	2	3	3	3	3	25828000	38380000	0	35431000	0	36062000	43996000	33803000	60505000	0	33179000	33262000	30617000	35768000	5741400	10457000	488140	8158800	21466000	27012000	19072000	23445000	33292000	10842000	14452000	7765600	42466000	18648000	6.26864e+07	1.27291e+08	1.14906e+07	1.11036e+08	1.06564e+08
O88665	Brd7	Bromodomain-containing protein 7	1	2	1	0	3	2	5	3	2	2	2	3	4	3	0	0	0	0	9479300	10605000	11500000	7451800	9544700	12755000	0	10207000	10973000	8633800	140760	345200	56318	0	1112800	639530	1285500	825610	1181400	1190400	617060	578800	4416800	1315100	1.53686e+06	4.20205e+06	1.3257e+06	1	5.5243e+06
O88668	Creg1	Protein CREG1	1	1	1	1	1	1	2	2	2	2	2	2	2	1	0	0	0	0	0	0	0	0	0	0	0	0	7893300	0	615190	495290	130920	1000700	1180600	1847000	3180500	4554500	4366600	3162900	3199900	2516100	10590000	718020	6.71684e+06	6.02906e+06	3.0818e+06	1.36189e+07	5.86088e+06
O88673	Dgka	Diacylglycerol kinase alpha	0	0	0	0	3	2	0	0	0	1	0	0	1	2	0	0	0	0	7074800	6155900	0	0	0	0	0	0	0	5582900	0	0	0	0	783390	665480	0	0	0	81005	0	0	0	588920	1	1	1	1	3.889e+06
O88685	Psmc3	26S protease regulatory subunit 6A	17	12	17	15	18	18	19	18	16	16	18	16	20	19	224850000	209540000	132590000	272180000	308790000	342640000	293030000	327330000	220370000	177040000	403580000	315110000	316510000	325080000	14028000	11810000	6576300	15959000	52683000	55442000	35875000	53790000	39149000	23597000	37980000	23643000	148910000	50599000	224850000	209540000	132590000	272180000	308790000
O88696	Clpp	Putative ATP-dependent Clp protease proteolytic subunit, mitochondrial	3	2	2	4	3	4	3	4	4	4	4	5	4	3	39389000	35875000	51159000	48518000	27020000	39707000	55515000	46112000	39288000	32113000	57774000	53403000	33609000	38861000	5722700	2766400	951170	5307700	7432000	11742000	11351000	14292000	13168000	8823100	10593000	7506400	33147000	10617000	39389000	35875000	51159000	48518000	27020000
O88697	Stk16	Serine/threonine-protein kinase 16	0	0	0	0	0	0	0	1	0	0	0	1	2	0	0	0	0	0	0	0	0	0	0	0	0	0	1044800	0	0	0	0	0	0	0	0	97871	0	0	0	50883	788440	0	1	1	1	1	1
O88712	Ctbp1	C-terminal-binding protein 1	5	5	6	5	5	3	4	9	6	5	7	5	8	8	66368000	65905000	106120000	68237000	35581000	35824000	89323000	89081000	89776000	99850000	77942000	64498000	77140000	77347000	4640900	5445500	3569000	5127700	4248600	3161600	10620000	22052000	21931000	14685000	10091000	7295700	58981000	18792000	66368000	65905000	106120000	68237000	35581000
O88735	Map7	Ensconsin	3	4	2	3	3	4	7	6	6	5	3	4	3	3	17027000	16119000	0	16871000	0	0	14202000	18118000	17464000	19970000	0	14535000	14643000	9193000	1108400	1156400	479380	824270	1332800	1554300	2068500	2978100	3719500	2382800	1029000	989260	6004500	1122700	1.21019e+07	1.40766e+07	1.12844e+07	1.12178e+07	6.61645e+06
O88738;REV__Q5NCS9	Birc6	Baculoviral IAP repeat-containing protein 6	11	4	7	6	21	22	12	16	13	11	13	9	22	20	30963000	14809000	13902000	23691000	68931000	91591000	45719000	59050000	43771000	27572000	51973000	43029000	58028000	62648000	249500	72280	48468	159050	2024700	2200900	574120	963730	1119800	460290	593940	402210	4015500	1609800	30963000	14809000	13902000	23691000	68931000
O88746	Tom1	Target of Myb protein 1	1	1	2	2	2	1	1	2	0	1	3	2	3	2	0	0	3591500	4973200	0	0	0	0	0	0	5519100	4590800	3235900	0	117140	76401	130760	366350	562250	390210	115390	428870	0	73268	768190	368860	1714700	188960	1.27897e+06	930014	3.07804e+06	4.98581e+06	2.79119e+06
O88783	F5	Coagulation factor V;Coagulation factor V heavy chain;Coagulation factor V light chain	5	5	5	4	4	5	4	2	1	1	4	4	4	5	37161000	42550000	9801000	19063000	22078000	27301000	11299000	0	0	0	12692000	12907000	8497800	19498000	906650	729410	171440	324260	865750	1121200	364740	168340	548060	143980	330880	241040	958620	746390	9.89909e+06	8.87896e+06	4.03563e+06	4.41299e+06	4.29787e+06
O88792	F11r	Junctional adhesion molecule A	4	3	5	5	4	5	3	3	3	3	5	5	5	5	24174000	28397000	111020000	43251000	35463000	41731000	14857000	16449000	17482000	26523000	34700000	45229000	41795000	33451000	3412400	4529500	4869900	6701200	8141600	16516000	2459600	3793600	4092900	3531000	11280000	9092000	49392000	14178000	24174000	28397000	111020000	43251000	35463000
O88796	Rpp30	Ribonuclease P protein subunit p30	4	3	4	5	4	3	6	6	4	6	7	6	5	5	17450000	20788000	12525000	26754000	17170000	25360000	25612000	38338000	19523000	17749000	44130000	38213000	21380000	28137000	1998600	2060200	851320	2836800	6700600	5631700	5936900	7916800	5852400	4890300	9004900	5292500	22581000	3519100	17450000	20788000	12525000	26754000	17170000
O88811	Stam2	Signal transducing adapter molecule 2	6	3	6	5	4	4	6	7	5	7	4	4	6	3	82977000	116920000	68186000	55530000	69136000	65939000	41348000	36791000	73043000	50871000	35979000	40007000	37377000	50903000	44968000	29010000	9717100	8441300	32837000	28891000	4818700	5241500	12144000	19985000	7961400	4542200	39966000	15568000	82977000	116920000	68186000	55530000	69136000
O88843	Cradd	Death domain-containing protein CRADD	0	0	0	1	2	1	1	0	0	0	0	0	4	5	0	0	0	0	0	0	0	0	0	0	0	0	12047000	9665600	0	0	0	147920	224120	172450	144060	0	0	0	0	0	19062000	6013800	1	1	1	2.0131e+06	1.1126e+06
O88844	Idh1	Isocitrate dehydrogenase [NADP] cytoplasmic	18	19	21	21	20	21	15	17	18	19	17	19	19	20	272590000	292490000	575290000	907430000	304140000	308060000	239150000	249590000	260990000	204300000	362300000	362400000	281530000	248800000	18045000	20449000	31269000	51462000	48887000	47275000	16574000	34888000	47518000	25194000	34695000	27000000	130210000	34862000	272590000	292490000	575290000	907430000	304140000
O88845	Akap10	A-kinase anchor protein 10, mitochondrial	1	1	0	0	2	2	2	1	0	0	1	1	0	2	0	0	0	0	1578000	983500	737960	0	0	0	0	0	0	834530	27997	23293	0	0	180880	160120	61354	75465	0	0	31794	22159	0	103920	305680	283541	1	1	897947
O88848	Arl6	ADP-ribosylation factor-like protein 6	1	1	0	0	0	0	1	2	2	1	1	0	0	0	0	0	0	0	0	0	0	0	9087100	0	0	0	0	0	388110	586920	0	0	0	0	816680	2841400	3197900	151040	382070	0	0	0	4.23751e+06	7.14446e+06	1	1	1
O88851	Rbbp9	Putative hydrolase RBBP9	8	6	5	6	4	4	7	7	8	9	7	6	7	6	128650000	131170000	46396000	98961000	44098000	32903000	118290000	124820000	118970000	91274000	56779000	44051000	56999000	57982000	25421000	18269000	3235700	12662000	10177000	7227200	41669000	54197000	59110000	34915000	16092000	8723500	99721000	19899000	128650000	131170000	46396000	98961000	44098000
O88874	Ccnk	Cyclin-K	3	1	1	3	2	3	3	3	3	2	4	3	4	2	11679000	0	0	23067000	15690000	21958000	17901000	18035000	19588000	12903000	27414000	23360000	18471000	22331000	1162500	752180	369820	1682300	2973200	5202500	2811900	4165600	4426800	2083900	3539200	2157700	11514000	3715600	1.26925e+07	9.15613e+06	8.70541e+06	2.28951e+07	1.47599e+07
O88876	Dhrs3	Short-chain dehydrogenase/reductase 3	0	0	0	1	2	0	2	2	1	1	1	1	1	1	0	0	0	0	4025600	0	0	0	0	0	0	0	0	0	0	0	0	479150	1321800	0	1495600	1810600	2342700	961820	921100	1080000	4501300	1006400	1	1	1	6.52095e+06	6.56185e+06
O88895	Hdac3	Histone deacetylase 3	1	0	2	1	1	0	1	2	0	1	1	2	1	2	0	0	0	0	0	0	0	0	0	0	0	0	0	2757100	134570	0	220260	31454	441140	0	246290	1023800	0	306650	62952	343520	931110	453600	1.46928e+06	1	5.18483e+06	428070	2.18996e+06
O88898;Q9JJP2	Tp63	Tumor protein 63	9	8	0	0	0	0	9	9	10	9	0	0	1	0	83301000	95876000	0	0	0	0	125290000	113050000	136180000	127410000	0	0	0	0	5001400	5035000	0	0	0	0	14641000	17339000	22174000	14266000	0	0	1283100	0	5.46069e+07	6.129e+07	1	1	1
O88907	Pias1	E3 SUMO-protein ligase PIAS1	0	0	1	1	1	0	1	0	0	0	1	0	2	0	0	0	0	0	0	0	0	0	0	0	0	0	3104800	0	0	0	280540	141790	256950	0	62825	0	0	0	147310	0	1338900	0	1	1	6.60379e+06	1.92968e+06	1.27558e+06
O88939	Zbtb7a	Zinc finger and BTB domain-containing protein 7A	2	0	1	2	2	2	0	1	2	1	2	2	2	1	5261300	0	0	7353800	8687600	8643600	0	0	0	0	6903600	5039500	10258000	0	477060	0	82809	574530	1516100	2130800	0	350190	0	329130	900470	461560	5378700	1169100	5.20869e+06	1	1.94929e+06	7.81902e+06	7.52641e+06
O88952;Q8JZS0;O88951	Lin7c	Protein lin-7 homolog C	6	6	7	5	7	5	7	5	5	4	5	5	7	6	50198000	48708000	48933000	55948000	28834000	33293000	31208000	32175000	27909000	69875000	24289000	22598000	46742000	34536000	12321000	10797000	7943900	8116600	13731000	10295000	7376500	9503500	10939000	10533000	4244700	1171500	46421000	11460000	50198000	48708000	48933000	55948000	28834000
O88958	Gnpda1	Glucosamine-6-phosphate isomerase 1	2	2	1	1	0	0	2	1	3	2	0	1	3	3	10068000	12103000	0	0	0	0	10009000	0	10199000	8997800	0	0	10575000	17006000	1026400	1334500	160920	210790	0	0	1487100	1597200	3965800	1338000	0	221950	10824000	4965100	1.12066e+07	1.62446e+07	3.78799e+06	2.86873e+06	1
O88967	Yme1l1	ATP-dependent zinc metalloprotease YME1L1	4	3	4	2	7	6	5	4	5	4	7	7	8	7	16838000	18419000	16358000	10046000	19288000	16068000	23783000	24349000	13527000	14135000	21484000	22503000	24300000	25555000	690460	520610	277450	111420	2532500	2872100	1398000	1914800	1465600	671580	1383900	1492500	10956000	2852200	16838000	18419000	16358000	10046000	19288000
O88968	Tcn2	Transcobalamin-2	0	0	0	0	1	1	0	0	0	0	1	0	2	1	0	0	0	0	0	0	0	0	0	0	0	0	2407300	0	0	0	0	0	256090	219260	0	0	0	0	106490	0	1263800	153570	1	1	1	1	1.27131e+06
O88983	Stx8	Syntaxin-8	2	1	1	4	5	5	5	2	1	1	4	4	5	4	11705000	0	0	11479000	13793000	13352000	8204600	11976000	8854200	6999300	9483400	10829000	14585000	10762000	767050	544800	67225	1586800	7272500	9285400	2831000	3391700	1960300	924850	3149000	1752800	15861000	3129800	8.3749e+06	6.63174e+06	1.58245e+06	2.15954e+07	3.61031e+07
O88986	Gcat	2-amino-3-ketobutyrate coenzyme A ligase, mitochondrial	1	1	0	1	0	0	2	2	2	1	2	2	1	0	0	0	0	0	0	0	0	8207200	0	0	0	0	0	0	190550	86590	0	72215	0	0	618220	1885100	2221200	825450	838750	292720	1157600	0	2.08049e+06	1.05404e+06	1	982804	1
O89001	Cpd	Carboxypeptidase D	4	3	6	3	4	3	2	6	4	5	6	5	6	5	9388200	8389100	10023000	8570000	11358000	0	11315000	17212000	20691000	12075000	11307000	11301000	6638700	6939600	243590	141760	273370	167130	501850	427740	321940	849850	1319300	621110	340430	498630	1801300	536990	2.65959e+06	1.72562e+06	6.43502e+06	2.27454e+06	2.49135e+06
O89023	Tpp1	Tripeptidyl-peptidase 1	4	4	3	4	5	4	3	4	4	3	4	4	4	5	46679000	81897000	209640000	159910000	54967000	67538000	78303000	51228000	55338000	71777000	80614000	83706000	145810000	91951000	5579000	8630900	2552800	14553000	12842000	12542000	13922000	11730000	6033100	5224600	14978000	9779000	90196000	15564000	46679000	81897000	209640000	159910000	54967000
O89032	Sh3pxd2a	SH3 and PX domain-containing protein 2A	1	1	0	0	1	1	0	1	0	2	0	0	2	0	0	0	0	0	0	0	0	0	0	0	0	0	1347200	0	52828	47110	0	0	56212	49522	0	48428	0	82881	0	0	254160	0	576793	573460	1	1	279055
O89051	Itm2b	Integral membrane protein 2B;BRI2, membrane form;BRI2 intracellular domain;BRI2C, soluble form;Bri23 peptide	1	1	2	3	3	1	1	1	1	1	2	1	1	3	0	0	0	8521900	5868300	0	0	0	0	0	0	0	0	6894200	89640	85288	667530	952660	1471600	343560	132040	115120	181050	313250	469280	142990	1663100	2223600	978718	1.03819e+06	1.57134e+07	1.29651e+07	7.3055e+06
O89079	Cope	Coatomer subunit epsilon	5	6	6	6	11	9	7	8	8	9	7	6	11	11	141990000	130400000	66890000	177020000	201520000	260330000	216110000	228380000	184420000	157010000	191290000	160030000	220550000	236210000	14679000	12865000	5134500	14319000	62928000	76792000	39480000	67396000	66343000	35986000	30929000	17601000	199440000	69017000	141990000	130400000	66890000	177020000	201520000
O89086	Rbm3	Putative RNA-binding protein 3	5	4	6	5	6	5	4	6	5	6	5	5	6	5	410440000	297000000	145140000	318420000	370160000	389420000	401760000	220570000	296340000	373330000	297260000	285490000	203670000	322470000	86708000	63322000	10707000	58444000	217110000	214790000	159010000	162210000	174570000	134150000	105590000	82341000	286700000	158270000	410440000	297000000	145140000	318420000	370160000
O89090	Sp1	Transcription factor Sp1	2	1	2	2	1	0	3	3	3	1	1	1	0	2	8952400	0	16026000	10278000	0	0	9116400	8240000	7296000	0	0	0	0	7187500	1421400	0	1331700	1512400	109770	0	3161400	4384800	4158800	190380	87507	98560	0	1979500	1.55193e+07	1	3.13477e+07	2.05829e+07	544934
O89110	Casp8	Caspase-8;Caspase-8 subunit p18;Caspase-8 subunit p10	3	2	2	3	8	8	2	6	3	4	5	4	9	10	9225700	10342000	0	10025000	52058000	53318000	15670000	12484000	19355000	9014500	14454000	18913000	25963000	29718000	383620	337360	286890	513950	7018600	5842900	900070	1824900	1943200	509810	1398200	1601700	16335000	8902600	4.18849e+06	4.10661e+06	6.75327e+06	6.99456e+06	3.48426e+07
O89112	Lancl1	LanC-like protein 1	7	6	5	5	5	6	7	8	7	8	6	5	7	6	60326000	66067000	56847000	31984000	41819000	34658000	57395000	70823000	60244000	87096000	24159000	29876000	93072000	94370000	7752300	8052100	2191400	2147200	6240600	7939500	13352000	21539000	18173000	23556000	4565200	2826400	61948000	11164000	60326000	66067000	56847000	31984000	41819000
O89116	Vti1a	Vesicle transport through interaction with t-SNAREs homolog 1A	0	0	1	0	2	0	1	1	1	0	1	2	2	2	0	0	0	0	2748900	0	0	0	0	0	0	0	0	0	0	0	0	0	1066700	0	88049	36959	85752	0	75585	296110	4199200	1065300	1	1	1	1	5.29545e+06
P00329	Adh1	Alcohol dehydrogenase 1	0	0	0	0	1	1	0	0	0	0	0	0	2	2	0	0	0	0	0	0	0	0	0	0	0	0	0	24162000	0	0	0	0	1619700	1489500	0	0	0	0	0	0	4991300	5611900	1	1	1	1	8.04072e+06
P00375	Dhfr	Dihydrofolate reductase	5	3	4	4	6	6	6	7	5	7	8	8	5	4	25265000	19509000	58507000	33104000	32862000	29056000	34474000	32887000	39735000	44995000	57671000	72657000	31255000	29175000	2537700	1811000	1791200	4938300	15233000	6527400	9615100	14761000	12509000	8534900	17500000	16108000	29311000	12035000	25265000	19509000	58507000	33104000	32862000
P00397	Mtco1	Cytochrome c oxidase subunit 1	0	0	0	0	2	1	0	0	1	0	2	1	0	0	0	0	0	0	23580000	0	0	0	0	0	22839000	0	0	0	0	0	0	0	21366000	1820200	0	0	1261200	0	10850000	5756600	0	0	1	1	1	1	1.06068e+08
P00405	Mtco2	Cytochrome c oxidase subunit 2	6	6	3	6	6	6	6	6	6	6	6	6	6	6	416740000	319280000	271490000	503530000	617650000	771720000	478850000	803090000	377830000	311030000	833220000	541760000	860980000	923910000	103760000	88969000	11316000	123720000	333840000	413950000	216270000	399600000	260550000	133390000	308170000	161010000	1382900000	433790000	416740000	319280000	271490000	503530000	617650000
P00493	Hprt1	Hypoxanthine-guanine phosphoribosyltransferase	8	7	7	6	9	9	8	9	9	9	7	8	9	9	106690000	125250000	26179000	52325000	125170000	139770000	110630000	125610000	133310000	83864000	105060000	88864000	79419000	89649000	14670000	14213000	2580800	4844200	43576000	51450000	24326000	45194000	46381000	23217000	17711000	12374000	78018000	27698000	106690000	125250000	26179000	52325000	125170000
P00920	Ca2	Carbonic anhydrase 2	0	0	7	7	0	0	0	0	0	1	8	8	0	0	0	0	140270000	127320000	0	0	0	0	0	0	129570000	132890000	0	0	0	0	6764200	15138000	0	0	0	0	0	367100	34801000	21891000	0	0	1	1	1.59226e+08	2.06019e+08	1
P01027	C3	Complement C3;Complement C3 beta chain;Complement C3 alpha chain;C3a anaphylatoxin;Acylation stimulating protein;Complement C3b alpha chain;Complement C3c alpha chain fragment 1;Complement C3dg fragment;Complement C3g fragment;Complement C3d fragment;Complement C3f fragment;Complement C3c alpha chain fragment 2	9	9	6	11	8	8	6	4	7	6	10	12	7	8	237420000	296060000	141910000	133270000	89927000	109300000	44016000	27789000	85613000	96476000	52659000	98081000	42444000	60363000	2936400	5365300	495610	3259300	3659000	3871800	1424700	1351300	4310800	2279000	2047200	2473100	5261100	3043000	237420000	296060000	141910000	133270000	89927000
P01029	C4b	Complement C4-B;Complement C4 beta chain;Complement C4 alpha chain;C4a anaphylatoxin;Complement C4 gamma chain	7	8	6	7	8	8	7	3	5	5	7	8	6	6	71689000	147530000	86029000	154930000	206750000	174670000	28039000	18566000	43339000	39597000	130340000	89637000	67077000	67233000	1903000	3508800	1107400	2349600	12892000	11843000	896990	420720	1980100	1105100	5857400	2419900	7183600	2657600	71689000	147530000	86029000	154930000	206750000
P01101	Fos	Proto-oncogene c-Fos	6	6	3	3	4	4	7	6	6	6	4	3	4	3	41266000	46994000	8705900	23161000	19083000	15572000	44330000	58874000	57016000	46537000	13715000	14372000	18102000	20908000	7150400	8633900	647670	2366100	5993000	5308200	13713000	22297000	27257000	14180000	2540000	1767700	14581000	6172900	41266000	46994000	8705900	23161000	19083000
P01831	Thy1	Thy-1 membrane glycoprotein	1	1	0	0	0	0	2	1	2	2	1	1	0	1	0	0	0	0	0	0	0	0	0	6585700	0	0	0	0	560880	813800	0	0	0	0	2337500	815360	6139500	3062100	158060	309480	0	526130	6.12387e+06	9.90622e+06	1	1	1
P01864;P01863;P01865	Ighg;Igh-1a	Ig gamma-2A chain C region secreted form;Ig gamma-2A chain C region, A allele;Ig gamma-2A chain C region, membrane-bound form	1	1	2	2	2	2	2	0	0	1	2	2	2	2	0	0	81986000	92746000	120050000	159310000	10364000	0	0	0	85567000	80415000	34366000	41373000	699880	380510	7005900	14352000	53289000	80290000	3369500	0	0	698890	27630000	18221000	40253000	19585000	7.64151e+06	4.63187e+06	1.64916e+08	1.95322e+08	2.64544e+08
P01868;P01869	Ighg1	Ig gamma-1 chain C region secreted form;Ig gamma-1 chain C region, membrane-bound form	1	1	1	2	1	1	1	1	1	1	2	2	1	1	0	0	0	5077100	0	0	0	0	0	0	6020900	0	0	0	1190800	2039700	280280	566760	3448500	5925400	1610200	2742200	4259300	1260600	1086300	222330	4871500	2974800	1.30015e+07	2.48289e+07	6.59767e+06	7.71327e+06	1.71195e+07
P01887	B2m	Beta-2-microglobulin	2	2	2	1	2	2	2	2	2	2	2	2	3	2	10478000	7264900	0	0	9959400	10123000	15040000	10284000	8824200	9578600	8995800	0	36132000	27063000	3190500	2175200	613900	418340	5504200	7113800	5823000	6375400	5625700	5610000	3668900	947600	55534000	13994000	3.48349e+07	2.64783e+07	1.44509e+07	5.69336e+06	2.73246e+07
P01897;P01896;P14430;P14429;P14427;P14431;P06339	H2-L	H-2 class I histocompatibility antigen, L-D alpha chain	7	6	5	5	7	7	7	9	7	8	7	6	8	7	99803000	131330000	81045000	105610000	253960000	265640000	273290000	250900000	225440000	190370000	199280000	201100000	573690000	419090000	9782400	10569000	2506500	6836000	50955000	57287000	40359000	48342000	41630000	29389000	27023000	18755000	322490000	85356000	99803000	131330000	81045000	105610000	253960000
P01942	Hba	Hemoglobin subunit alpha	7	5	6	7	5	6	6	5	6	6	7	6	6	6	383340000	529620000	432860000	487920000	498590000	341650000	159110000	105940000	246300000	403200000	304450000	326360000	202860000	190640000	37279000	174810000	57157000	105410000	285030000	206860000	60598000	49954000	145990000	164530000	74937000	74669000	334450000	118930000	383340000	529620000	432860000	487920000	498590000
P02088	Hbb-b1	Hemoglobin subunit beta-1	9	7	10	11	10	9	9	9	8	10	11	11	11	6	793040000	806260000	1398800000	1103500000	1241400000	894890000	509190000	385300000	420430000	697010000	928380000	936970000	442970000	449350000	156590000	281340000	60539000	180080000	344210000	369910000	119030000	145000000	302160000	127910000	184880000	142960000	492640000	211590000	793040000	806260000	1398800000	1103500000	1241400000
P02089;P02104	Hbb-b2	Hemoglobin subunit beta-2	3	2	3	2	2	3	2	3	2	3	5	4	2	1	12860000	0	76776000	17405000	16488000	13727000	7307000	12357000	8236500	10386000	24011000	23314000	6784400	0	3259800	1065400	6397900	2045600	5235000	5000600	1627300	4480100	2707700	2531900	6969900	5347400	7041500	865360	3.55915e+07	1.29689e+07	1.50604e+08	2.78394e+07	2.59882e+07
P02468	Lamc1	Laminin subunit gamma-1	39	41	1	0	2	6	37	37	38	43	1	2	7	14	837260000	1544300000	0	0	3777200	4300600	736780000	1103800000	692660000	1433400000	0	2627100	11282000	23863000	22030000	40921000	21512	0	132270	694200	31101000	44219000	55935000	41089000	57344	140450	3237700	2162200	2.40531e+08	4.98123e+08	506383	1	656631
P02469	Lamb1	Laminin subunit beta-1	39	42	2	3	4	5	44	43	40	42	9	6	3	5	705980000	1261500000	1512700	2637500	1971400	1316900	556290000	692980000	815070000	800820000	17771000	4216200	550870	935740	17507000	29503000	76448	217630	476070	332460	23928000	38124000	47126000	34310000	984780	571290	463250	340860	705980000	1261500000	1512700	2637500	1971400
P02535	Krt10	Keratin, type I cytoskeletal 10	5	4	7	7	5	5	5	5	6	6	3	7	4	4	224810000	177240000	323490000	183520000	285310000	22859000	59460000	62054000	296680000	132490000	13945000	133830000	19683000	35190000	18159000	13163000	13603000	14244000	54342000	6711600	7710100	11451000	63466000	15871000	1146500	13547000	11718000	6789700	224810000	177240000	323490000	183520000	285310000
P03911	Mtnd4	NADH-ubiquinone oxidoreductase chain 4	1	1	1	0	4	3	2	5	5	3	4	4	4	5	0	0	0	0	12217000	20268000	0	9698900	3763900	9182700	23700000	15188000	8131100	26677000	195310	416650	529050	0	3614700	4618000	1194100	3995700	6459100	1730700	4717200	2103000	11373000	7693100	2.13246e+06	5.0718e+06	1.24536e+07	1	1.79445e+07
P03921	Mtnd5	NADH-ubiquinone oxidoreductase chain 5	2	2	1	1	2	2	1	2	2	2	2	2	2	2	4740700	5744500	0	0	9025500	8441000	0	9370500	0	6126900	12486000	5767400	5395000	12389000	792470	782730	92232	372010	2943200	2880700	820280	2424900	413000	1488900	2686100	904250	5016300	3679100	8.65244e+06	9.52801e+06	2.1711e+06	5.06284e+06	1.4611e+07
P03958	Ada	Adenosine deaminase	4	4	7	10	12	11	1	3	3	4	11	11	14	16	13145000	9242100	90019000	81022000	60462000	66162000	0	6913800	7476500	14865000	97890000	80334000	184730000	208250000	1183400	767210	1916800	5687000	13200000	15309000	55018	1261800	1446200	1784000	10768000	8496500	99498000	42421000	1.29207e+07	9.33909e+06	4.51207e+07	7.73967e+07	6.55291e+07
P03975	Iap	IgE-binding protein	1	0	2	1	4	4	1	3	1	0	3	2	4	4	0	0	0	0	11164000	13925000	0	7909200	0	0	8121500	0	11198000	14550000	355610	0	521980	237020	1690000	2217700	143240	1200100	211500	0	963880	323990	4852000	1944300	3.88266e+06	1	1.22872e+07	3.2257e+06	8.38971e+06
P03991;P14428;P04223;P14426;P01901	H2-K1	H-2 class I histocompatibility antigen, K-W28 alpha chain;H-2 class I histocompatibility antigen, K-Q alpha chain;H-2 class I histocompatibility antigen, K-K alpha chain	9	6	7	7	12	11	11	11	10	9	11	11	12	11	65548000	68992000	53883000	86941000	121570000	119010000	204540000	205050000	158870000	138090000	216400000	188300000	256000000	248740000	6288600	5191300	2502000	7014100	24376000	26625000	28968000	41193000	35761000	16638000	30493000	19435000	169170000	48108000	65548000	68992000	53883000	86941000	121570000
P04104	Krt1	Keratin, type II cytoskeletal 1	3	3	3	3	4	3	3	4	4	4	3	4	3	3	234380000	339650000	306930000	232640000	279460000	48246000	130260000	141240000	270550000	243690000	32770000	272970000	36777000	76469000	14115000	19592000	13313000	13010000	38513000	4904600	12543000	14956000	36771000	16264000	2203700	19135000	14030000	8879700	234380000	339650000	306930000	232640000	279460000
P04117	Fabp4	Fatty acid-binding protein, adipocyte	6	6	6	5	7	5	6	5	5	6	5	5	5	4	100930000	90212000	208540000	55638000	44604000	34087000	57608000	52515000	78988000	65017000	75639000	36792000	27240000	27929000	26400000	21877000	22807000	11009000	28750000	21467000	23390000	22228000	39241000	27543000	20601000	9949900	53721000	13931000	100930000	90212000	208540000	55638000	44604000
P04227;P14437;P14436;P14435;P23150;P04228	H2-Aa	H-2 class II histocompatibility antigen, A-Q alpha chain	0	0	0	1	0	1	2	2	1	1	2	2	1	3	0	0	0	0	0	0	0	0	0	0	0	0	0	8521600	0	0	0	771830	0	1785900	2177100	3190900	1852000	1256200	3018400	2447400	472820	4205900	1	1	1	1.05042e+07	1
P04370	Mbp	Myelin basic protein	5	4	5	4	4	4	5	4	4	5	5	5	4	4	306990000	265320000	512450000	248750000	85101000	94474000	208560000	164080000	396020000	488090000	52472000	133520000	46122000	75075000	53576000	61953000	51754000	44349000	43611000	43546000	86820000	72333000	179450000	170380000	16844000	33991000	71424000	37203000	306990000	265320000	512450000	248750000	85101000
P04627;Q99N57	Araf	Serine/threonine-protein kinase A-Raf	3	0	3	3	4	4	2	2	1	1	5	3	7	7	6033900	0	11937000	6795100	9518600	8890200	0	7721700	0	0	9324700	11003000	13077000	14723000	329420	0	163090	315290	1028700	1089700	301810	584890	314160	492730	803720	756060	8385700	2099600	3.59671e+06	1	3.83907e+06	4.29091e+06	5.1068e+06
P05063	Aldoc	Fructose-bisphosphate aldolase C	2	3	22	22	6	8	3	2	2	3	20	20	7	11	1950100	6163700	1338100000	1135100000	12538000	25627000	1568600	2255600	2357000	1563600	407130000	443410000	50533000	50943000	694790	1060800	52607000	77007000	3498900	5485800	617980	924380	1194700	612810	49850000	45143000	22457000	8559900	1950100	6163700	1338100000	1135100000	12538000
P05064	Aldoa	Fructose-bisphosphate aldolase A	25	22	22	23	25	26	22	25	19	21	20	18	24	22	986080000	1173300000	1038300000	1192200000	1830800000	2118200000	830700000	821370000	894020000	832040000	490740000	480190000	1096400000	1012700000	78606000	88953000	35792000	84197000	359150000	414450000	110270000	166760000	176910000	103170000	64818000	44187000	574520000	183150000	986080000	1173300000	1038300000	1192200000	1830800000
P05132	Prkaca	cAMP-dependent protein kinase catalytic subunit alpha	4	4	4	4	3	3	4	3	4	4	6	5	4	3	37985000	40416000	41478000	30001000	29272000	30209000	38863000	41398000	35323000	9235700	41304000	38618000	23471000	22442000	4171100	4134400	2267300	2955100	4023500	4527500	7255500	8223500	8905500	4000500	6416800	3709000	18422000	4805700	37985000	40416000	41478000	30001000	29272000
P05201	Got1	Aspartate aminotransferase, cytoplasmic	11	9	5	7	18	18	12	12	9	11	7	6	20	21	114770000	98192000	104780000	52183000	373920000	426150000	129380000	127420000	128160000	144110000	28259000	24684000	1104500000	778430000	7984200	5523900	1209600	2119400	71846000	95191000	15380000	22212000	17386000	13150000	2892600	1287600	566660000	141520000	114770000	98192000	104780000	52183000	373920000
P05202	Got2	Aspartate aminotransferase, mitochondrial	19	21	21	20	21	23	22	21	21	22	21	21	20	20	974880000	1125900000	667660000	835750000	640300000	655030000	1253600000	1096700000	1341800000	1091700000	846040000	772550000	796810000	739410000	66732000	69614000	19995000	45923000	108370000	106430000	147160000	198430000	239930000	133410000	92387000	56458000	377350000	120350000	974880000	1125900000	667660000	835750000	640300000
P05213	Tuba1b	Tubulin alpha-1B chain	3	2	2	2	2	2	3	3	3	3	3	3	2	3	305110000	629200000	260980000	696090000	618260000	764310000	1001100000	1126900000	838430000	1018700000	1395600000	1064600000	564120000	870220000	33451000	60461000	11350000	46022000	117810000	146250000	150190000	232890000	189580000	178560000	157350000	94324000	331810000	136980000	305110000	629200000	260980000	696090000	618260000
P05480;Q62270;Q62190;P16056	Src	Neuronal proto-oncogene tyrosine-protein kinase Src	5	3	2	4	4	4	5	3	3	3	5	4	3	3	17200000	13128000	0	9209400	13135000	8921900	12248000	9577800	9105500	14347000	9469100	10611000	8360600	8228500	1318000	736490	125160	452910	1684300	1865700	1674800	1103800	917820	1271100	1182100	725490	3415800	765710	1.43903e+07	8.96514e+06	2.94621e+06	6.16384e+06	8.36141e+06
P05532	Kit	Mast/stem cell growth factor receptor Kit	0	0	5	2	0	0	0	0	0	0	4	4	0	0	0	0	11478000	10510000	0	0	0	0	0	0	17166000	8663300	0	0	0	0	327420	240070	0	0	0	0	0	0	705870	391860	0	0	1	1	7.70733e+06	3.26721e+06	1
P05627	Jun	Transcription factor AP-1	1	1	1	1	1	1	2	2	2	2	0	0	2	2	0	0	0	0	0	0	25078000	0	21908000	15814000	0	0	14347000	15171000	1487400	1982700	218430	732990	1897300	2671300	7057300	7154000	11190000	4814200	0	0	15802000	5646500	1.62399e+07	2.4135e+07	5.14175e+06	9.97556e+06	9.41882e+06
P05784	Krt18	Keratin, type I cytoskeletal 18	16	12	30	31	40	39	15	16	9	6	31	29	38	37	141960000	134520000	2619100000	2482100000	9803400000	10000000000	104340000	118300000	47987000	31034000	1661100000	1661700000	4349900000	4890000000	7734200	6867900	101330000	143940000	1710000000	1830200000	9668900	17105000	5756800	2691700	194170000	136920000	2086800000	876160000	141960000	134520000	2619100000	2482100000	9803400000
P05977;P09542	Myl1;Myl3	Myosin light chain 1/3, skeletal muscle isoform;Myosin light chain 3	2	2	2	2	1	2	2	2	2	2	1	2	1	1	87714000	80154000	19084000	9912700	0	12061000	39898000	42071000	38601000	64011000	0	8401100	0	0	13134000	11596000	2127500	1552100	1344900	6452100	9451400	14191000	12438000	17802000	382910	1848100	2329300	1255900	1.43401e+08	1.41156e+08	5.00805e+07	2.11232e+07	6.67652e+06
P06151;P00342	Ldha	L-lactate dehydrogenase A chain	21	18	20	22	24	25	20	20	18	19	23	22	22	18	1068500000	956030000	1501900000	2880000000	2038800000	2358400000	885650000	995340000	815520000	777540000	1322600000	1248900000	1610000000	1680000000	106440000	89443000	150780000	265980000	453620000	527490000	138930000	218430000	245270000	136200000	180890000	134460000	1058600000	334620000	1068500000	956030000	1501900000	2880000000	2038800000
P06537	Nr3c1	Glucocorticoid receptor	2	0	0	1	0	0	4	2	2	1	1	2	0	0	10372000	0	0	0	0	0	10232000	10706000	8501200	0	0	8117100	0	0	300020	0	0	114600	0	0	1426700	652890	1026100	84937	100290	308310	0	0	3.27571e+06	1	1	1.55964e+06	1
P06745	Gpi	Glucose-6-phosphate isomerase	19	18	15	17	21	19	21	19	20	21	16	18	20	18	484700000	498350000	233780000	337490000	459610000	482530000	435900000	440040000	391130000	428350000	397320000	353050000	441170000	381580000	32105000	35239000	8071200	20354000	72437000	80415000	54784000	77560000	76233000	50976000	36080000	25855000	215880000	53455000	484700000	498350000	233780000	337490000	459610000
P06796	Csn3	Kappa-casein	0	0	3	4	0	0	0	0	0	0	2	2	0	0	0	0	30828000	77654000	0	0	0	0	0	0	19238000	13490000	0	0	0	0	7038300	22538000	0	0	0	0	0	0	1854100	2549300	0	0	1	1	1.65679e+08	3.06729e+08	1
P06797	Ctsl1	Cathepsin L1;Cathepsin L1 heavy chain;Cathepsin L1 light chain	2	2	0	1	2	0	3	2	1	1	0	0	0	1	0	0	0	0	0	0	11627000	0	0	0	0	0	0	0	1272700	2856100	0	236040	2166800	0	2892400	5379500	1978100	1467200	0	0	0	1307700	1.38957e+07	3.47667e+07	1	3.21237e+06	1.07567e+07
P06801	Me1	NADP-dependent malic enzyme	3	2	17	22	22	21	2	2	1	0	17	15	17	19	4226100	3485200	113300000	385910000	341200000	465090000	4945100	9314400	0	0	69544000	67049000	80708000	88764000	531990	309300	5386300	20604000	42506000	43786000	598020	559110	37203	0	9552300	5845900	45804000	19024000	5.80844e+06	3.76505e+06	1.26791e+08	2.80408e+08	2.11014e+08
P06802	Enpp1	Ectonucleotide pyrophosphatase/phosphodiesterase family member 1;Alkaline phosphodiesterase I;Nucleotide pyrophosphatase	14	14	1	1	0	0	16	18	16	14	2	1	0	0	165670000	125750000	0	0	0	0	196300000	166540000	116980000	124960000	20885000	0	0	0	6406600	5721000	117710	112510	0	0	13801000	18367000	16850000	7609300	667660	103280	0	0	6.99493e+07	6.96406e+07	2.77084e+06	1.5312e+06	1
P07214	Sparc	SPARC	6	6	2	1	2	2	7	7	6	5	1	2	0	2	103200000	59455000	22501000	0	10539000	8462600	37186000	67958000	39184000	31933000	0	22458000	0	7521900	12334000	8928300	633330	745600	2445000	671240	13798000	20283000	19764000	12171000	184950	1033500	0	710380	1.34667e+08	1.08682e+08	1.49083e+07	1.01472e+07	1.21378e+07
P07310	Ckm	Creatine kinase M-type	2	1	2	1	2	0	1	1	1	1	2	2	1	0	0	0	0	0	7454900	0	0	0	0	0	17447000	0	0	0	3005300	2539700	573470	316430	1582800	0	566610	3138300	4793400	2712000	2217100	918790	1984700	0	3.28128e+07	3.09152e+07	1.34992e+07	4.30643e+06	7.85754e+06
P07356	Anxa2	Annexin A2	23	23	27	25	27	26	22	24	23	23	23	24	24	25	1805900000	1850200000	2086200000	2980300000	3930100000	3530000000	922340000	981100000	848070000	731490000	1594900000	1504500000	1600000000	1467600000	146200000	134540000	130470000	194010000	687400000	655810000	113000000	177950000	147470000	118120000	169750000	126200000	893500000	237960000	1805900000	1850200000	2086200000	2980300000	3930100000
P07607	Tyms	Thymidylate synthase	1	0	0	0	1	2	3	2	1	2	3	4	1	1	0	0	0	0	0	5245600	7013900	7116300	0	2088800	8871700	7853200	0	0	68000	0	0	0	889630	1019400	1505600	1527700	404120	261920	1707200	1332500	230620	443520	742446	1	1	1	4.41641e+06
P07724	Alb	Serum albumin	29	24	32	35	34	32	32	30	24	28	38	37	32	31	6031500000	6051300000	13900000000	13400000000	7263100000	7123500000	5489400000	5481700000	4748100000	5421900000	18000000000	15700000000	6031600000	4568800000	677190000	890350000	105950000	605920000	750060000	900640000	418520000	532510000	997790000	505430000	549430000	545440000	986280000	619020000	6031500000	6051300000	13900000000	13400000000	7263100000
P07742	Rrm1	Ribonucleoside-diphosphate reductase large subunit	9	5	6	5	8	6	10	13	10	9	13	13	9	8	71052000	39285000	39258000	59038000	50003000	57050000	89003000	97799000	66841000	48894000	189670000	183750000	41204000	60295000	2084800	1088500	652980	1320500	4488700	4194500	5842300	11725000	6760900	3786000	14190000	10026000	9122100	4548100	71052000	39285000	39258000	59038000	50003000
P07744	Krt4	Keratin, type II cytoskeletal 4	2	2	6	1	28	27	3	1	0	0	1	2	14	11	2390700	3003300	5869300	0	874310000	652000000	712380	0	0	0	0	0	23096000	18354000	477640	638930	439340	175990	134740000	97555000	127310	31653	0	0	63723	107510	30511000	7702800	5.21503e+06	7.77756e+06	1.03419e+07	2.39512e+06	6.68893e+08
P07759;Q03734	Serpina3k	Serine protease inhibitor A3K	4	2	3	5	4	3	6	5	4	6	10	10	6	5	14419000	16777000	15493000	23484000	15879000	14757000	43019000	41525000	48049000	41031000	100190000	71083000	15373000	22926000	1382000	794990	687500	1677100	3038300	2943000	5055000	6289000	7633900	7270800	16099000	7556100	14079000	4995700	14419000	16777000	15493000	23484000	15879000
P07901	Hsp90aa1	Heat shock protein HSP 90-alpha	21	20	20	20	25	26	20	23	25	23	26	25	30	29	662300000	676470000	779150000	884860000	1390700000	1274400000	963870000	897710000	931480000	750120000	1446700000	1381700000	1736800000	1566300000	39266000	34777000	16256000	35449000	181110000	181620000	89670000	123050000	136330000	74915000	123020000	83213000	625310000	208810000	662300000	676470000	779150000	884860000	1390700000
P08003	Pdia4	Protein disulfide-isomerase A4	30	30	31	26	34	35	29	29	30	30	29	29	38	35	555760000	495490000	554920000	649660000	753770000	769000000	724350000	657000000	618890000	815710000	422690000	518420000	1194200000	1067300000	27387000	22993000	16653000	30596000	97113000	107210000	68033000	89994000	83356000	66127000	38427000	32771000	450990000	143000000	555760000	495490000	554920000	649660000	753770000
P08030	Aprt	Adenine phosphoribosyltransferase	5	4	5	4	7	8	6	6	4	5	5	4	4	5	26711000	26623000	28922000	44703000	127250000	110220000	34923000	62171000	28952000	30244000	74790000	45042000	25181000	46625000	4655900	4125400	2840500	4939800	44143000	56715000	10347000	17663000	8404300	7199300	13787000	6547500	14582000	13664000	26711000	26623000	28922000	44703000	127250000
P08071	Ltf	Lactotransferrin	3	2	24	23	8	6	1	3	2	2	18	17	5	6	3619600	3863200	275250000	269970000	6143300	5004800	0	897030	4212600	2998200	39274000	58822000	3752200	2113400	161690	174990	3846600	9744900	746210	617540	17914	436900	783360	305820	6014900	3201700	1507400	251310	1.76538e+06	2.13012e+06	9.05473e+07	1.32622e+08	3.70443e+06
P08074	Cbr2	Carbonyl reductase [NADPH] 2	11	8	11	9	1	2	11	12	12	9	9	10	4	5	299180000	295940000	679600000	718570000	0	857270	355880000	354350000	335450000	312710000	152270000	293290000	30770000	42305000	38170000	27026000	72995000	59829000	0	209420	55105000	93584000	77300000	66469000	32238000	35453000	15471000	6881800	4.16752e+08	3.28982e+08	1.71827e+09	8.14238e+08	1
P08113	Hsp90b1	Endoplasmin	46	45	42	41	44	43	47	46	46	45	45	45	45	46	2111900000	1753100000	853380000	1947200000	2184300000	2108600000	2543400000	2847700000	2361100000	2365500000	1793300000	1672300000	2139600000	2457800000	103740000	78751000	31286000	71112000	230340000	219570000	218450000	290250000	273000000	178830000	117020000	83463000	660010000	261240000	2111900000	1753100000	853380000	1947200000	2184300000
P08121	Col3a1	Collagen alpha-1(III) chain	2	1	0	1	1	1	0	1	1	0	0	0	0	1	25088000	0	0	0	0	0	0	0	0	0	0	0	0	0	700610	287670	0	166500	229850	302390	0	132370	417330	0	0	0	0	234050	7.64948e+06	3.50175e+06	1	2.26597e+06	1.14105e+06
P08122	Col4a2	Collagen alpha-2(IV) chain;Canstatin	3	3	1	0	1	1	5	4	5	5	0	0	0	0	18109000	19551000	0	0	0	0	15633000	12899000	19591000	30238000	0	0	0	0	227590	252860	9855.8	0	35928	34643	644960	581780	1600000	1187300	0	0	0	0	2.4849e+06	3.07801e+06	232001	1	178358
P08152	Egr2	E3 SUMO-protein ligase EGR2	1	1	0	0	0	0	2	2	1	0	0	0	0	0	0	0	0	0	0	0	7649800	7701600	0	0	0	0	0	0	624440	870160	0	0	0	0	2164400	2618200	3332800	0	0	0	0	0	6.81784e+06	1.05923e+07	1	1	1
P08207	S100a10	Protein S100-A10	3	3	3	3	3	3	3	2	2	2	3	3	3	3	152880000	210890000	58363000	204800000	306490000	350630000	119320000	133960000	118580000	66265000	112950000	90941000	128880000	153180000	75200000	91491000	16059000	86512000	335990000	365060000	93615000	105450000	107360000	53127000	72668000	49981000	396520000	173220000	152880000	210890000	58363000	204800000	306490000
P08226	Apoe	Apolipoprotein E	9	6	1	0	1	1	9	8	6	6	0	1	1	1	72606000	58461000	0	0	0	0	34464000	32468000	38567000	61397000	0	0	0	0	10988000	7154400	327270	0	443980	211970	7762500	9067800	10012000	10937000	0	91924	280210	109840	1.1997e+08	8.7089e+07	7.7038e+06	1	2.20406e+06
P08228	Sod1	Superoxide dismutase [Cu-Zn]	4	4	5	5	5	4	5	5	5	5	5	4	5	5	379180000	290000000	714170000	385120000	184520000	157420000	210320000	204120000	247340000	306550000	157320000	240390000	218580000	165750000	69075000	68807000	72556000	58981000	92419000	78436000	73819000	107180000	132110000	88654000	49533000	57293000	266060000	97963000	379180000	290000000	714170000	385120000	184520000
P08249	Mdh2	Malate dehydrogenase, mitochondrial	18	18	18	17	17	17	16	16	17	18	16	17	18	18	1987100000	2310000000	1340000000	1827900000	2444800000	2927700000	2532600000	2549400000	2714100000	2104100000	2296500000	1921300000	3108500000	2979600000	177450000	186330000	55579000	113380000	505000000	585280000	375790000	520150000	605540000	296920000	292110000	187320000	1948400000	597230000	1987100000	2310000000	1340000000	1827900000	2444800000
P08414	Camk4	Calcium/calmodulin-dependent protein kinase type IV	3	3	0	0	0	0	2	5	3	2	0	0	0	0	18107000	33080000	0	0	0	0	19267000	23273000	28363000	17675000	0	0	0	0	1215600	2600500	0	0	0	0	1871100	6614500	4557300	2035700	0	0	0	0	1.32723e+07	3.16554e+07	1	1	1
P08551	Nefl	Neurofilament light polypeptide	1	1	4	1	0	0	1	1	2	0	0	0	0	0	0	0	7637300	0	0	0	0	0	6291200	0	0	0	0	0	83020	88740	153700	321480	0	0	108630	294330	940670	0	0	0	0	0	906439	1.08021e+06	3.61803e+06	4.37515e+06	1
P08553;P46660	Nefm;Ina	Neurofilament medium polypeptide;Alpha-internexin	0	0	0	0	0	0	0	2	2	1	0	0	0	0	0	0	0	0	0	0	0	5913500	0	0	0	0	0	0	0	0	0	0	0	0	0	513120	914940	245940	0	0	0	0	1	1	1	1	1
P08556	Nras	GTPase NRas	4	3	6	3	5	4	5	3	3	5	5	5	4	4	24764000	26004000	20186000	35686000	29254000	27256000	29214000	26103000	29631000	24398000	27279000	23648000	30010000	25125000	7088100	3694700	5456400	5433600	13687000	13514000	9067800	7350000	9007700	10414000	10171000	5044300	37717000	9564200	24764000	26004000	20186000	35686000	29254000
P08730	Krt13	Keratin, type I cytoskeletal 13	3	3	2	2	4	2	4	2	3	3	2	3	2	2	284110000	355180000	278120000	329900000	348270000	28698000	130590000	152970000	697670000	131890000	37198000	216090000	31457000	63682000	18292000	26410000	11272000	21818000	60124000	4989400	17395000	20116000	139270000	6633200	3555400	18937000	15513000	9526300	284110000	355180000	278120000	329900000	348270000
P08752;B2RSH2;P18872;P20612;Q3V3I2;P50149	Gnai2	Guanine nucleotide-binding protein G(i) subunit alpha-2	14	13	11	13	15	14	14	14	14	13	13	13	14	14	209280000	197240000	119510000	161370000	317760000	263560000	227830000	219530000	199680000	188720000	133220000	137890000	233980000	268830000	22434000	20529000	9421200	14172000	79468000	70899000	44647000	53239000	55770000	33402000	20552000	20157000	156820000	65214000	209280000	197240000	119510000	161370000	317760000
P08775	Polr2a	DNA-directed RNA polymerase II subunit RPB1	17	15	13	16	16	14	19	18	17	17	23	21	20	15	46970000	51607000	75644000	51481000	46352000	46182000	51242000	53109000	63457000	49785000	67017000	67450000	46731000	58341000	953450	865820	419550	729610	1935000	1501900	2001800	2632800	2448800	1170900	2644400	1877100	6753400	2379200	46970000	51607000	75644000	51481000	46352000
P09055	Itgb1	Integrin beta-1	23	21	18	17	15	16	21	22	18	21	17	16	22	16	815120000	804430000	332200000	276130000	184870000	168480000	517930000	484010000	545360000	614890000	182160000	188590000	245580000	210900000	42464000	41821000	6988300	12353000	20532000	22506000	47726000	67690000	76836000	47195000	17990000	12510000	104180000	25050000	815120000	804430000	332200000	276130000	184870000
P09103	P4hb	Protein disulfide-isomerase	28	25	25	26	29	28	29	30	27	28	25	26	31	29	1062600000	891540000	1571500000	1200600000	2093900000	2129800000	1160000000	1146200000	1189200000	1384700000	816870000	747190000	2652500000	2319400000	66385000	46618000	33334000	54481000	288010000	273120000	120290000	155490000	190320000	114510000	79353000	52148000	949850000	326500000	1062600000	891540000	1571500000	1200600000	2093900000
P09242	Alpl	Alkaline phosphatase, tissue-nonspecific isozyme	20	21	18	20	2	2	16	17	16	18	13	9	3	4	802850000	935910000	292100000	519110000	4413700	1235200	248850000	317650000	189810000	193900000	69534000	55456000	4618900	11284000	49447000	55863000	11854000	25724000	857430	334860	21443000	41209000	46206000	26366000	7672300	3652300	2021100	1878800	802850000	935910000	292100000	519110000	4413700
P09405	Ncl	Nucleolin	25	19	21	22	23	25	22	26	22	21	23	25	25	21	1174800000	1141800000	2706100000	1888200000	1086400000	1130000000	1678400000	1573800000	1796200000	1790000000	2741400000	2767900000	1310700000	1574300000	57580000	52776000	45449000	77237000	131430000	144820000	149550000	226550000	227260000	139830000	223980000	163900000	469860000	184100000	1174800000	1141800000	2706100000	1888200000	1086400000
P09411;P09041	Pgk1	Phosphoglycerate kinase 1	23	21	23	23	24	24	22	20	19	22	23	22	25	23	1094300000	1260000000	1081100000	1680900000	2260600000	2511700000	1260800000	1574500000	1463100000	1126700000	1258200000	1230000000	1643200000	1552200000	76507000	82095000	50208000	103740000	349930000	414890000	147450000	210650000	268110000	134800000	128320000	96241000	786120000	243850000	1094300000	1260000000	1081100000	1680900000	2260600000
P09450	Junb	Transcription factor jun-B	5	4	4	5	5	6	5	7	3	6	4	3	2	5	32833000	40502000	12160000	19699000	25668000	25837000	58125000	59475000	104500000	56860000	13518000	23603000	19491000	19197000	6226900	10731000	911840	2848000	8896000	8658700	13849000	18407000	25009000	12846000	2607200	1716100	7588900	6858200	32833000	40502000	12160000	19699000	25668000
P09528	Fth1	Ferritin heavy chain	13	12	12	13	10	9	12	11	11	11	13	12	12	11	674530000	803700000	1341800000	1633700000	132590000	138800000	317420000	265400000	273780000	349070000	484880000	546750000	349740000	176140000	119110000	132180000	91742000	260060000	43233000	54169000	94694000	127510000	124180000	87375000	144510000	112670000	377920000	63473000	674530000	803700000	1341800000	1633700000	132590000
P09535	Igf2	Insulin-like growth factor II;Insulin-like growth factor II;Preptin	2	2	2	2	2	2	2	2	2	2	2	2	2	2	46035000	60203000	22374000	25347000	35517000	28719000	5995300	5872700	15612000	15174000	6812200	8789100	7923200	17731000	10177000	13239000	2834300	4531300	15382000	16762000	3028400	4301600	10551000	5272800	2834600	3049200	12840000	8625700	46035000	60203000	22374000	25347000	35517000
P09602	Hmgn2	Non-histone chromosomal protein HMG-17	2	1	1	2	2	1	1	2	1	2	2	2	2	2	2087800	0	0	3045100	1497000	0	0	1522200	0	19617000	2414700	2269800	1519200	1657100	2209900	1250100	2872500	6061000	2291700	1275800	3024100	2120100	790320	23319000	4982900	2620900	7119100	2605600	2.41284e+07	1.52172e+07	6.76174e+07	8.24867e+07	1.13767e+07
P09671	Sod2	Superoxide dismutase [Mn], mitochondrial	9	7	7	8	9	7	7	7	7	7	8	8	9	9	111310000	110160000	249100000	200090000	91640000	102980000	113070000	104720000	117000000	108990000	144640000	143880000	145060000	111780000	11083000	11354000	15232000	31261000	39813000	42529000	33975000	44047000	46541000	25169000	43220000	30095000	195070000	50231000	111310000	110160000	249100000	200090000	91640000
P09803	Cdh1	Cadherin-1;E-Cad/CTF1;E-Cad/CTF2;E-Cad/CTF3	2	3	9	8	8	7	4	2	2	1	6	8	5	8	28107000	32225000	94171000	239220000	86444000	129100000	78967000	54946000	0	30098000	216620000	189310000	90177000	86762000	1404400	1503600	3003600	11776000	13225000	18049000	6198900	6303300	2683800	2296100	17849000	12225000	32811000	11143000	1.53337e+07	1.8303e+07	7.07035e+07	1.60264e+08	6.56532e+07
P09925	Surf1	Surfeit locus protein 1	0	0	0	0	1	1	0	0	0	1	2	1	2	0	0	0	0	0	0	0	0	0	0	0	20274000	0	0	0	0	0	0	0	176530	1832400	0	0	0	744460	3024300	417580	4268400	0	1	1	1	1	876353
P09926	Surf2	Surfeit locus protein 2	1	1	1	2	0	0	3	1	2	1	2	1	1	0	0	0	0	0	0	0	17536000	0	15420000	0	0	0	0	0	481510	774540	150480	1690600	0	0	5037200	2054600	5526200	771440	3873100	696820	0	0	5.25728e+06	9.42832e+06	3.54224e+06	2.30081e+07	1
P0C0A3	Chmp6	Charged multivesicular body protein 6	0	0	3	0	0	1	0	0	2	3	1	0	0	2	0	0	0	0	0	0	0	0	0	5169800	0	0	0	0	0	0	1110300	0	0	397520	0	0	1375200	2103300	267940	0	0	907410	1	1	2.6136e+07	1	1
P0C605	Prkg1	cGMP-dependent protein kinase 1	6	5	1	1	1	1	5	7	5	6	1	0	2	3	35192000	24311000	0	0	0	0	29415000	25728000	29837000	18899000	0	0	22383000	22206000	1941000	1036500	30547	34826	444460	46933	2192700	4016500	4213500	3700700	22177	0	1051500	1514300	2.11925e+07	1.26171e+07	719064	473961	2.20644e+06
P0C7N9	Psmg4	Proteasome assembly chaperone 4	0	0	0	1	1	1	2	1	0	1	2	3	1	0	0	0	0	0	0	0	5763100	0	0	0	7062300	0	0	0	0	0	0	696970	1573600	2123300	2157300	3201900	0	687990	2813600	1529900	3349300	0	1	1	1	9.48535e+06	7.81186e+06
P10107	Anxa1	Annexin A1	21	17	23	25	23	24	19	18	16	15	25	25	25	24	623540000	591340000	1862600000	2131600000	2125700000	2273300000	405940000	425610000	314230000	287010000	1646400000	1714200000	1112100000	1019600000	47456000	48522000	69536000	153290000	412460000	473520000	53626000	74773000	45798000	41725000	215790000	152530000	708770000	200690000	623540000	591340000	1862600000	2131600000	2125700000
P10126;P62631	Eef1a1	Elongation factor 1-alpha 1	25	22	24	22	26	25	28	23	23	21	26	23	26	25	6602900000	5532300000	2607700000	6033200000	9475200000	8855100000	7081900000	7671300000	6558600000	5737400000	11500000000	8315100000	7846200000	10500000000	632520000	493020000	298020000	456220000	1769200000	1950400000	1045600000	1509900000	1342800000	891380000	1238600000	818430000	4000000000	1844600000	6602900000	5532300000	2607700000	6033200000	9475200000
P10287	Cdh3	Cadherin-3	3	2	0	0	0	0	3	3	3	3	0	1	2	1	48175000	35939000	0	0	0	0	25489000	21067000	20838000	23735000	0	0	4653400	0	2609300	1691300	0	0	0	0	2485200	2960900	2737900	2284200	0	22483	869530	55066	2.84892e+07	2.05878e+07	1	1	1
P10493;O88322	Nid1	Nidogen-1	13	16	0	0	1	0	15	13	16	16	1	0	0	2	502270000	863800000	0	0	0	0	368520000	411940000	558960000	438690000	0	0	0	7835100	18287000	30982000	0	0	491450	0	23650000	35018000	49128000	26195000	38156	0	0	522710	1.99663e+08	3.77138e+08	1	1	2.43972e+06
P10518	Alad	Delta-aminolevulinic acid dehydratase	5	5	8	10	10	10	5	6	5	5	9	10	9	9	37301000	36096000	93314000	163680000	147740000	156300000	45744000	69586000	22195000	26019000	137900000	106410000	71662000	66556000	3015300	2706300	8848600	19246000	42007000	45054000	4794300	9657300	3298200	3198600	21515000	14086000	47776000	16587000	37301000	36096000	93314000	163680000	147740000
P10605	Ctsb	Cathepsin B;Cathepsin B light chain;Cathepsin B heavy chain	11	10	10	10	12	11	11	10	8	10	10	10	12	12	276620000	266840000	522910000	374810000	330930000	318480000	224580000	214390000	213420000	266050000	213530000	254430000	529490000	424470000	21513000	27391000	23228000	34626000	72515000	62033000	40415000	47982000	62129000	42921000	27023000	27218000	380420000	86107000	276620000	266840000	522910000	374810000	330930000
P10630	Eif4a2	Eukaryotic initiation factor 4A-II	7	2	5	5	4	5	6	7	5	7	4	4	9	9	76428000	39772000	57122000	37670000	32696000	27388000	56376000	43972000	49414000	52450000	30431000	34121000	47180000	44776000	8826800	3492500	2324900	2491000	4316300	5472600	7463300	7221600	7063500	8145700	1815000	2092800	29829000	7762600	76428000	39772000	57122000	37670000	32696000
P10639	Txn	Thioredoxin	7	4	6	6	7	7	5	6	5	7	5	5	8	7	375800000	415060000	411120000	544350000	693510000	886750000	433910000	455270000	520710000	524870000	500610000	629170000	922160000	652310000	107580000	112840000	110270000	126530000	485600000	524950000	219340000	246580000	302810000	241360000	174750000	168410000	1454500000	345360000	375800000	415060000	411120000	544350000	693510000
P10649;P19639	Gstm1	Glutathione S-transferase Mu 1	13	12	14	12	8	10	11	12	12	11	10	10	6	7	314060000	288370000	440650000	362270000	104510000	99800000	173220000	156070000	150980000	171430000	129890000	113790000	39473000	38877000	39786000	33422000	27048000	37144000	21618000	29896000	34119000	47583000	43206000	30689000	19047000	12579000	28450000	6492200	314060000	288370000	440650000	362270000	104510000
P10711;Q9QVN7	Tcea1	Transcription elongation factor A protein 1	10	8	11	10	10	9	10	11	11	9	12	11	11	11	84740000	67004000	122580000	96993000	67443000	62168000	98934000	85797000	100220000	79727000	85252000	90069000	68085000	56878000	7383300	5524300	5305600	9329800	15706000	11450000	21087000	19750000	30678000	14042000	15896000	12021000	57866000	14217000	84740000	67004000	122580000	96993000	67443000
P10810	Cd14	Monocyte differentiation antigen CD14	0	0	9	10	1	2	0	0	0	0	10	10	0	0	0	0	86482000	259060000	0	14559000	0	0	0	0	61772000	52705000	0	0	0	0	7766800	18877000	284910	1240400	0	0	0	0	12344000	9427100	0	0	1	1	1.82827e+08	2.56905e+08	1.41439e+06
P10833	Rras	Ras-related protein R-Ras	7	8	5	5	4	5	7	8	5	5	5	4	4	6	103390000	107850000	16753000	27914000	29679000	21042000	82142000	62647000	75630000	44289000	42130000	30879000	27975000	18025000	12678000	14497000	2392600	2243300	8975100	4923900	14680000	16950000	19414000	11405000	5158300	6577800	29547000	4106000	103390000	107850000	16753000	27914000	29679000
P10852	Slc3a2	4F2 cell-surface antigen heavy chain	17	17	13	13	15	13	16	21	17	20	12	11	16	15	639960000	668840000	165860000	181290000	172420000	150980000	732820000	803790000	773120000	685090000	131080000	140790000	287830000	265160000	45513000	41241000	4036900	8811200	23325000	20625000	84875000	120690000	132640000	77723000	10302000	9513200	114300000	35194000	639960000	668840000	165860000	181290000	172420000
P10922	H1f0	Histone H1.0;Histone H1.0, N-terminally processed	6	5	6	5	7	6	5	7	4	6	6	5	6	7	577080000	473560000	647040000	408800000	177650000	193970000	220660000	170760000	309160000	335140000	93847000	142390000	241160000	207320000	152720000	207430000	70540000	137920000	157070000	166840000	196760000	190580000	323010000	219530000	64025000	67289000	736790000	201060000	577080000	473560000	647040000	408800000	177650000
P11031	Sub1	Activated RNA polymerase II transcriptional coactivator p15	4	4	4	5	5	5	5	4	2	3	5	5	4	5	84600000	64197000	217250000	79399000	39777000	42966000	59633000	41137000	0	44645000	84356000	90275000	36300000	36374000	30637000	27776000	15659000	35437000	48299000	55547000	42570000	17605000	13706000	15731000	62341000	54538000	45563000	45743000	3.34505e+08	3.38112e+08	3.68606e+08	4.82277e+08	2.39772e+08
P11087	Col1a1	Collagen alpha-1(I) chain	2	2	1	2	2	1	1	1	1	1	0	1	1	2	17839000	28340000	0	29400000	0	0	0	0	0	0	0	0	0	9058300	467710	670860	67678	581260	135830	0	155570	134440	538040	315500	0	108590	746300	459340	5.10661e+06	8.16624e+06	1.59311e+06	7.91061e+06	674304
P11103	Parp1	Poly [ADP-ribose] polymerase 1	17	17	20	19	13	13	18	22	18	20	23	25	15	19	154720000	167020000	107280000	235780000	76280000	82637000	261870000	232970000	261220000	245570000	375300000	352970000	130920000	107070000	5258000	5929200	2756500	6896600	4595600	5207200	15934000	22251000	21489000	14216000	23883000	16817000	27871000	8379000	154720000	167020000	107280000	235780000	76280000
P11157	Rrm2	Ribonucleoside-diphosphate reductase subunit M2	1	0	0	1	1	2	1	1	1	1	1	1	1	1	0	0	0	0	0	14129000	0	0	0	0	0	0	0	0	3681500	0	0	111610	768280	2854300	291270	476080	656450	534360	406020	313170	1286300	456700	4.01958e+07	1	1	1.51895e+06	3.81399e+06
P11276	Fn1	Fibronectin;Anastellin	19	13	18	4	20	22	17	10	7	7	2	2	4	4	181340000	23391000	172300000	3672000	164500000	217430000	33801000	11452000	9820200	15299000	698940	1021800	2707100	3149500	2629100	1047400	1338300	90074	6165000	7642400	1637400	950330	827940	425390	24855	13048	351220	202100	181340000	23391000	172300000	3672000	164500000
P11352	Gpx1	Glutathione peroxidase 1	11	9	13	12	12	11	10	9	9	9	9	11	9	10	161130000	178550000	302750000	445590000	501760000	498700000	147290000	151640000	180800000	116260000	237290000	283020000	106320000	142620000	20077000	18432000	25123000	51726000	159790000	155710000	33138000	38980000	55626000	25946000	43152000	38850000	90520000	36195000	161130000	178550000	302750000	445590000	501760000
P11438	Lamp1	Lysosome-associated membrane glycoprotein 1	0	0	3	1	2	2	1	2	3	2	3	2	4	4	0	0	8819500	0	5393500	5335700	0	5412100	4402600	5719400	3719000	4053000	8723600	6803500	0	0	502540	119320	567110	591640	198040	1440600	1893400	1179900	415820	150980	7568700	2446100	1	1	1.18296e+07	1.62388e+06	2.81532e+06
P11440	Cdk1	Cyclin-dependent kinase 1	5	3	4	3	8	9	9	7	5	7	10	11	8	9	611760000	496960000	661060000	661500000	832390000	694650000	692670000	657980000	683970000	841840000	694960000	1027900000	396370000	597390000	41199000	89778000	25412000	77233000	110270000	100720000	114020000	122130000	345040000	151800000	71232000	75842000	252150000	96001000	611760000	496960000	661060000	661500000	832390000
P11499;REV__Q8BL66	Hsp90ab1	Heat shock protein HSP 90-beta	40	40	38	37	45	46	40	45	40	41	42	41	48	47	4447800000	4228900000	3705800000	4611700000	7511400000	7014500000	5952800000	5715900000	5526700000	5705700000	6895500000	6789600000	7525100000	7646400000	255380000	220750000	125890000	224070000	910520000	931620000	542580000	745490000	912630000	522940000	563840000	446240000	2551600000	972790000	4447800000	4228900000	3705800000	4611700000	7511400000
P11531	Dmd	Dystrophin	6	6	0	3	1	0	6	7	5	6	6	5	0	0	29582000	29682000	0	17163000	0	0	25315000	30177000	37170000	22328000	33277000	20974000	0	0	313320	310300	0	98419	46504	0	443010	705460	706470	494250	409140	203290	0	0	3.42093e+06	3.77722e+06	1	1.33942e+06	230861
P11609;P11610	Cd1d1;Cd1d2	Antigen-presenting glycoprotein CD1d1;Antigen-presenting glycoprotein CD1d2	0	0	0	0	1	0	0	0	0	0	0	0	2	2	0	0	0	0	0	0	0	0	0	0	0	0	5696400	6531200	0	0	0	0	612220	0	0	0	0	0	0	0	3103300	1667500	1	1	1	1	3.03926e+06
P11672	Lcn2	Neutrophil gelatinase-associated lipocalin	1	1	3	2	1	1	1	1	2	2	2	2	0	1	0	0	36563000	37558000	0	0	0	0	5991800	9840800	6751300	14872000	0	0	1305200	265950	3729200	6881100	1803700	2886500	2776400	182280	4394400	4172200	3013000	4560100	0	552700	1.42506e+07	3.23735e+06	8.77838e+07	9.36477e+07	8.95416e+06
P11679	Krt8	Keratin, type II cytoskeletal 8	40	43	42	43	60	57	43	39	40	36	44	44	56	48	3240000000	3187200000	10700000000	8617100000	37900000000	41300000000	2115400000	1870000000	1593300000	1776900000	6490900000	6878400000	14300000000	16600000000	202640000	175150000	348780000	488060000	5286600000	5722100000	211850000	285190000	280870000	199100000	649610000	511580000	6353400000	2491400000	3240000000	3187200000	10700000000	8617100000	37900000000
P11881	Itpr1	Inositol 1,4,5-trisphosphate receptor type 1	7	7	5	6	2	4	9	5	3	3	6	8	1	0	27898000	23523000	27597000	19888000	17104000	12977000	16307000	21960000	21053000	16554000	17695000	17522000	0	0	309080	283760	79097	139900	94103	378940	385870	2662200	377230	169450	264040	207820	120600	0	3.37463e+06	3.45415e+06	1.86191e+06	1.90396e+06	467158
P11983	Tcp1	T-complex protein 1 subunit alpha	24	22	20	24	25	26	26	24	24	24	27	25	23	26	366670000	361910000	263580000	364810000	455210000	427490000	436340000	430530000	385070000	353730000	583940000	484220000	423390000	470240000	21312000	20340000	9057900	18234000	56534000	62602000	45490000	59597000	62510000	44584000	48170000	29707000	151760000	57455000	366670000	361910000	263580000	364810000	455210000
P12023	App	Amyloid beta A4 protein;N-APP;Soluble APP-alpha;Soluble APP-beta;C99;Beta-amyloid protein 42;Beta-amyloid protein 40;C83;P3(42);P3(40);C80;Gamma-secretase C-terminal fragment 59;Gamma-secretase C-terminal fragment 57;Gamma-secretase C-terminal fragment 50;C31	3	3	0	1	1	0	2	2	2	3	2	0	1	0	3380900	2733000	0	0	0	0	0	1298300	1405400	2408100	0	0	0	0	176730	172000	0	19291	31630	0	85527	82705	99134	294230	41661	0	84873	0	1.92959e+06	2.09372e+06	1	262539	157022
P12265	Gusb	Beta-glucuronidase	8	8	4	8	3	6	9	8	6	8	8	7	8	8	27757000	39729000	40140000	43760000	23927000	30771000	42907000	39725000	57051000	42619000	38560000	39125000	45458000	46073000	1911100	2446500	887800	2371400	1579200	3613900	4583600	5015100	6609100	4702700	3784900	2615800	18475000	7507200	27757000	39729000	40140000	43760000	23927000
P12367	Prkar2a	cAMP-dependent protein kinase type II-alpha regulatory subunit	7	7	6	7	6	5	7	7	6	6	4	7	7	5	46785000	44170000	16607000	57331000	30999000	35264000	44751000	45916000	24230000	29739000	60972000	41475000	44211000	36415000	5511700	5655600	1322200	3906800	6637500	4769900	8387200	10531000	8294200	5965300	4614600	4422400	28629000	5106600	46785000	44170000	16607000	57331000	30999000
P12382	Pfkl	6-phosphofructokinase, liver type	17	14	13	19	18	17	18	19	17	18	22	17	16	14	222010000	268150000	193580000	407120000	192590000	208270000	234710000	261870000	312970000	196150000	286320000	305590000	119490000	144940000	13324000	12899000	5288600	20239000	27123000	28312000	23275000	36241000	41797000	21312000	24564000	19023000	43694000	15096000	222010000	268150000	193580000	407120000	192590000
P12787	Cox5a	Cytochrome c oxidase subunit 5A, mitochondrial	7	5	5	4	7	7	7	7	6	6	7	7	7	7	297940000	240370000	152800000	442470000	466850000	434220000	382050000	391700000	244700000	250420000	506100000	355910000	574670000	570230000	53573000	31385000	18450000	50971000	183340000	175020000	102920000	147690000	99349000	84344000	114850000	66298000	626490000	212060000	297940000	240370000	152800000	442470000	466850000
P12813	Nr4a1	Nuclear receptor subfamily 4 group A member 1	1	0	0	0	0	0	1	2	1	1	0	0	0	0	0	0	0	0	0	0	0	4398200	0	0	0	0	0	0	35662	0	0	0	0	0	96256	780610	508630	220200	0	0	0	0	389369	1	1	1	1
P12815	Pdcd6	Programmed cell death protein 6	4	4	4	5	5	4	3	6	5	5	5	4	5	6	86889000	106080000	70265000	166260000	57901000	82726000	102520000	87468000	94853000	76909000	138950000	121610000	90940000	77756000	11602000	11681000	5093100	27636000	27502000	35701000	20618000	38087000	43695000	26946000	38950000	15587000	79883000	35277000	86889000	106080000	70265000	166260000	57901000
P12970	Rpl7a	60S ribosomal protein L7a	16	14	15	13	16	15	14	16	15	14	16	14	17	15	646670000	565940000	736520000	533660000	753590000	602650000	619920000	569770000	660200000	850250000	633400000	769330000	723880000	685850000	111790000	92851000	68266000	66024000	267800000	230310000	157710000	254250000	276970000	218890000	158500000	143800000	890500000	267700000	646670000	565940000	736520000	533660000	753590000
P13020	Gsn	Gelsolin	24	22	14	15	33	31	25	24	22	22	16	14	34	33	672360000	764990000	224920000	171760000	2285800000	2090400000	432100000	402410000	441270000	428320000	116600000	108720000	3769900000	3070000000	40100000	44492000	3283800	6861500	310740000	337240000	48064000	55865000	62011000	36182000	10526000	5417800	1474500000	435210000	672360000	764990000	224920000	171760000	2285800000
P13439	Umps	Uridine 5-monophosphate synthase;Orotate phosphoribosyltransferase;Orotidine 5-phosphate decarboxylase	9	5	8	10	14	12	12	11	11	11	15	12	16	12	48405000	35861000	32375000	77606000	85729000	87972000	85269000	111320000	60290000	56725000	134760000	109460000	75797000	82918000	3972600	1639500	1050300	4318800	19219000	14787000	11135000	13210000	9845400	7293700	15508000	8977000	36646000	13562000	48405000	35861000	32375000	77606000	85729000
P13597	Icam1	Intercellular adhesion molecule 1	8	7	0	0	1	1	7	8	8	8	6	5	2	2	82242000	120710000	0	0	0	0	91408000	119770000	130480000	76092000	39649000	28652000	0	19400000	6230300	7514700	0	0	118380	717180	8837300	18326000	22599000	10284000	4015000	2077200	1127000	1115100	6.80244e+07	9.14749e+07	1	1	587677
P13707	Gpd1	Glycerol-3-phosphate dehydrogenase [NAD(+)], cytoplasmic	1	2	17	16	12	14	5	5	1	1	14	14	18	18	0	2175300	286950000	370200000	72075000	92578000	10487000	13376000	0	0	214120000	191240000	381400000	165660000	41786	109510	17761000	26810000	14182000	16649000	1117700	1894600	149320	57289	14681000	12585000	166550000	24254000	456233	1.33304e+06	4.18086e+08	3.64868e+08	7.04041e+07
P13864	Dnmt1	DNA (cytosine-5)-methyltransferase 1	11	4	17	14	25	22	22	23	19	15	34	27	20	26	45618000	9242400	85485000	89398000	143850000	106390000	84091000	76520000	79369000	62210000	237820000	259580000	90592000	120210000	850570	224150	872680	1049500	6756100	5986700	2928100	3516400	3392800	1802600	9659800	5940500	12193000	5845300	45618000	9242400	85485000	89398000	143850000
P14069	S100a6	Protein S100-A6	6	5	5	3	8	7	6	5	3	3	3	4	5	6	1583700000	651240000	409770000	174620000	7107600000	2028400000	294550000	239560000	289460000	40971000	63481000	48024000	448360000	1942900000	699950000	138410000	29828000	24578000	7440400000	1054900000	124270000	105530000	108030000	6352700	27265000	18881000	767110000	1668500000	1583700000	651240000	409770000	174620000	7107600000
P14094	Atp1b1	Sodium/potassium-transporting ATPase subunit beta-1	1	1	5	6	3	4	3	4	4	2	7	6	7	7	0	0	121190000	224220000	23901000	22710000	8774000	11268000	11129000	9538700	129680000	149040000	160130000	113720000	250130	346690	13012000	26926000	6728200	7893000	2081500	4286600	4370100	2471800	26568000	22767000	167300000	35977000	2.731e+06	4.22019e+06	3.06297e+08	3.66447e+08	3.3401e+07
P14115	Rpl27a	60S ribosomal protein L27a	5	5	5	4	6	4	6	6	4	4	4	4	6	4	476060000	448160000	648510000	452240000	591800000	517120000	592920000	571400000	626080000	618190000	558620000	665030000	579530000	606870000	103110000	116200000	80056000	109400000	314070000	328220000	250220000	394420000	438280000	229350000	231290000	205400000	1003300000	336300000	476060000	448160000	648510000	452240000	591800000
P14131	Rps16	40S ribosomal protein S16	8	7	8	7	9	8	8	7	8	8	7	7	9	9	371970000	296200000	373470000	311810000	417620000	364660000	349160000	266270000	366480000	487070000	372450000	403300000	501120000	460890000	52915000	29714000	24430000	40857000	145630000	144590000	109890000	102150000	162370000	100510000	129550000	78248000	700810000	175020000	371970000	296200000	373470000	311810000	417620000
P14142	Slc2a4	Solute carrier family 2, facilitated glucose transporter member 4	1	2	0	0	0	0	2	2	3	2	0	0	0	0	0	0	0	0	0	0	0	0	22913000	0	0	0	0	0	710260	1293500	0	0	0	0	2162000	5689400	9676400	3566600	0	0	0	0	7.75485e+06	1.57455e+07	1	1	1
P14148	Rpl7	60S ribosomal protein L7	19	17	16	17	20	20	21	18	20	21	18	19	21	19	603100000	456210000	1062400000	540140000	637160000	592930000	549670000	402910000	492670000	680040000	639030000	683280000	712050000	629060000	78752000	68975000	43592000	63631000	205970000	223100000	150570000	187180000	165970000	152520000	168830000	93243000	659000000	244240000	603100000	456210000	1062400000	540140000	637160000
P14152	Mdh1	Malate dehydrogenase, cytoplasmic	12	11	10	12	12	11	13	11	9	10	11	11	11	11	934360000	972050000	896930000	1476400000	594840000	577580000	835020000	861250000	846520000	697230000	671270000	779220000	1040000000	888640000	119530000	120880000	55276000	166640000	162730000	172800000	184770000	267000000	262570000	151010000	135680000	114360000	852680000	307960000	934360000	972050000	896930000	1476400000	594840000
P14206	Rpsa	40S ribosomal protein SA	17	17	15	18	18	18	19	17	17	18	19	18	18	19	1345300000	1414500000	848240000	1835500000	2020100000	2427800000	2135600000	2208600000	1811700000	1427500000	2897600000	2304100000	1866500000	2087800000	188430000	189000000	91734000	195370000	627080000	766970000	495540000	660530000	650180000	403610000	562320000	318030000	1942400000	629220000	1345300000	1414500000	848240000	1835500000	2020100000
P14211	Calr	Calreticulin	22	17	20	20	22	22	20	20	18	20	21	21	23	23	1099800000	970150000	960780000	1060000000	1322800000	1140100000	1201700000	1105500000	966460000	1145700000	931330000	946530000	1355500000	1450200000	84952000	74679000	37426000	68714000	235700000	221200000	157320000	213600000	174850000	147090000	105720000	81089000	674450000	255710000	1099800000	970150000	960780000	1060000000	1322800000
P14483;P06342;P01921;P06346;P06345;P06344	H2-Ab1	H-2 class II histocompatibility antigen, A beta chain;H-2 class II histocompatibility antigen, A-Q beta chain;H-2 class II histocompatibility antigen, A-D beta chain;H-2 class II histocompatibility antigen, A-F beta chain;H-2 class II histocompatibility antigen, A-S beta chain;H-2 class II histocompatibility antigen, A-U beta chain	0	1	0	1	0	0	1	1	0	0	1	2	0	1	0	0	0	0	0	0	0	0	0	0	0	0	0	5970600	0	449590	0	630430	0	0	1509000	2665800	0	0	2578700	1490200	0	1571600	1	5.47277e+06	1	8.57978e+06	1
P14576	Srp54	Signal recognition particle 54 kDa protein	5	6	9	7	10	8	6	11	10	9	9	8	10	9	45031000	44648000	27479000	61100000	80816000	89081000	62199000	70616000	48929000	41606000	81317000	66212000	108510000	115640000	1791400	1913800	1617500	2458500	11670000	12952000	4847400	11701000	9893100	4682000	6921200	3724000	45569000	15196000	45031000	44648000	27479000	61100000	80816000
P14602	Hspb1	Heat shock protein beta-1	16	14	9	8	8	9	15	15	16	15	9	9	15	12	1430000000	1395700000	125310000	177360000	78247000	103590000	689550000	705080000	575960000	556730000	137870000	95493000	382060000	185450000	193100000	168450000	7812700	19758000	24665000	32487000	143270000	196570000	238930000	129380000	19956000	11543000	336850000	52559000	1430000000	1395700000	125310000	177360000	78247000
P14685	Psmd3	26S proteasome non-ATPase regulatory subunit 3	16	14	14	16	18	17	18	17	15	17	21	15	20	18	132330000	134640000	227870000	172240000	192690000	183130000	173230000	153210000	154290000	161880000	178050000	176250000	192060000	188090000	7459400	6602700	3501500	7366800	24632000	25879000	15345000	20940000	23608000	13572000	15217000	11344000	69954000	24775000	132330000	134640000	227870000	172240000	192690000
P14733	Lmnb1	Lamin-B1	36	35	39	39	31	28	39	40	36	38	40	37	35	32	930770000	904210000	1775200000	1097600000	298450000	277080000	772700000	656130000	709730000	980000000	762450000	906700000	367120000	330800000	43594000	45702000	41450000	47445000	29111000	29214000	71117000	90994000	113730000	76461000	60798000	56135000	116470000	38280000	930770000	904210000	1775200000	1097600000	298450000
P14824	Anxa6	Annexin A6	48	44	41	36	42	44	49	47	41	45	43	40	44	43	5535100000	5930000000	1704800000	1560900000	2589600000	2549200000	4350400000	4477700000	4745300000	4494200000	1976700000	1795500000	2181400000	2320300000	225350000	242830000	25653000	52068000	246880000	270590000	315520000	418470000	515040000	319220000	124300000	81762000	588980000	215490000	5535100000	5930000000	1704800000	1560900000	2589600000
P14869	Rplp0	60S acidic ribosomal protein P0	11	11	10	10	9	10	13	11	12	12	11	10	11	11	546960000	670580000	453080000	723380000	818410000	1066500000	920370000	936070000	750750000	589520000	1185300000	959510000	799140000	989640000	78467000	97525000	40250000	81348000	237490000	298520000	211680000	289400000	282930000	155490000	225350000	151450000	842270000	294620000	546960000	670580000	453080000	723380000	818410000
P14873	Map1b	Microtubule-associated protein 1B;MAP1B heavy chain;MAP1 light chain LC1	16	12	2	1	3	10	8	8	8	9	3	1	25	19	86926000	72419000	20611000	0	24520000	55494000	37156000	42280000	39023000	26663000	5686500	0	137090000	131100000	1794800	1403800	98304	18652	712240	1787700	1031000	1773900	1378500	880940	112850	19271	19182000	5193000	1.95962e+07	1.70882e+07	2.31403e+06	253843	3.53579e+06
P14901	Hmox1	Heme oxygenase 1	1	1	0	1	2	1	1	1	0	1	1	1	1	1	0	0	0	0	8283800	0	0	0	0	0	0	0	0	0	445300	635460	0	458750	2946700	1738300	588410	1120500	0	0	1601800	702540	1677300	443490	4.86193e+06	7.73532e+06	1	6.24332e+06	1.46284e+07
P15066	Jund	Transcription factor jun-D	2	1	1	1	2	1	1	1	2	0	3	2	2	3	4945700	0	0	0	7850700	0	0	0	6976700	0	0	11399000	0	0	604720	458970	382970	548490	3389000	2494400	710800	619310	2638400	0	1950600	1727600	21141000	4192700	6.60253e+06	5.58695e+06	9.01495e+06	7.46463e+06	1.68241e+07
P15105	Glul	Glutamine synthetase	5	2	10	10	18	17	9	9	3	4	10	6	18	15	3376600	0	69870000	80920000	2810000000	2992100000	90275000	102540000	11246000	26021000	86281000	71761000	2167500000	1203500000	1887800	85739	4795500	9061000	699840000	845830000	22202000	29336000	5696600	5844900	15178000	10278000	1565900000	253380000	2.06116e+07	1.04368e+06	1.12884e+08	1.23315e+08	3.47423e+09
P15116;P39038	Cdh2	Cadherin-2	3	3	0	1	0	0	3	3	3	3	0	0	2	3	19668000	19540000	0	0	0	0	19515000	18799000	15460000	14268000	0	0	8885200	14605000	781720	835230	0	62470	0	0	1613400	2283900	2165700	1708900	0	0	2253500	1270200	8.53507e+06	1.01671e+07	1	850180	1
P15532	Nme1	Nucleoside diphosphate kinase A	9	7	10	13	13	13	12	14	11	12	14	13	14	14	597650000	625390000	658200000	532380000	893020000	987820000	654290000	570110000	652500000	711910000	841130000	827190000	1317600000	1055500000	114280000	104430000	72418000	95265000	393450000	362830000	202690000	233500000	311960000	241850000	223730000	180000000	1639100000	421850000	597650000	625390000	658200000	532380000	893020000
P15535	B4galt1	Beta-1,4-galactosyltransferase 1;Lactose synthase A protein;N-acetyllactosamine synthase;Beta-N-acetylglucosaminylglycopeptide beta-1,4-galactosyltransferase;Beta-N-acetylglucosaminyl-glycolipid beta-1,4-galactosyltransferase;Processed beta-1,4-galactosyltransferase 1	0	1	1	2	2	3	0	0	0	0	2	1	3	2	0	0	0	7897600	10102000	9847400	0	0	0	0	8664200	0	11650000	7466800	0	357330	49811	488320	2073100	3168000	0	0	0	0	1188900	556170	7113000	1411500	1	4.3497e+06	1.17253e+06	6.64575e+06	1.02915e+07
P15626	Gstm2	Glutathione S-transferase Mu 2	3	4	4	3	5	5	3	3	2	2	2	1	2	2	13140000	17636000	3800400	13458000	14046000	15421000	13074000	24940000	16187000	16343000	5130100	0	9126700	7878700	1066900	1983700	376570	1463300	6434900	6071100	2303400	6549100	3723600	2416400	456080	56958	2855600	1259300	1.16488e+07	2.41472e+07	8.8643e+06	1.99147e+07	3.19449e+07
P15864;Q07133	Hist1h1c	Histone H1.2	1	2	2	1	2	2	2	1	2	3	1	1	1	1	378710000	121040000	915210000	0	60194000	51871000	309790000	0	166000000	285690000	93085000	159830000	0	0	70729000	70009000	77216000	48534000	43454000	40669000	72392000	95217000	95211000	106730000	29716000	47162000	94153000	18718000	7.72242e+08	8.52205e+08	1.81763e+09	6.60519e+08	2.1572e+08
P16015	Ca3	Carbonic anhydrase 3	11	7	9	12	13	10	11	10	7	6	14	10	9	9	110710000	96101000	197280000	225820000	126460000	161800000	99948000	130030000	70316000	83204000	246670000	144660000	103900000	70872000	13599000	9541600	7877500	26963000	40500000	46768000	20686000	33728000	14753000	16175000	59435000	20405000	72359000	17300000	110710000	96101000	197280000	225820000	126460000
P16045	Lgals1	Galectin-1	9	8	4	4	6	7	8	7	7	8	3	4	4	7	1249800000	1376400000	18559000	39068000	340480000	334100000	876060000	895630000	935840000	729130000	53006000	59403000	190840000	272010000	267950000	278870000	2724000	6490700	144430000	186800000	307740000	387080000	467040000	227820000	14916000	12236000	216110000	134640000	1249800000	1376400000	18559000	39068000	340480000
P16110	Lgals3	Galectin-3	2	1	6	6	7	7	0	2	0	0	5	4	3	4	6526700	0	108520000	132780000	381760000	381770000	0	1644700	0	0	15958000	22103000	25650000	36396000	892360	95502	12757000	29142000	222180000	227100000	0	287230	0	0	5252400	5745400	20315000	16698000	9.74307e+06	1.16253e+06	3.00294e+08	3.96606e+08	1.10297e+09
P16125	Ldhb	L-lactate dehydrogenase B chain	14	13	12	14	0	1	13	13	14	13	12	12	11	9	536090000	513600000	227200000	345790000	0	0	381340000	412970000	333370000	330610000	155200000	187870000	42592000	49057000	52816000	48921000	25254000	28232000	0	535810	64306000	94868000	95409000	64519000	20845000	19258000	29321000	7813800	5.76662e+08	5.95505e+08	5.94469e+08	3.84221e+08	1
P16254	Srp14	Signal recognition particle 14 kDa protein;Signal recognition particle 14 kDa protein, N-terminally processed	2	0	3	1	1	1	1	3	2	2	1	1	2	2	15737000	0	16767000	0	0	0	0	29827000	27276000	18251000	0	0	0	21852000	3892100	0	3150700	690630	3064900	2180100	1552800	20099000	14258000	8969800	1046000	1134200	31159000	20407000	4.24952e+07	1	7.41662e+07	9.39907e+06	1.52152e+07
P16330	Cnp	2,3-cyclic-nucleotide 3-phosphodiesterase	11	10	6	6	10	8	9	10	10	10	5	2	5	7	109560000	96695000	18776000	24905000	49097000	38061000	62837000	68247000	57145000	100820000	16092000	15378000	9179400	19774000	7338600	7128000	472770	1251400	6228500	4524000	6013400	15762000	14398000	11556000	1183700	774120	3434400	2026900	109560000	96695000	18776000	24905000	49097000
P16332	Mut	Methylmalonyl-CoA mutase, mitochondrial	12	10	5	10	13	12	13	13	10	10	13	12	13	13	68543000	83397000	63494000	66600000	67606000	69102000	109400000	98336000	157160000	97017000	107220000	90806000	139610000	120800000	3533500	3720700	843320	2687000	9114500	8972800	10731000	10801000	15425000	9790000	8545300	5705700	48065000	13331000	68543000	83397000	63494000	66600000	67606000
P16460	Ass1	Argininosuccinate synthase	2	1	1	0	3	0	0	0	0	1	1	1	15	10	3928400	0	0	0	4837400	0	0	0	0	0	0	0	375640000	24647000	335310	350720	110920	0	1126300	0	0	0	0	87483	228630	114110	182850000	15390000	3.66102e+06	4.26924e+06	2.61101e+06	1	5.59132e+06
P16546;REV__Q6NZJ6	Sptan1	Spectrin alpha chain, non-erythrocytic 1	74	67	97	101	112	119	99	93	85	86	114	110	118	117	590440000	486170000	1190100000	1384700000	1261700000	1278600000	748260000	747670000	712830000	720970000	1288200000	1227700000	1430800000	1335100000	5433200	4705800	7117800	14689000	39389000	43540000	15767000	20823000	21423000	13765000	26528000	17641000	131350000	40566000	590440000	486170000	1190100000	1384700000	1261700000
P16675	Ctsa	Lysosomal protective protein;Lysosomal protective protein 32 kDa chain;Lysosomal protective protein 20 kDa chain	4	4	6	8	6	8	5	7	3	6	8	8	8	8	45842000	48239000	51536000	88753000	75726000	72389000	48882000	42990000	52043000	53451000	73210000	71343000	88273000	90887000	3674700	4288400	1813600	7405600	15359000	17347000	7308800	9167600	7879500	7168600	11758000	7180500	50253000	22088000	45842000	48239000	51536000	88753000	75726000
P16858	Gapdh	Glyceraldehyde-3-phosphate dehydrogenase	19	18	16	17	20	20	20	17	17	16	18	17	20	20	3966800000	4471200000	4465400000	4661300000	5698400000	5715200000	4164900000	3680500000	3969200000	3761100000	3419600000	3359400000	3622700000	4273500000	452900000	515590000	246580000	452370000	1506400000	1660000000	859840000	1079800000	1173200000	807190000	567830000	280370000	2717600000	1080300000	3966800000	4471200000	4465400000	4661300000	5698400000
P17047	Lamp2	Lysosome-associated membrane glycoprotein 2	6	6	5	5	5	5	6	5	5	5	2	4	6	6	96393000	138320000	85358000	123170000	152340000	167020000	137150000	130540000	144420000	127020000	114910000	77312000	177120000	140460000	10822000	11877000	4790200	9268800	29197000	33860000	22473000	27727000	39885000	18966000	7600700	7808900	104780000	30714000	96393000	138320000	85358000	123170000	152340000
P17095	Hmga1	High mobility group protein HMG-I/HMG-Y	1	1	1	2	1	2	2	1	1	1	1	1	3	2	0	0	0	4391000	0	5625300	4135500	0	0	0	0	0	12757000	8312000	1019000	895540	719380	1261500	3161000	5090300	2051700	872790	1026100	2082800	821390	873520	22934000	5240600	1.11258e+07	1.09012e+07	1.69339e+07	1.71683e+07	1.56922e+07
P17125	Tgfb3	Transforming growth factor beta-3;Latency-associated peptide	0	0	1	3	1	1	1	0	0	0	2	2	0	0	0	0	0	28367000	0	0	0	0	0	0	14206000	14149000	0	0	0	0	143270	2270700	873380	788320	892640	0	0	0	1945700	1514300	0	0	1	1	3.37252e+06	3.09029e+07	4.33574e+06
P17156	Hspa2	Heat shock-related 70 kDa protein 2	8	5	5	5	4	2	5	5	5	7	3	2	3	3	59993000	54650000	45868000	38227000	12749000	10837000	31148000	28926000	27963000	21931000	10850000	8190500	7970200	18326000	3123700	2240300	1390300	2172900	1770300	500320	2529400	4133200	4533700	3007200	420690	299640	1098900	1262500	59993000	54650000	45868000	38227000	12749000
P17182;P17183	Eno1	Alpha-enolase	22	22	23	25	23	23	24	24	23	26	24	21	20	20	4885200000	4784300000	6044600000	5623200000	3136200000	3520200000	5080200000	5854100000	4729200000	3833500000	4018300000	3687300000	1773200000	1896400000	459910000	440910000	202660000	411240000	635320000	732900000	724930000	1143500000	953170000	564760000	502910000	327510000	913500000	345590000	4885200000	4784300000	6044600000	5623200000	3136200000
P17225	Ptbp1	Polypyrimidine tract-binding protein 1	14	14	16	15	15	16	17	16	16	17	15	14	16	14	950260000	994290000	546780000	995700000	1011900000	1096400000	1363800000	1500000000	1002100000	1030000000	1471400000	1115100000	1040000000	1103700000	88795000	88342000	28590000	79110000	205040000	229230000	214630000	291660000	259410000	155530000	188620000	110550000	619870000	220420000	950260000	994290000	546780000	995700000	1011900000
P17426	Ap2a1	AP-2 complex subunit alpha-1	26	20	17	18	30	22	25	26	23	17	25	21	28	29	218210000	238640000	134660000	170260000	216080000	253590000	238390000	219890000	273630000	184900000	219480000	184550000	248030000	268890000	8414500	7822600	2012300	4115700	20272000	21227000	14169000	21005000	24524000	9467300	9934800	5732800	54931000	21359000	218210000	238640000	134660000	170260000	216080000
P17427	Ap2a2	AP-2 complex subunit alpha-2	15	13	12	14	9	12	18	18	16	16	15	17	14	17	100900000	114010000	84332000	102540000	50499000	65411000	134500000	142420000	176910000	98889000	119170000	111440000	85103000	94253000	3332200	3285300	1085200	3230900	3672700	4813000	9418700	12568000	17702000	6586300	6954000	4479300	18862000	8554800	100900000	114010000	84332000	102540000	50499000
P17439	Gba	Glucosylceramidase	1	0	2	2	1	0	0	2	1	1	3	2	1	1	0	0	15179000	21653000	0	0	0	19555000	0	0	17296000	17026000	0	0	210700	0	572480	1546500	1030800	0	0	2819800	1936100	969370	2324900	1474000	5179600	799850	2.30049e+06	1	1.34759e+07	2.1047e+07	5.11723e+06
P17563;Q63836	Selenbp1;Selenbp2	Selenium-binding protein 1;Selenium-binding protein 2	4	2	11	17	12	6	3	4	1	3	16	12	10	10	23313000	0	102150000	145100000	35761000	31628000	50270000	44954000	0	35395000	62126000	55181000	52528000	44947000	829070	782830	3246500	9619100	7412000	4626200	1428100	1204400	1226400	2165600	6685100	3716800	22351000	7716300	9.05205e+06	9.52923e+06	7.64212e+07	1.3091e+08	3.67956e+07
P17665	Cox7c	Cytochrome c oxidase subunit 7C, mitochondrial	0	1	1	1	1	2	0	1	2	1	0	1	2	1	0	0	0	0	0	0	0	0	47778000	0	0	0	66571000	0	0	460360	21365000	0	0	1033700	0	41307000	44087000	37588000	0	0	150090000	0	1	5.60387e+06	5.02923e+08	1	1
P17710;Q3TRM8	Hk1	Hexokinase-1	33	29	33	31	34	34	33	35	30	33	30	29	34	33	396140000	409090000	471060000	547790000	689560000	605960000	344060000	379890000	396110000	315150000	379950000	366780000	592880000	533560000	13180000	12390000	9414400	16152000	57364000	50752000	19169000	32777000	32756000	20173000	16320000	11822000	143310000	41078000	396140000	409090000	471060000	547790000	689560000
P17742	Ppia	Peptidyl-prolyl cis-trans isomerase A;Peptidyl-prolyl cis-trans isomerase A, N-terminally processed	11	13	12	12	12	13	14	13	11	13	13	11	14	13	6426400000	6825600000	4631300000	7684700000	5867500000	7867200000	8973600000	8871300000	8057200000	5834300000	7860900000	8190000000	6354200000	6198200000	1330000000	1344200000	711820000	1204900000	2529100000	3068500000	2775100000	3745900000	3540000000	2146300000	2033900000	1613600000	7843500000	2690500000	6426400000	6825600000	4631300000	7684700000	5867500000
P17751	Tpi1	Triosephosphate isomerase	14	13	14	13	14	14	14	12	13	13	13	13	14	14	1114600000	1147900000	1357100000	1880200000	2808200000	2929900000	1035200000	886090000	809040000	909960000	1416200000	1231600000	1882300000	1792900000	93871000	104030000	61637000	151060000	614600000	716890000	182970000	229610000	212030000	147800000	200650000	132150000	1262400000	429200000	1114600000	1147900000	1357100000	1880200000	2808200000
P17809	Slc2a1	Solute carrier family 2, facilitated glucose transporter member 1	2	1	1	1	1	2	1	2	0	2	1	1	1	2	9489000	0	0	0	0	7585000	0	5606000	0	6147400	0	0	0	9556100	1418900	928810	142060	398520	1953500	2905000	978080	1617900	0	1477800	749460	407450	5454600	3712500	1.5492e+07	1.13062e+07	3.34403e+06	5.42362e+06	9.69781e+06
P17918	Pcna	Proliferating cell nuclear antigen	11	8	10	9	12	13	12	13	12	10	14	14	12	10	196820000	177390000	164500000	169770000	269470000	279240000	421800000	411510000	363300000	284750000	659690000	547780000	172090000	226300000	23200000	15196000	11475000	11213000	59472000	80022000	83174000	122490000	99064000	50696000	109830000	72889000	110240000	54034000	196820000	177390000	164500000	169770000	269470000
P18052	Ptpra	Receptor-type tyrosine-protein phosphatase alpha	2	2	2	2	2	0	2	1	3	2	2	2	0	2	7915700	11071000	6586400	14546000	5138200	0	11547000	0	14050000	0	0	0	0	0	328240	536240	130700	603030	524450	0	908270	809610	2362500	716600	581530	522700	0	716640	3.58383e+06	6.52754e+06	3.07662e+06	8.20688e+06	2.60354e+06
P18242	Ctsd	Cathepsin D	11	11	11	12	12	12	13	12	12	11	13	13	14	13	368250000	480170000	427050000	966860000	606930000	764190000	574000000	557470000	506520000	370370000	1020000000	859540000	1176900000	977870000	41364000	49639000	40851000	90226000	149930000	186060000	105850000	127810000	143380000	68799000	136020000	97228000	861530000	216610000	368250000	480170000	427050000	966860000	606930000
P18572	Bsg	Basigin	3	3	5	4	4	4	2	2	0	1	4	4	4	4	5689900	6251900	56436000	46386000	13191000	12265000	0	6071700	0	0	48382000	47782000	11127000	8014000	605820	228810	2410400	3268800	4093000	3999700	1033600	1268000	0	603770	6635500	4447300	11819000	3267200	6.61454e+06	2.78526e+06	5.67398e+07	4.44864e+07	2.0319e+07
P18581	Slc7a2	Low affinity cationic amino acid transporter 2	0	0	0	0	5	7	0	0	0	0	0	0	5	8	0	0	0	0	49154000	87374000	0	0	0	0	0	0	57431000	92395000	0	0	0	0	8182400	15240000	0	0	0	0	0	0	18475000	14727000	1	1	1	1	4.06201e+07
P18653	Rps6ka1	Ribosomal protein S6 kinase alpha-1	10	11	6	9	12	10	10	10	9	11	9	8	7	9	79960000	75296000	44199000	46697000	49633000	52589000	73185000	63627000	81291000	58684000	44943000	42779000	47283000	39166000	3536200	3430600	396160	1473700	6411700	5951200	5143600	6177600	6918500	5924400	2133800	1961300	10183000	3325200	79960000	75296000	44199000	46697000	49633000
P18654;Q7TPS0;Q8C0P0;Q3U214;Q9R1L5;Q60592	Rps6ka3	Ribosomal protein S6 kinase alpha-3	13	9	10	11	17	15	13	15	16	11	15	11	10	11	84726000	100930000	83634000	68906000	96991000	114720000	92360000	80517000	76082000	85845000	66673000	74250000	83139000	64281000	3605200	3791600	1130100	2030900	10653000	12332000	6974400	11093000	12500000	3155100	4950700	3369700	16825000	4113800	84726000	100930000	83634000	68906000	96991000
P18760	Cfl1	Cofilin-1	16	19	15	16	18	17	19	18	18	18	18	17	17	16	3305400000	2736200000	1594700000	1716600000	1591300000	1867400000	3016300000	3030800000	2708700000	3004700000	2048600000	1887500000	1971200000	1906900000	528340000	494220000	149550000	270540000	650730000	816350000	1026100000	1595900000	1250200000	739370000	549930000	388910000	2330000000	772610000	3305400000	2736200000	1594700000	1716600000	1591300000
P19001	Krt19	Keratin, type I cytoskeletal 19	29	30	36	36	43	45	29	32	28	24	35	36	42	43	673450000	593360000	5026100000	3459600000	24900000000	23800000000	543210000	557780000	408020000	430240000	2577600000	2916900000	11000000000	9633500000	91460000	111730000	195780000	193750000	3171500000	2735600000	158920000	187370000	234770000	122040000	247420000	220540000	4142800000	1347200000	673450000	593360000	5026100000	3459600000	24900000000
P19096	Fasn	Fatty acid synthase;[Acyl-carrier-protein] S-acetyltransferase;[Acyl-carrier-protein] S-malonyltransferase;3-oxoacyl-[acyl-carrier-protein] synthase;3-oxoacyl-[acyl-carrier-protein] reductase;3-hydroxyacyl-[acyl-carrier-protein] dehydratase;Enoyl-[acyl-carrier-protein] reductase;Oleoyl-[acyl-carrier-protein] hydrolase	52	36	64	68	86	78	68	68	60	68	86	83	90	85	498050000	470950000	612710000	1129500000	1261200000	1240400000	781700000	814410000	680210000	623780000	1955200000	1780000000	1579400000	1599900000	6433900	5908000	5202400	14107000	45878000	46075000	18254000	24222000	28778000	17875000	45480000	32186000	174890000	57003000	498050000	470950000	612710000	1129500000	1261200000
P19137	Lama1	Laminin subunit alpha-1	39	43	2	2	1	2	42	36	41	43	2	3	2	1	284630000	552550000	0	0	0	0	326950000	345350000	399790000	818020000	0	35447000	0	0	4459600	8569700	76206	217420	623290	49032000	8888500	11100000	14667000	10859000	286270	252540	78292000	506830	4.86913e+07	1.04317e+08	1.79386e+06	2.95896e+06	3.09421e+06
P19157;P46425	Gstp1;Gstp2	Glutathione S-transferase P 1;Glutathione S-transferase P 2	10	8	7	7	9	9	8	9	9	9	7	9	9	8	636670000	689460000	228120000	592520000	672490000	897530000	697920000	706800000	659400000	579680000	389610000	384810000	905680000	966900000	104220000	105120000	22969000	69116000	239030000	339900000	182530000	240870000	304080000	152810000	62480000	59605000	780940000	344980000	636670000	689460000	228120000	592520000	672490000
P19221	F2	Prothrombin;Activation peptide fragment 1;Activation peptide fragment 2;Thrombin light chain;Thrombin heavy chain	5	6	2	3	7	5	1	1	2	2	1	2	2	4	41828000	96591000	38213000	31288000	32047000	37100000	0	0	26350000	17160000	0	0	0	20592000	2391500	8919900	327750	1049800	4135200	3877400	441920	178660	7342900	2247300	47422	103360	863480	1491200	2.61112e+07	1.0858e+08	7.7151e+06	1.42872e+07	2.05285e+07
P19253	Rpl13a	60S ribosomal protein L13a	8	8	7	8	7	8	8	8	7	7	8	8	8	8	212090000	159720000	298860000	180360000	190620000	181830000	199260000	169380000	197860000	281700000	204660000	289890000	268870000	174220000	38338000	32506000	38776000	33729000	87553000	92460000	71418000	93095000	107700000	93436000	71764000	68349000	321870000	151500000	212090000	159720000	298860000	180360000	190620000
P19324	Serpinh1	Serpin H1	21	18	14	13	10	9	22	21	21	20	18	17	11	13	2455100000	2640000000	178030000	488200000	91969000	84181000	3709100000	3945500000	4655200000	3998600000	793440000	675590000	137850000	216890000	288000000	220040000	7090000	30536000	16388000	15905000	453170000	645790000	905460000	475390000	109060000	51703000	53675000	39276000	2455100000	2640000000	178030000	488200000	91969000
P19426	Nelfe	Negative elongation factor E	2	1	3	3	3	2	5	5	1	2	4	5	5	3	10662000	0	22289000	11785000	10227000	0	12948000	12767000	0	11936000	11523000	13451000	13700000	8658100	599680	162580	1094200	1000900	2166200	1493900	2702300	3274000	690130	1211200	1421400	2086300	11583000	2124600	6.5475e+06	1.97905e+06	2.5757e+07	1.36217e+07	1.07537e+07
P19467	Muc13	Mucin-13	0	0	0	0	3	3	0	0	0	0	0	0	2	1	0	0	0	0	17696000	18133000	0	0	0	0	0	0	12556000	0	0	0	0	0	5814900	5340900	0	0	0	0	0	0	7990600	476530	1	1	1	1	2.88671e+07
P19536	Cox5b	Cytochrome c oxidase subunit 5B, mitochondrial	5	5	5	5	5	5	6	6	5	5	6	6	6	5	69912000	64968000	109450000	104350000	95831000	99174000	80336000	94484000	78859000	103240000	77028000	95619000	141100000	93814000	17836000	14195000	21200000	20163000	43355000	51494000	28053000	44280000	39118000	35045000	22488000	24332000	210720000	45484000	69912000	64968000	109450000	104350000	95831000
P19783	Cox4i1	Cytochrome c oxidase subunit 4 isoform 1, mitochondrial	7	7	8	8	9	8	9	9	6	6	9	8	8	9	268370000	279840000	353680000	366880000	303820000	356290000	337470000	312130000	314300000	276870000	344590000	434650000	484180000	423560000	44187000	44905000	28953000	56547000	120820000	148480000	98372000	124900000	103600000	70164000	90365000	81358000	471440000	160230000	268370000	279840000	353680000	366880000	303820000
P20029	Hspa5	78 kDa glucose-regulated protein	31	30	28	33	34	32	39	35	35	33	32	33	36	32	2620300000	2870000000	4068300000	4353400000	3083700000	3249300000	4168400000	4149900000	4210300000	3814800000	2910000000	3107100000	4801500000	4373300000	155430000	157260000	113650000	229450000	431220000	538450000	430710000	553820000	650840000	406430000	259290000	223410000	1829900000	598270000	2620300000	2870000000	4068300000	4353400000	3083700000
P20060	Hexb	Beta-hexosaminidase subunit beta	4	4	5	7	5	5	5	6	2	3	5	5	6	5	13586000	17770000	15886000	38871000	11470000	18943000	17056000	16455000	22321000	16337000	18591000	22258000	12792000	11715000	859260	1111600	878900	2505900	2510500	2937800	1673500	2467400	1635000	1900200	1456100	1597400	7333200	1864000	13586000	17770000	15886000	38871000	11470000
P20065	Tmsb4x	Thymosin beta-4;Hematopoietic system regulatory peptide	3	2	3	4	3	4	2	1	2	3	4	4	3	4	15412000	13704000	28517000	12523000	21192000	27869000	15074000	0	6834000	11771000	16038000	22744000	17768000	12758000	10957000	2385700	11191000	6862500	15267000	49465000	4317700	3485700	10066000	17050000	16343000	20130000	75392000	19476000	1.19632e+08	2.90406e+07	2.63431e+08	9.33946e+07	7.57904e+07
P20108	Prdx3	Thioredoxin-dependent peroxide reductase, mitochondrial	6	6	7	7	9	8	7	6	6	6	8	8	8	8	73734000	95438000	219720000	236680000	271400000	266590000	110950000	107110000	105580000	101810000	203280000	221980000	268090000	217010000	6879300	10190000	7336500	19439000	79422000	95332000	16726000	23435000	20680000	14418000	33935000	24882000	215610000	54520000	73734000	95438000	219720000	236680000	271400000
P20152;P31001;P15331	Vim	Vimentin	40	36	9	6	21	15	39	38	40	40	12	14	13	20	2817200000	2718900000	53236000	35698000	190960000	103330000	1943100000	1739700000	1982900000	1686600000	69539000	118710000	102080000	132130000	151260000	141050000	2025500	2026600	21697000	9637400	177650000	244020000	328040000	159830000	5043100	6919500	22589000	14653000	2817200000	2718900000	53236000	35698000	190960000
P20352	F3	Tissue factor	0	1	1	0	2	2	0	0	1	1	0	0	1	2	0	0	0	0	0	8297500	0	0	0	0	0	0	0	0	0	1244900	288870	0	1825600	2634200	0	0	1171600	608090	0	0	2689100	1395700	1	1.51539e+07	6.79988e+06	1	9.06287e+06
P20357	Map2	Microtubule-associated protein 2	13	11	10	12	1	1	12	12	13	13	12	11	4	3	101060000	116880000	95310000	83173000	0	0	104770000	61715000	89247000	129060000	45532000	57720000	3445800	4973600	1840400	2024800	1006300	1277400	17115	96448	3840600	3642700	5896200	4247600	1649600	1439500	562670	199560	2.00941e+07	2.46475e+07	2.36879e+07	1.73847e+07	84964.4
P20444;P68404	Prkca;Prkcb	Protein kinase C alpha type;Protein kinase C beta type	2	2	1	2	1	2	0	0	0	0	0	0	2	1	0	0	0	0	0	4429800	0	0	0	0	0	0	0	0	390450	373240	35623	334370	282830	596620	0	0	0	0	0	0	1521200	275550	4.26306e+06	4.54337e+06	838550	4.55058e+06	1.40406e+06
P20664	Prim1	DNA primase small subunit	2	1	1	2	3	2	2	4	3	4	3	3	1	1	5241800	0	0	9867500	12127000	15137000	12070000	18190000	17653000	10066000	48603000	31908000	0	0	235080	138370	62981	447320	1850900	1904400	1268300	3626100	3327900	1855100	3726000	2010600	1098100	589660	2.56668e+06	1.68435e+06	1.48255e+06	6.08776e+06	9.18847e+06
P20918	Plg	Plasminogen;Plasmin heavy chain A;Activation peptide;Angiostatin;Plasmin heavy chain A, short form;Plasmin light chain B	2	3	2	3	3	3	3	1	2	3	3	3	2	3	11156000	28800000	13672000	14241000	10240000	16241000	5458400	0	8854900	7215300	5803100	7174400	4619000	6128000	492330	1519800	71984	576240	1255300	1869800	419160	19614	168940	518660	533150	464110	220670	231640	5.37542e+06	1.85002e+07	1.69447e+06	7.84229e+06	6.23172e+06
P21107	Tpm3	Tropomyosin alpha-3 chain	4	5	5	4	6	6	6	5	5	5	6	5	5	5	493080000	368010000	511460000	360310000	328750000	352520000	221210000	229810000	293310000	249740000	225420000	281940000	340680000	299340000	98040000	108030000	22820000	27000000	36953000	40201000	102260000	96801000	186700000	84807000	31932000	31507000	171690000	57414000	493080000	368010000	511460000	360310000	328750000
P21126	Ubl4a	Ubiquitin-like protein 4A	4	2	3	4	4	3	4	5	3	3	4	3	4	5	0	21830000	0	0	24097000	23093000	15685000	14094000	16427000	0	17585000	17125000	13452000	14815000	2662200	1419800	563520	1300500	10033000	11800000	5252100	15518000	8379500	3395100	5058100	3879400	21646000	12029000	2.90668e+07	1.72829e+07	1.3265e+07	1.7699e+07	4.98071e+07
P21271	Myo5b	Unconventional myosin-Vb	1	1	1	1	5	2	2	1	1	0	5	2	4	4	0	0	0	0	9291900	10241000	0	0	0	0	12257000	7735900	10328000	10251000	34891	44491	18849	25272	607290	491370	97710	164430	0	0	387000	57190	1174300	595690	380951	541580	443698	343937	3.01479e+06
P21278;O70443;P27600	Gna11	Guanine nucleotide-binding protein subunit alpha-11	3	3	3	3	4	3	3	3	2	3	3	3	3	3	27630000	19886000	25197000	30201000	66175000	61767000	26098000	35395000	22182000	17479000	33968000	28424000	32525000	41199000	3381400	3104000	966680	3386500	9167800	11132000	4776000	7775500	4460300	4898300	4282000	3919700	19596000	7758500	27630000	19886000	25197000	30201000	66175000
P21279	Gnaq	Guanine nucleotide-binding protein G(q) subunit alpha	9	8	8	8	7	8	9	10	7	8	8	8	5	5	91403000	103530000	53221000	80051000	38028000	36849000	76840000	86205000	67645000	68556000	66131000	64819000	25386000	33711000	9983100	10001000	3527900	7489900	7614300	6519900	10689000	18724000	17052000	11335000	9090100	6839200	10642000	3720000	91403000	103530000	53221000	80051000	38028000
P21460	Cst3	Cystatin-C	2	1	4	5	2	1	1	2	0	1	1	2	1	0	17239000	0	27934000	65748000	16353000	0	0	9610800	0	0	0	14243000	0	0	1304000	852330	7570500	12815000	3237600	2933400	835290	1986000	0	1227800	1149300	2273800	3982200	0	1.42375e+07	1.03752e+07	1.78206e+08	1.74405e+08	1.60725e+07
P21619	Lmnb2	Lamin-B2	16	10	20	19	11	15	13	11	8	9	20	16	22	21	99849000	98378000	237500000	173730000	80270000	79525000	76761000	72521000	63844000	88924000	94788000	116850000	148120000	135410000	5189700	3889100	6758800	7498200	6581000	9049900	7133800	9192600	9132900	5778500	6934700	6493800	63631000	17404000	99849000	98378000	237500000	173730000	80270000
P21956	Mfge8	Lactadherin	11	15	15	17	14	14	10	9	9	11	11	10	11	9	76565000	79136000	416270000	249650000	175500000	159940000	50313000	54620000	55154000	54490000	81015000	94803000	67697000	63998000	6916200	8697000	12373000	30012000	43129000	29744000	5775500	11094000	15138000	5652400	11781000	10070000	31888000	9392400	76565000	79136000	416270000	249650000	175500000
P21958	Tap1	Antigen peptide transporter 1	0	1	2	1	9	9	7	5	2	2	9	7	9	8	0	0	21523000	0	75643000	76608000	29970000	33029000	40608000	0	65012000	41171000	44598000	56983000	0	141350	226410	136040	10345000	12333000	2222800	2384200	1222800	356590	6189400	2167500	18676000	8396700	1	1.72062e+06	5.3296e+06	1.85142e+06	5.1356e+07
P21981;Q9D7I9	Tgm2	Protein-glutamine gamma-glutamyltransferase 2	19	16	25	18	42	43	20	26	19	20	27	23	44	37	302690000	250710000	743460000	493220000	10200000000	9542400000	420500000	427190000	268490000	249560000	821760000	719640000	4827600000	5340300000	14198000	10695000	14949000	18625000	1244100000	1278300000	32123000	49542000	32529000	17653000	61398000	37084000	1681400000	616520000	302690000	250710000	743460000	493220000	10200000000
P21995	Emb	Embigin	3	2	0	0	0	0	2	3	3	2	0	0	0	0	22608000	0	0	0	0	0	0	36935000	53496000	0	0	0	0	0	2387800	1443200	0	0	0	0	3366700	6506900	10461000	2715500	0	0	0	0	2.60708e+07	1.75678e+07	1	1	1
P22315	Fech	Ferrochelatase, mitochondrial	7	5	2	4	1	0	6	5	5	4	2	3	2	1	24757000	28085000	0	27109000	0	0	28038000	33658000	35568000	25286000	19940000	19860000	16729000	0	2360800	2122000	242620	2008200	109250	0	5158000	5657200	4822500	2324600	1669600	1380000	3665800	1183700	2.5776e+07	2.58307e+07	5.71117e+06	2.73304e+07	542353
P22366	Myd88	Myeloid differentiation primary response protein MyD88	1	1	1	0	2	0	0	0	0	1	2	1	1	2	0	0	0	0	3842300	0	0	0	0	0	4623500	0	0	3276200	196640	292560	387600	0	1024200	0	0	0	0	37911	684540	374870	522020	713980	2.14698e+06	3.56127e+06	9.12394e+06	1	5.08446e+06
P22682	Cbl	E3 ubiquitin-protein ligase CBL	3	3	0	0	5	5	0	4	3	4	0	0	1	5	0	17045000	0	0	14989000	15480000	0	12507000	0	0	0	0	0	12919000	406440	512990	0	0	1490300	1360400	0	1380400	797150	389820	0	0	839440	1038200	4.43764e+06	6.24452e+06	1	1	7.39834e+06
P22725	Wnt5a	Protein Wnt-5a	0	0	0	0	3	3	0	0	0	0	0	0	0	1	0	0	0	0	0	9345400	0	0	0	0	0	0	0	0	0	0	0	0	1641900	2076800	0	0	0	0	0	0	0	17051	1	1	1	1	8.15093e+06
P22892	Ap1g1	AP-1 complex subunit gamma-1	11	12	10	13	19	20	13	13	12	11	16	12	19	21	69583000	68682000	91740000	100990000	152850000	153570000	73784000	73311000	57983000	57965000	138340000	91620000	115000000	140070000	3232600	3047700	1445400	4437900	19470000	23628000	6420900	9954100	7339500	4766600	9219700	4521600	43159000	18553000	69583000	68682000	91740000	100990000	152850000
P22893	Zfp36	Tristetraprolin	2	2	1	1	0	0	2	2	2	2	0	0	0	0	11572000	13424000	0	0	0	0	12128000	14713000	10210000	9391100	0	0	0	0	2516600	2178800	347230	755060	0	0	3608600	6258700	5945600	3976400	0	0	0	0	2.7477e+07	2.65221e+07	8.17365e+06	1.02759e+07	1
P22907	Hmbs	Porphobilinogen deaminase	5	4	6	5	8	8	6	6	6	9	10	9	10	9	15185000	12264000	17442000	28955000	40809000	29701000	21406000	29727000	15141000	18579000	43742000	42858000	30258000	44015000	1042700	796690	1144000	1456400	10843000	8081900	2924700	6707100	4317500	5185300	7965600	4801600	27947000	9308800	15185000	12264000	17442000	28955000	40809000
P22935	Crabp2	Cellular retinoic acid-binding protein 2	0	0	4	4	3	3	0	0	0	0	4	4	2	4	0	0	80086000	48677000	6525300	5252600	0	0	0	0	38708000	52017000	4461400	6994300	0	0	9581300	9052400	4696400	4084200	0	0	0	0	11760000	12999000	4722300	6033100	1	1	2.2554e+08	1.23198e+08	2.33145e+07
P23116	Eif3a	Eukaryotic translation initiation factor 3 subunit A	44	38	35	35	50	45	44	46	45	48	46	44	52	50	459020000	426970000	363680000	463460000	560140000	524820000	526990000	526970000	575410000	577060000	630690000	600560000	534440000	566440000	12287000	14376000	5872800	12267000	36860000	36270000	31014000	39489000	47483000	27706000	29763000	21977000	109700000	40498000	459020000	426970000	363680000	463460000	560140000
P23198	Cbx3	Chromobox protein homolog 3	5	5	7	7	6	6	5	6	5	7	7	7	7	6	302070000	247280000	355540000	300440000	229880000	165240000	328180000	307720000	290830000	447070000	287070000	372610000	232170000	213740000	72881000	55962000	55576000	76551000	121140000	104290000	142490000	179680000	181680000	191910000	114080000	115290000	378070000	135140000	302070000	247280000	355540000	300440000	229880000
P23242	Gja1	Gap junction alpha-1 protein	3	2	0	0	1	1	3	2	2	3	1	0	0	0	16326000	16555000	0	0	0	0	12168000	0	0	15761000	0	0	0	0	1985800	1213300	0	0	1431700	768450	2037500	1141000	1072200	3262700	39192	0	0	0	2.16816e+07	1.47693e+07	1	1	7.10743e+06
P23249	Mov10	Putative helicase MOV-10	2	1	2	3	13	12	6	10	8	5	7	6	15	14	0	0	0	16898000	44014000	47008000	29997000	26428000	29103000	22400000	39933000	36628000	65846000	61362000	103150	256460	124390	199750	3343900	4235800	1201700	2292300	2463600	805980	1677300	1178700	15597000	5529900	1.12622e+06	3.12184e+06	2.92809e+06	2.71848e+06	1.66002e+07
P23475	Xrcc6	X-ray repair cross-complementing protein 6	7	6	7	7	6	8	12	12	11	11	9	11	10	12	30558000	38842000	21438000	37615000	27354000	21854000	50510000	46104000	60050000	36888000	34711000	42856000	31227000	34030000	1514500	1763900	1136300	1610400	2580900	2699100	5344800	7112100	10257000	6026800	2484400	3373900	15249000	5531800	30558000	38842000	21438000	37615000	27354000
P23492	Pnp	Purine nucleoside phosphorylase	4	5	4	2	12	11	6	5	4	5	6	4	16	15	17581000	19642000	4265800	13563000	146560000	183070000	34778000	39996000	36193000	11463000	24300000	19691000	326830000	356090000	2634500	2060400	555410	459040	44451000	39940000	6192300	8416800	6398500	3243000	5743800	2409000	257170000	90514000	17581000	19642000	4265800	13563000	146560000
P23506	Pcmt1	Protein-L-isoaspartate(D-aspartate) O-methyltransferase	5	6	6	4	6	5	5	6	5	4	4	6	4	4	53689000	41797000	22903000	36118000	41163000	45856000	43286000	41462000	48771000	48896000	44679000	43490000	31217000	31797000	8857500	7913300	2098400	3652700	9077600	16955000	17533000	25566000	13603000	6222200	8359400	7839400	19494000	8799600	53689000	41797000	22903000	36118000	41163000
P23591	Tsta3	GDP-L-fucose synthase	2	3	7	8	10	9	5	7	6	6	8	9	8	9	24379000	32174000	67455000	56161000	68072000	66961000	27749000	32383000	32549000	23985000	43809000	44662000	63537000	63158000	1139900	1713800	3970000	5597600	20876000	19120000	3433900	7188700	7245100	3788700	6724800	6838800	44890000	16215000	24379000	32174000	67455000	56161000	68072000
P23708	Nfya	Nuclear transcription factor Y subunit alpha	1	1	0	1	1	1	2	2	2	1	1	1	2	1	13617000	8505700	0	15962000	8170600	10189000	18531000	13846000	11040000	6879300	15715000	11382000	10083000	11132000	10730000	6922500	0	10437000	14566000	21188000	30241000	34975000	37642000	9385100	16237000	9449500	85312000	17909000	1.17154e+08	8.42662e+07	1	1.42041e+08	7.23104e+07
P23772	Gata3	Trans-acting T-cell-specific transcription factor GATA-3	0	0	3	3	3	3	0	0	0	0	4	4	4	3	0	0	19175000	7131100	8933000	7035900	0	0	0	0	3947800	7790400	13227000	8160500	0	0	1355500	1066900	2064600	2343000	0	0	0	0	884810	2207000	12257000	2367300	1	1	3.19079e+07	1.45199e+07	1.02493e+07
P23780;Q8VC60	Glb1	Beta-galactosidase	6	6	11	14	5	5	6	7	7	6	12	13	16	13	33306000	50887000	61703000	125630000	33635000	43384000	45402000	39444000	59409000	24230000	110050000	81020000	133770000	135490000	1958900	2674400	3155700	9581500	3436500	4920800	3932300	4700700	7346700	2582500	11187000	7138200	80203000	23521000	33306000	50887000	61703000	125630000	33635000
P23927	Cryab	Alpha-crystallin B chain	4	3	0	0	1	0	4	3	3	3	1	2	0	0	13643000	12331000	0	0	0	0	11271000	9669200	8063100	0	0	0	0	0	3387700	1316000	0	0	583970	0	3264600	3327100	2429200	2346100	739150	415510	0	0	3.6988e+07	1.60194e+07	1	1	2.89902e+06
P23950;P23949	Zfp36l1	Zinc finger protein 36, C3H1 type-like 1	7	6	1	2	1	3	7	6	6	6	2	2	0	0	49909000	35996000	0	18002000	0	18235000	49427000	52149000	53742000	56223000	14436000	27116000	0	0	10558000	3413200	101220	635460	3222500	769780	21468000	22739000	17312000	11928000	2211100	3380300	0	0	1.15276e+08	4.15482e+07	2.38268e+06	8.64824e+06	1.59975e+07
P24270	Cat	Catalase	20	17	19	18	9	8	20	20	18	21	19	19	7	7	164720000	173350000	229990000	220530000	61917000	54305000	176490000	173180000	148060000	239250000	194140000	213590000	35256000	28531000	9030000	10448000	4766600	11024000	3666500	5295300	19251000	26342000	20782000	19461000	19958000	17310000	6484700	2484400	164720000	173350000	229990000	220530000	61917000
P24369	Ppib	Peptidyl-prolyl cis-trans isomerase B	12	11	12	12	12	12	14	13	13	12	13	12	12	13	637420000	552950000	469480000	456400000	400460000	421120000	597760000	609330000	607060000	681640000	339940000	435790000	659620000	469620000	84858000	61102000	39045000	55827000	145180000	140680000	147610000	234820000	264800000	182700000	76080000	70909000	643100000	185790000	637420000	552950000	469480000	456400000	400460000
P24452	Capg	Macrophage-capping protein	7	7	8	9	8	9	7	7	7	7	8	8	9	9	175850000	178640000	311880000	716090000	328580000	506480000	140240000	123400000	98305000	77731000	484870000	415350000	514760000	409100000	26292000	24754000	33862000	100720000	132370000	196600000	35242000	38624000	39987000	21087000	117550000	83198000	604910000	153850000	175850000	178640000	311880000	716090000	328580000
P24472;P30115	Gsta4	Glutathione S-transferase A4	5	6	5	6	5	5	6	6	6	6	7	5	8	7	52367000	83316000	57286000	47721000	20427000	16282000	51882000	51667000	64458000	63445000	24138000	34329000	80729000	93279000	10716000	13697000	4392700	6738500	6437900	5521100	18139000	27392000	27728000	19869000	7592000	5709000	104710000	43014000	52367000	83316000	57286000	47721000	20427000
P24527	Lta4h	Leukotriene A-4 hydrolase	21	18	15	20	19	17	20	19	19	19	19	17	20	19	296230000	277750000	542040000	336980000	185160000	162850000	245520000	245910000	258880000	259330000	170960000	232170000	199460000	194560000	16929000	13719000	9958900	15606000	24114000	18521000	20720000	29522000	33041000	20694000	13513000	11362000	72033000	24442000	296230000	277750000	542040000	336980000	185160000
P24547	Impdh2	Inosine-5-monophosphate dehydrogenase 2	14	10	11	14	17	16	15	16	11	12	18	18	15	18	105730000	73935000	78184000	109970000	172230000	163170000	134420000	122560000	132990000	131460000	240330000	201530000	139000000	128920000	7601400	4532100	2203100	7367600	35242000	36543000	19540000	24832000	28019000	12106000	32882000	21268000	68989000	21719000	105730000	73935000	78184000	109970000	172230000
P24638	Acp2	Lysosomal acid phosphatase	3	2	4	4	4	4	3	2	3	4	5	2	4	4	9937900	0	19914000	14402000	11899000	12842000	10292000	11493000	10666000	12155000	7527400	10782000	15727000	11949000	739260	321280	1168000	1355700	2983600	3382900	1416300	1146600	2679200	2492200	1932600	630280	10989000	3264100	8.07148e+06	3.91088e+06	2.74942e+07	1.84503e+07	1.48116e+07
P24668	M6pr	Cation-dependent mannose-6-phosphate receptor	3	3	5	5	3	4	4	5	4	3	4	5	5	4	57118000	44552000	25598000	58822000	52330000	46065000	43840000	56925000	43237000	42912000	30268000	43975000	35165000	37285000	5473400	4583000	3716400	6995700	13281000	12609000	9652400	12739000	10693000	7344600	5243200	7647800	28218000	8772900	57118000	44552000	25598000	58822000	52330000
P24788	Cdk11b	Cyclin-dependent kinase 11B	8	5	4	7	6	6	7	7	8	8	10	10	8	7	28311000	38627000	53298000	29221000	30863000	24981000	30868000	29733000	33160000	22219000	36318000	41048000	27247000	30769000	1501700	1319600	560450	1442500	2738800	2679600	2556400	2774300	4512000	2214900	3424200	2939900	7919500	2934400	28311000	38627000	53298000	29221000	30863000
P25206	Mcm3	DNA replication licensing factor MCM3	13	9	19	23	25	24	26	25	20	21	30	29	16	20	74077000	55178000	150180000	184760000	200620000	241370000	195860000	238630000	161920000	125620000	433950000	409730000	106750000	139120000	1816300	970470	2687300	5063700	19089000	19436000	13066000	19033000	12808000	6055300	27069000	17947000	22009000	10363000	74077000	55178000	150180000	184760000	200620000
P25444	Rps2	40S ribosomal protein S2	11	11	10	12	11	11	12	12	12	11	12	12	11	11	560340000	527200000	555230000	605980000	810540000	775830000	749250000	896810000	720330000	889420000	1139700000	1034700000	868530000	986550000	53863000	52792000	35196000	54837000	187520000	183050000	124440000	219800000	164250000	148460000	172470000	113270000	560890000	208940000	560340000	527200000	555230000	605980000	810540000
P25799	Nfkb1	Nuclear factor NF-kappa-B p105 subunit;Nuclear factor NF-kappa-B p50 subunit	10	8	7	12	3	3	12	10	9	7	6	5	5	3	50806000	61986000	35579000	59873000	29172000	25691000	59305000	53004000	67223000	57230000	28574000	32290000	24842000	21880000	2170100	1886200	706230	2253200	1317900	1186600	4673800	5956300	7277900	3189500	1390200	1161200	4502100	841060	50806000	61986000	35579000	59873000	29172000
P25911;P08103;P16277	Lyn	Tyrosine-protein kinase Lyn	4	2	16	18	2	2	3	3	1	4	19	19	1	2	8653200	6429000	95237000	190880000	4031500	4620300	8165100	5727600	0	6618400	190900000	116620000	0	6373000	771920	657690	3884500	9386300	829120	1218400	1515300	1112500	1557700	1098300	15122000	10709000	1584600	1018800	8.42807e+06	8.00593e+06	9.14395e+07	1.27742e+08	4.11602e+06
P25976	Ubtf	Nucleolar transcription factor 1	14	12	11	14	12	10	14	16	17	16	14	15	14	15	161700000	167840000	155800000	147750000	104980000	93981000	187160000	185440000	210860000	276760000	131560000	157570000	129290000	110470000	8107400	8127400	3090600	7407900	9875400	8872800	15341000	27979000	35542000	22902000	12686000	10332000	46673000	14582000	161700000	167840000	155800000	147750000	104980000
P26039	Tln1	Talin-1	113	108	63	66	79	78	110	100	103	107	77	67	66	63	5554100000	6047700000	541380000	847920000	794230000	813110000	3747200000	3961300000	3528700000	3202300000	772650000	723000000	641980000	741460000	85537000	82084000	3712200	7143500	22571000	24254000	90100000	123910000	128890000	76337000	13343000	8890700	43903000	16797000	5554100000	6047700000	541380000	847920000	794230000
P26040	Ezr	Ezrin	27	21	31	26	40	38	21	22	17	20	26	24	37	38	596300000	553730000	1179700000	1339800000	4354300000	4759400000	481880000	551890000	474770000	387000000	1109900000	875360000	2761800000	2771800000	44843000	39815000	32886000	69022000	625530000	647120000	55670000	84450000	88841000	42651000	92208000	61188000	993610000	360290000	596300000	553730000	1179700000	1339800000	4354300000
P26041	Msn	Moesin	25	25	21	15	17	18	23	24	22	23	13	15	14	13	661480000	526300000	370140000	190210000	119780000	104360000	271040000	223560000	225080000	252180000	80035000	93122000	58253000	58941000	35088000	29268000	7491400	7163100	14614000	13195000	29430000	42581000	35454000	24125000	7287700	5155000	21151000	6456200	661480000	526300000	370140000	190210000	119780000
P26043	Rdx	Radixin	9	10	12	11	8	11	8	9	7	9	10	9	11	10	66782000	55146000	52549000	112690000	71475000	73830000	64099000	61884000	50198000	63172000	86228000	74881000	64335000	67378000	3551700	3221100	2075900	9087500	7010100	10388000	3272100	7048700	5265300	6293600	8482100	6417500	26891000	11459000	66782000	55146000	52549000	112690000	71475000
P26231;Q65CL1	Ctnna1	Catenin alpha-1	36	35	35	39	36	34	39	38	36	38	39	40	37	37	568590000	589550000	642910000	1060600000	557440000	538500000	579030000	629890000	593020000	451890000	848200000	802820000	497150000	537570000	20460000	22397000	19718000	37919000	45301000	42473000	39934000	62383000	54957000	31282000	48138000	34641000	112680000	43781000	568590000	589550000	642910000	1060600000	557440000
P26350	Ptma	Prothymosin alpha;Prothymosin alpha, N-terminally processed;Thymosin alpha	5	6	9	9	7	9	6	7	7	8	8	8	8	8	75065000	82010000	163880000	139100000	97070000	154470000	85200000	33502000	51894000	161770000	145710000	145350000	96421000	82518000	13679000	15265000	164160000	72870000	54717000	124130000	26257000	95970000	140890000	174910000	70810000	55163000	382150000	128130000	75065000	82010000	163880000	139100000	97070000
P26369	U2af2	Splicing factor U2AF 65 kDa subunit	10	9	7	11	12	14	11	13	13	13	14	13	13	14	246570000	247130000	107060000	263320000	301010000	332290000	349750000	420640000	360450000	263340000	511550000	342420000	368210000	414610000	31521000	27049000	5178000	28384000	85167000	97938000	70027000	111290000	129600000	59556000	85558000	45465000	296830000	109100000	246570000	247130000	107060000	263320000	301010000
P26443	Glud1	Glutamate dehydrogenase 1, mitochondrial	20	18	13	17	19	17	16	18	17	17	19	19	18	15	289340000	288820000	227630000	196050000	219560000	197560000	341720000	284960000	300010000	253150000	205280000	214180000	213750000	213590000	17735000	17493000	4882800	9300000	29059000	26598000	30457000	35207000	44014000	24627000	16047000	12526000	75576000	23619000	289340000	288820000	227630000	196050000	219560000
P26450;Q64143;O08908	Pik3r1	Phosphatidylinositol 3-kinase regulatory subunit alpha	2	2	2	2	3	0	4	3	2	4	6	3	2	1	10645000	7504600	8192900	0	6765100	0	7921100	15785000	11625000	6829500	14506000	10433000	0	0	359730	230980	195560	398900	640430	0	982250	1339600	740770	711710	1330400	639210	1506900	323810	3.92765e+06	2.81167e+06	4.6034e+06	5.42879e+06	3.1793e+06
P26516	Psmd7	26S proteasome non-ATPase regulatory subunit 7	10	9	8	11	12	11	11	11	10	10	13	13	11	11	111200000	122170000	88856000	156420000	167470000	191370000	156260000	188590000	226750000	190600000	201300000	168830000	189030000	168960000	11720000	13471000	4774400	17139000	45019000	44264000	30259000	46718000	64277000	67748000	35386000	22946000	140420000	45952000	111200000	122170000	88856000	156420000	167470000
P26638	Sars	Serine--tRNA ligase, cytoplasmic	16	16	16	16	20	19	18	17	15	13	18	16	20	19	214720000	243710000	174610000	415040000	450220000	468240000	316040000	314400000	310120000	200030000	390800000	366880000	404180000	454910000	15152000	17408000	9658400	24520000	71272000	76463000	39082000	45617000	50610000	22870000	38027000	26875000	194450000	65739000	214720000	243710000	174610000	415040000	450220000
P26645	Marcks	Myristoylated alanine-rich C-kinase substrate	9	10	2	2	10	11	9	10	8	9	7	7	11	10	51964000	65134000	6413600	6662000	88463000	75973000	52324000	39723000	43402000	72667000	11419000	16445000	78592000	101400000	8684600	10003000	427880	615740	32761000	27458000	13608000	16605000	13224000	16091000	2406700	2965300	67158000	38269000	51964000	65134000	6413600	6662000	88463000
P26883	Fkbp1a	Peptidyl-prolyl cis-trans isomerase FKBP1A	5	5	4	5	5	5	5	4	5	5	5	5	5	5	99529000	75931000	81840000	74951000	67611000	65801000	91266000	72537000	60181000	93384000	51292000	73856000	94646000	77950000	61629000	48440000	35953000	34014000	91106000	97971000	69081000	99872000	101970000	110400000	31920000	40631000	446670000	102320000	99529000	75931000	81840000	74951000	67611000
P27046;Q8BRK9	Man2a1	Alpha-mannosidase 2	6	3	2	2	1	0	7	9	8	10	3	3	0	1	19118000	12224000	8626100	18869000	0	0	20659000	30664000	37650000	20721000	15437000	12445000	0	0	722920	294970	78313	312360	322790	0	1584500	2445600	3544000	1454300	264990	288190	0	376340	7.89307e+06	3.59061e+06	1.84346e+06	4.25104e+06	1.60243e+06
P27048;P63163	Snrpb;Snrpn	Small nuclear ribonucleoprotein-associated protein B;Small nuclear ribonucleoprotein-associated protein N	7	7	7	6	6	7	6	8	7	7	7	7	8	7	75315000	109920000	74054000	136410000	92074000	100780000	174680000	153770000	184590000	130340000	161480000	142880000	142950000	155350000	9929700	11385000	6643400	12938000	26244000	27968000	32084000	39394000	64941000	28284000	26660000	17974000	120450000	38531000	75315000	109920000	74054000	136410000	92074000
P27546	Map4	Microtubule-associated protein 4	26	26	21	16	28	26	26	28	27	24	25	22	28	26	239720000	229630000	224410000	121380000	188810000	203320000	211370000	241150000	183610000	219430000	167610000	177820000	192450000	190820000	8398700	6659300	2158300	2714100	15448000	18840000	13173000	18301000	14065000	8801000	10105000	6451600	40064000	14635000	239720000	229630000	224410000	121380000	188810000
P27573	Mpz	Myelin protein P0	8	7	8	7	6	5	7	8	7	7	5	6	5	6	1016100000	1348400000	1144700000	1308400000	465840000	481720000	1208600000	1450000000	2798200000	2109700000	347170000	761340000	256940000	465680000	232530000	271470000	190600000	227390000	212970000	222500000	385840000	633290000	1294800000	759770000	100800000	153980000	340300000	201180000	1016100000	1348400000	1144700000	1308400000	465840000
P27601	Gna13	Guanine nucleotide-binding protein subunit alpha-13	7	4	8	6	8	7	6	7	8	4	6	6	4	7	42735000	46700000	37293000	54206000	50204000	54314000	51324000	52424000	44172000	38959000	40470000	43912000	38623000	42062000	3251100	2857600	2010900	2934300	8476600	10537000	5195800	8276600	8681500	4012300	4470200	3853100	16792000	7031700	42735000	46700000	37293000	54206000	50204000
P27612	Plaa	Phospholipase A-2-activating protein	11	9	9	11	13	14	13	12	10	9	15	12	14	16	80374000	71197000	42234000	77772000	87738000	93810000	73761000	78011000	70822000	70792000	93634000	90506000	91460000	102010000	2706000	2364000	913140	2424300	6886600	10325000	4045500	8098700	7670200	4002700	5945800	3550000	26609000	9997700	80374000	71197000	42234000	77772000	87738000
P27641	Xrcc5	X-ray repair cross-complementing protein 5	7	5	5	8	12	7	10	12	10	9	9	6	11	12	36685000	34514000	26426000	34362000	18666000	19884000	49257000	50668000	53215000	65962000	38501000	33363000	33518000	39280000	1334800	1325100	451780	1314500	2556800	1818000	4069100	4648800	6100400	4647600	1721600	1273400	10298000	4376900	36685000	34514000	26426000	34362000	18666000
P27659	Rpl3	60S ribosomal protein L3	13	11	14	15	15	14	15	13	16	14	16	14	16	16	513500000	402700000	432690000	446110000	621380000	598820000	487450000	435220000	427940000	698430000	502140000	546760000	606650000	549680000	40051000	34233000	13972000	25549000	132900000	121900000	98776000	115310000	96073000	106790000	107170000	57778000	384970000	138610000	513500000	402700000	432690000	446110000	621380000
P27773	Pdia3	Protein disulfide-isomerase A3	33	34	34	36	38	39	35	35	35	37	36	36	38	38	2028300000	2044700000	2670400000	2967800000	2858200000	2980000000	2778400000	3029800000	2604400000	2813600000	2315600000	2518500000	4189400000	3503200000	127300000	115720000	83938000	148460000	405680000	444250000	277850000	426280000	377380000	289210000	219430000	161140000	1570000000	478680000	2028300000	2044700000	2670400000	2967800000	2858200000
P27782;Q00417;Q924A0;Q9Z1J1	Lef1;Tcf7;Tcf7l2;Tcf7l1	Lymphoid enhancer-binding factor 1;Transcription factor 7;Transcription factor 7-like 2;Transcription factor 7-like 1	1	0	1	1	1	1	2	1	1	1	1	1	1	1	0	0	0	0	0	0	14299000	0	0	0	0	0	0	0	12878000	0	1907400	5585100	13048000	13627000	2845800	1966200	10904000	27585000	2291700	4260000	13836000	6485700	1.40606e+08	1	4.48994e+07	7.60099e+07	6.47745e+07
P28033	Cebpb	CCAAT/enhancer-binding protein beta	4	4	4	4	0	0	4	3	4	5	2	3	1	0	11985000	16457000	15845000	13198000	0	0	12620000	11038000	8981800	15985000	9527800	10866000	0	0	1810800	1956200	1741900	2909800	0	0	3876800	2953500	3059600	6226700	1644300	2483800	1277900	0	1.97709e+07	2.38124e+07	4.10036e+07	3.96007e+07	1
P28063	Psmb8	Proteasome subunit beta type-8	5	2	7	4	8	9	6	5	4	3	10	9	7	8	14045000	31285000	35356000	12781000	97316000	68278000	23302000	17068000	18098000	19986000	55655000	48932000	43013000	78988000	1179800	595860	2555900	359260	25419000	16686000	4211600	3848400	4408600	3356700	10770000	6404100	32136000	18833000	14045000	31285000	35356000	12781000	97316000
P28076;O35522	Psmb9	Proteasome subunit beta type-9	1	0	3	3	7	7	1	4	1	2	6	4	3	4	0	0	24031000	12906000	57325000	61271000	0	10440000	0	10823000	41930000	29555000	39673000	31585000	380160	0	1256300	895720	34334000	27619000	860770	3978700	1915800	2704800	8984600	3605500	26466000	14156000	4.15071e+06	1	2.95728e+07	1.21902e+07	1.70445e+08
P28271;Q811J3	Aco1	Cytoplasmic aconitate hydratase	28	23	28	29	29	28	29	28	24	21	30	30	29	25	246310000	243620000	194240000	467420000	203510000	236270000	285860000	321310000	241070000	194510000	515840000	472950000	234600000	269070000	9747300	9143700	6740900	18667000	20886000	26398000	19899000	31077000	24077000	13509000	34970000	24525000	72994000	23293000	246310000	243620000	194240000	467420000	203510000
P28352	Apex1	DNA-(apurinic or apyrimidinic site) lyase;DNA-(apurinic or apyrimidinic site) lyase, mitochondrial	14	12	13	15	12	11	14	13	13	12	15	14	14	13	357420000	404470000	264360000	532580000	266220000	259320000	368700000	386230000	388660000	368190000	557340000	451510000	273870000	354770000	47822000	48708000	24311000	65307000	67215000	65599000	71939000	94242000	126590000	77576000	129010000	68426000	253100000	97503000	357420000	404470000	264360000	532580000	266220000
P28474	Adh5	Alcohol dehydrogenase class-3	9	8	12	12	12	10	10	10	10	8	11	11	14	14	227210000	244180000	159550000	268190000	251670000	218750000	258140000	249430000	193340000	162160000	259490000	267180000	547420000	510880000	23369000	15829000	9535900	18369000	54879000	51908000	44965000	53820000	44902000	20423000	37254000	31497000	398200000	109120000	227210000	244180000	159550000	268190000	251670000
P28650	Adssl1	Adenylosuccinate synthetase isozyme 1	0	0	3	3	1	1	1	2	2	1	2	2	4	3	0	0	9365400	19144000	0	0	0	8321000	0	0	7016500	6474900	12488000	8244200	0	0	343350	1283000	515750	509250	286630	900470	784820	171880	661230	415500	9330800	1772600	1	1	8.08231e+06	1.74609e+07	2.56035e+06
P28651	Ca8	Carbonic anhydrase-related protein	0	0	1	3	0	0	0	0	0	0	2	2	0	0	0	0	0	16151000	0	0	0	0	0	0	7484900	8166700	0	0	0	0	252550	1967100	0	0	0	0	0	0	885110	1313900	0	0	1	1	5.94492e+06	2.67711e+07	1
P28656	Nap1l1	Nucleosome assembly protein 1-like 1	7	5	4	6	8	7	9	8	8	7	9	7	6	6	220010000	188680000	94793000	267810000	221580000	254740000	389830000	425890000	294860000	267360000	667590000	500920000	190090000	214850000	28734000	20016000	6385100	29017000	68313000	75769000	91465000	118490000	107770000	63986000	126350000	75028000	167160000	58255000	220010000	188680000	94793000	267810000	221580000
P28658	Atxn10	Ataxin-10	11	7	8	8	11	10	9	12	9	11	11	10	11	11	48207000	36219000	39739000	35750000	41825000	44854000	48157000	75053000	35567000	50379000	62026000	43827000	56050000	45373000	4161700	2450600	902680	1766400	6913700	5618600	4599700	12618000	5995900	6312000	5167000	2618100	25515000	6576100	48207000	36219000	39739000	35750000	41825000
P28659	Celf1	CUGBP Elav-like family member 1	4	4	5	4	8	7	7	7	4	6	7	7	7	7	23130000	28070000	42866000	22276000	33156000	28108000	29155000	21108000	27707000	30154000	26472000	30203000	36085000	31375000	2183500	2355200	2547200	1743500	10210000	7780900	5953200	6278600	5787200	6362100	4154700	4017700	30483000	9018700	23130000	28070000	42866000	22276000	33156000
P28660	Nckap1	Nck-associated protein 1	14	11	11	13	15	14	13	15	10	11	16	12	16	17	58665000	61455000	31673000	67782000	98503000	92585000	77651000	82949000	113260000	56104000	89268000	69107000	70133000	82063000	1759000	1379800	467300	1697600	6845600	7080900	4077900	5613700	5698200	3021000	4003000	2047200	16230000	7034500	58665000	61455000	31673000	67782000	98503000
P28665;P28666	Mug1;Mug2	Murinoglobulin-1;Murinoglobulin-2	3	2	1	1	1	2	1	2	3	3	1	2	2	1	40939000	69324000	0	0	0	26850000	0	16973000	14968000	16229000	0	24651000	6504500	0	1066100	1980900	348460	340040	817380	1190400	277260	595490	1240300	1572000	153260	551570	1470900	577690	1.164e+07	2.41131e+07	8.2026e+06	4.62774e+06	4.05774e+06
P28667	Marcksl1	MARCKS-related protein	3	4	3	3	2	3	4	2	1	3	4	3	4	4	25554000	34054000	40810000	14718000	7376900	11894000	43309000	47898000	0	35720000	20147000	26807000	48610000	34782000	6772500	9639500	5918200	3613700	2382400	8272400	18702000	23383000	2790100	15854000	8164600	8251000	82608000	20514000	7.39443e+07	1.1734e+08	1.39312e+08	4.91803e+07	1.1827e+07
P28700	Rxra	Retinoic acid receptor RXR-alpha	1	0	1	1	1	3	1	3	0	0	3	2	1	2	0	0	0	0	0	2764900	0	3192900	0	0	3419000	2489100	0	0	85455	0	40197	55665	113440	603280	148700	568810	0	0	332840	163240	395860	311120	933025	1	946221	757568	563153
P28738	Kif5c	Kinesin heavy chain isoform 5C	0	0	0	0	6	5	0	0	1	0	0	0	3	4	0	0	0	0	19429000	13950000	0	0	0	0	0	0	0	0	0	0	0	0	1469100	1028200	0	0	39183	0	0	0	810320	562130	1	1	1	1	7.29309e+06
P28740	Kif2a	Kinesin-like protein KIF2A	4	3	1	2	2	1	2	2	1	1	2	2	1	3	0	0	0	0	0	0	5837800	0	0	0	0	5535500	0	0	551910	367300	51323	121140	399500	209780	529790	828770	823490	208730	180190	333820	666480	808930	6.02593e+06	4.47107e+06	1.20812e+06	1.64864e+06	1.98325e+06
P28776	Ido1	Indoleamine 2,3-dioxygenase 1	3	2	10	6	28	26	0	1	3	3	0	0	16	23	2281900	1000000	67290000	20888000	4410000000	4200300000	0	0	994240	990480	0	0	217820000	1018500000	497040	274320	2491300	2737000	864450000	860670000	0	848970	1591800	308490	0	0	108370000	176320000	5.42684e+06	3.33924e+06	5.86442e+07	3.7249e+07	4.29141e+09
P28798	Grn	Granulins;Acrogranin;Granulin-1;Granulin-2;Granulin-3;Granulin-4;Granulin-5;Granulin-6;Granulin-7	9	7	8	7	9	9	7	8	8	7	7	7	9	9	128620000	120650000	157860000	125100000	177020000	124230000	97251000	91797000	74987000	130780000	54579000	67913000	395660000	211140000	10786000	11591000	7873900	11575000	28377000	21269000	15044000	16481000	14041000	13637000	8578300	9522700	199640000	35247000	128620000	120650000	157860000	125100000	177020000
P28867;Q02111	Prkcd	Protein kinase C delta type;Protein kinase C delta type regulatory subunit;Protein kinase C delta type catalytic subunit	5	6	6	6	5	3	7	6	8	4	7	3	5	5	31101000	42669000	53740000	30741000	21839000	24548000	38717000	39623000	30266000	26322000	44750000	36218000	25208000	27371000	1434700	2315200	1561400	1498400	3223700	2072900	4352700	5972700	3763100	1707700	4205000	2016600	7617300	2712700	31101000	42669000	53740000	30741000	21839000
P29268	Ctgf	Connective tissue growth factor	2	2	0	0	0	0	0	1	0	0	2	0	0	0	6146700	8664800	0	0	0	0	0	0	0	0	3094800	0	0	0	747430	642960	0	0	0	0	0	295510	0	0	287960	0	0	0	8.16068e+06	7.82662e+06	1	1	1
P29341	Pabpc1	Polyadenylate-binding protein 1	23	22	26	22	26	23	27	27	25	21	25	24	27	25	721170000	736400000	824320000	695850000	908520000	881250000	925890000	886440000	806880000	900980000	925130000	971330000	1023700000	991010000	31897000	35208000	19498000	26816000	103600000	106640000	80501000	122970000	110960000	80378000	66913000	49207000	356070000	113730000	721170000	736400000	824320000	695850000	908520000
P29351	Ptpn6	Tyrosine-protein phosphatase non-receptor type 6	4	2	1	1	7	8	1	5	3	1	0	1	10	7	90162000	326590000	0	0	180610000	378780000	0	53364000	99507000	0	0	0	192700000	188350000	412120	14002000	102890	168280	5249600	132860000	556560	1641100	1320800	198850	0	240670	15389000	3763500	4.49966e+06	1.70443e+08	2.42199e+06	2.29019e+06	2.60607e+07
P29391;P49945	Ftl1;Ftl2	Ferritin light chain 1;Ferritin light chain 2	9	9	9	10	7	9	9	7	8	8	9	9	9	9	650970000	929960000	734380000	1848400000	137660000	178270000	434500000	415230000	483380000	429890000	548660000	744130000	418300000	309100000	104340000	134060000	67588000	242370000	51955000	64037000	103010000	135590000	214290000	131010000	128930000	123240000	315280000	102580000	650970000	929960000	734380000	1848400000	137660000
P29452	Casp1	Caspase-1;Caspase-1 subunit p20;Caspase-1 subunit p10	2	3	3	2	2	0	3	4	3	3	3	2	0	0	0	9609900	6958200	0	0	0	21468000	16707000	0	9977000	0	0	0	0	449530	927390	330450	585240	818700	0	2062600	3211500	2385700	1924800	1025800	673980	0	0	4.90811e+06	1.12889e+07	7.77865e+06	7.96477e+06	4.06429e+06
P29594	Casp2	Caspase-2;Caspase-2 subunit p18;Caspase-2 subunit p13;Caspase-2 subunit p12	0	0	1	1	0	1	1	0	2	1	2	2	1	1	0	0	0	0	0	0	0	0	0	0	3571200	3737500	0	0	0	0	45792	48520	0	52427	77223	0	205880	223660	385250	280410	315500	41049	1	1	1.07792e+06	660329	1
P29595	Nedd8	NEDD8	3	3	3	3	4	3	4	3	3	3	3	3	4	3	45288000	45588000	41221000	57094000	56691000	94142000	60444000	71203000	54525000	42637000	64888000	56878000	97016000	62201000	20902000	21005000	13042000	21438000	61036000	93181000	45609000	65669000	58170000	38213000	46309000	28362000	260570000	64861000	45288000	45588000	41221000	57094000	56691000
P29699	Ahsg	Alpha-2-HS-glycoprotein	1	1	2	2	1	2	2	1	2	1	2	2	1	2	0	0	228620000	245990000	0	0	41757000	0	42752000	0	189340000	187430000	0	111220000	68105000	99945000	33470000	34595000	63316000	65231000	11885000	14584000	43128000	33868000	15414000	19508000	54925000	37555000	7.43592e+08	1.21661e+09	7.8787e+08	4.70818e+08	3.14321e+08
P29752	Lalba	Alpha-lactalbumin	0	0	2	2	0	0	0	0	0	0	0	0	0	0	0	0	43599000	27512000	0	0	0	0	0	0	0	0	0	0	0	0	13667000	15613000	0	0	0	0	0	0	0	0	0	0	1	1	3.21715e+08	2.12484e+08	1
P29758	Oat	Ornithine aminotransferase, mitochondrial	19	18	1	1	20	18	18	18	19	19	8	9	14	12	252970000	230380000	0	0	284570000	270890000	364550000	344620000	315860000	296830000	54035000	44481000	69210000	84295000	22482000	20004000	112900	119870	60061000	64607000	51376000	60147000	75551000	50116000	2791300	1681600	34129000	10034000	2.45466e+08	2.43505e+08	2.65762e+06	1.63136e+06	2.98162e+08
P30051;P70210;Q62296;P48301	Tead1;Tead3	Transcriptional enhancer factor TEF-1;Transcriptional enhancer factor TEF-5	3	1	1	1	1	0	4	4	3	3	1	2	2	0	15248000	0	0	0	0	0	20391000	19178000	0	16940000	0	0	0	0	1512500	336440	157150	144210	257820	0	4131000	5173700	3868200	3225900	370540	536290	1695500	0	1.6514e+07	4.09542e+06	3.69925e+06	1.96261e+06	1.2799e+06
P30275;Q6P8J7	Ckmt1	Creatine kinase U-type, mitochondrial	7	4	8	10	4	7	7	4	2	5	9	9	5	9	61430000	74050000	90826000	202230000	25299000	26649000	44322000	43111000	72968000	43690000	127430000	145350000	27293000	40827000	6221300	5394200	5005700	15392000	2539900	6995400	6088600	7213700	9679900	4624400	18908000	15303000	9873100	8839400	61430000	74050000	90826000	202230000	25299000
P30285	Cdk4	Cyclin-dependent kinase 4	5	3	3	5	6	5	4	8	5	6	7	4	7	7	18566000	15197000	20712000	12619000	19438000	21198000	19122000	16316000	13995000	14545000	34513000	12223000	14677000	20832000	1561900	818100	1292200	1021500	5842600	6347700	2004900	4667700	5735300	5278000	6543400	888630	13281000	5515900	18566000	15197000	20712000	12619000	19438000
P30412	Ppic	Peptidyl-prolyl cis-trans isomerase C	5	5	0	0	0	0	6	6	6	5	1	1	4	1	62575000	87479000	0	0	0	0	134350000	175750000	136360000	101870000	0	0	28371000	0	9586600	11735000	0	0	0	0	37652000	61458000	60615000	33227000	570680	281510	21349000	618230	1.0467e+08	1.42848e+08	1	1	1
P30416	Fkbp4	Peptidyl-prolyl cis-trans isomerase FKBP4;Peptidyl-prolyl cis-trans isomerase FKBP4, N-terminally processed	19	17	21	19	21	21	21	21	20	24	22	21	23	25	208700000	222400000	302470000	251340000	292980000	290170000	329450000	262590000	306220000	303630000	411920000	372770000	323870000	346390000	11354000	11021000	6302500	11007000	45492000	41409000	29932000	36276000	44103000	35865000	36304000	25880000	127250000	51446000	208700000	222400000	302470000	251340000	292980000
P30677	Gna14	Guanine nucleotide-binding protein subunit alpha-14	0	0	1	1	2	2	0	0	0	0	0	0	0	0	0	0	0	0	0	15091000	0	0	0	0	0	0	0	0	0	0	71475	131610	3918400	3353600	0	0	0	0	0	0	0	0	1	1	1.68249e+06	1.79113e+06	1.94522e+07
P30681	Hmgb2	High mobility group protein B2	6	6	7	7	6	5	6	8	7	8	7	7	5	5	610290000	423370000	531060000	440860000	258940000	218870000	558090000	416610000	429360000	760900000	497350000	630300000	193670000	178100000	140870000	118120000	71331000	98814000	170940000	152450000	288570000	315940000	348740000	459190000	272120000	211500000	424900000	120530000	610290000	423370000	531060000	440860000	258940000
P30999	Ctnnd1	Catenin delta-1	25	27	31	29	30	28	28	25	24	29	28	28	26	31	473670000	460850000	846700000	974340000	432500000	412870000	360930000	407590000	438490000	373900000	584920000	626730000	407650000	327100000	13215000	15987000	15630000	35329000	37991000	38631000	20961000	30277000	43401000	20998000	37898000	27669000	83101000	30527000	473670000	460850000	846700000	974340000	432500000
P31230	Aimp1	Aminoacyl tRNA synthase complex-interacting multifunctional protein 1;Endothelial monocyte-activating polypeptide 2	12	11	13	13	13	12	12	15	15	11	12	12	13	13	130770000	200840000	115490000	240200000	192470000	207340000	232180000	218120000	217880000	182780000	254060000	294140000	225820000	199460000	13166000	16673000	7533100	25258000	44658000	50448000	37039000	69491000	62651000	34384000	36022000	34198000	134770000	45990000	130770000	200840000	115490000	240200000	192470000
P31266;O08674	Rbpj	Recombining binding protein suppressor of hairless	2	1	1	1	2	2	2	3	2	2	1	1	2	1	6461300	0	0	0	5660700	4168100	8074300	9025000	7002800	0	0	0	6945500	0	541250	351740	148430	186520	1029600	618280	1001100	2130900	1482600	818250	148100	249310	4356800	201660	5.90954e+06	4.28166e+06	3.49398e+06	2.53843e+06	5.11127e+06
P31324	Prkar2b	cAMP-dependent protein kinase type II-beta regulatory subunit	2	2	0	0	3	4	4	4	1	6	2	1	1	2	0	0	0	0	12053000	14455000	22703000	34081000	0	14528000	10053000	0	0	8971000	1095700	1469300	0	0	2509400	2797600	2621700	5688900	261930	3099500	801290	307850	2357700	1024200	1.19632e+07	1.78855e+07	1	1	1.24575e+07
P31750;Q9WUA6	Akt1	RAC-alpha serine/threonine-protein kinase	4	4	1	1	6	5	5	5	6	6	1	2	6	5	17251000	15314000	0	0	10441000	11191000	12927000	9915700	16748000	17167000	0	0	9379100	10466000	701610	1168300	23377	15545	1345900	1458200	1366200	1828500	2429100	1967600	237260	621180	4796200	1428200	7.6604e+06	1.42215e+07	550285	211558	6.68149e+06
P31786	Dbi	Acyl-CoA-binding protein	2	2	3	3	2	2	2	2	2	2	3	3	2	2	253870000	295390000	711530000	1603100000	272010000	344390000	559290000	556670000	530070000	314110000	2360000000	2061100000	644270000	523860000	143170000	145740000	168750000	742650000	209270000	370920000	419460000	555270000	629760000	269190000	1572400000	1193200000	1905800000	523210000	253870000	295390000	711530000	1603100000	272010000
P31809	Ceacam1	Carcinoembryonic antigen-related cell adhesion molecule 1	0	1	4	4	2	2	0	1	0	0	4	3	1	1	0	0	197090000	100370000	12146000	14698000	0	0	0	0	35601000	33205000	0	0	0	209540	10224000	9823500	2143300	1725200	0	430160	0	0	5708000	4310700	3371300	587980	1	2.55069e+06	2.40669e+08	1.33692e+08	1.064e+07
P31938	Map2k1	Dual specificity mitogen-activated protein kinase kinase 1	13	11	7	11	15	11	11	12	10	11	11	9	14	12	663510000	680520000	540820000	434050000	817170000	899200000	541990000	576210000	487290000	484060000	536310000	346080000	718800000	563750000	76270000	65178000	1601100	142660000	110980000	152050000	173410000	9795800	145980000	175920000	114250000	1710900	212020000	95684000	663510000	680520000	540820000	434050000	817170000
P32020	Scp2	Non-specific lipid-transfer protein	10	11	11	11	9	9	11	9	10	8	10	9	7	8	106780000	86866000	112800000	98170000	83568000	70393000	95812000	92537000	80067000	96357000	91013000	101610000	42182000	38901000	8467500	6586600	5977000	7170900	12828000	12644000	12395000	14849000	12800000	12479000	10400000	8031700	14738000	5070400	106780000	86866000	112800000	98170000	83568000
P32067	Ssb	Lupus La protein homolog	17	16	15	17	17	18	16	16	16	18	18	16	17	16	317940000	339700000	328230000	356890000	327660000	355560000	387940000	455260000	398310000	332180000	544230000	419230000	327660000	358930000	18768000	25106000	7488600	24451000	64546000	85460000	56176000	90928000	80652000	45239000	71158000	41847000	186460000	71598000	317940000	339700000	328230000	356890000	327660000
P32233	Drg1	Developmentally-regulated GTP-binding protein 1	7	6	8	9	12	10	9	10	9	8	10	11	10	13	44996000	48770000	39530000	73001000	78156000	79872000	63536000	68644000	79394000	45601000	91234000	77082000	67747000	89866000	3155300	3100900	1713400	4501600	16976000	15670000	7550600	11550000	13407000	5644000	10891000	6958800	34862000	18512000	44996000	48770000	39530000	73001000	78156000
P32261	Serpinc1	Antithrombin-III	12	12	9	12	11	10	8	7	10	9	10	10	9	11	171330000	375960000	67931000	170620000	114110000	141920000	64862000	53078000	149480000	98363000	97311000	107340000	57015000	103270000	12183000	24137000	2160800	9430400	16421000	20663000	4998800	6094500	19812000	9085100	7735600	7514100	21223000	14096000	171330000	375960000	67931000	170620000	114110000
P32507	Pvrl2	Poliovirus receptor-related protein 2	0	1	3	2	2	1	0	0	0	0	3	1	2	2	0	0	10758000	0	0	0	0	0	0	0	12231000	0	7786700	0	0	25261	481510	321040	827000	909210	0	0	0	0	1384300	319720	3751400	1198900	1	307497	1.13345e+07	4.36917e+06	4.1055e+06
P32848	Pvalb	Parvalbumin alpha	2	2	4	5	5	5	3	3	2	1	4	5	4	3	18798000	0	45740000	39064000	33594000	25136000	23141000	24412000	21307000	0	66467000	52985000	23893000	17133000	2976400	1308700	5839400	8772300	19125000	17159000	8401000	9154200	5500400	2392300	22407000	15359000	26500000	9517300	3.24973e+07	1.59305e+07	1.37457e+08	1.19386e+08	9.49427e+07
P32883	Kras	GTPase KRas;GTPase KRas, N-terminally processed	0	0	0	0	2	2	0	0	0	0	1	1	0	1	0	0	0	0	0	6916200	0	0	0	0	0	0	0	0	0	0	0	0	2331500	3415500	0	0	0	0	842200	621660	0	630090	1	1	1	1	1.15743e+07
P32921	Wars	Tryptophan--tRNA ligase, cytoplasmic;T1-TrpRS;T2-TrpRS	15	13	11	11	22	22	17	15	15	16	14	15	23	19	164810000	176300000	135340000	136450000	426320000	445110000	214600000	190820000	163830000	127380000	154850000	141340000	349620000	244980000	9549300	10470000	3234700	5932600	62335000	69906000	23629000	24891000	31163000	20585000	16340000	10543000	164570000	32787000	164810000	176300000	135340000	136450000	426320000
P33174	Kif4	Chromosome-associated kinesin KIF4	0	0	1	0	0	0	2	2	1	0	3	3	0	1	0	0	0	0	0	0	0	0	0	0	0	7876400	0	0	0	0	10265	0	0	0	100570	135810	86935	0	201310	266570	0	49646	1	1	241634	1	1
P33267	Cyp2f2	Cytochrome P450 2F2	0	0	1	1	0	0	0	0	0	0	3	3	0	0	0	0	0	0	0	0	0	0	0	0	9945200	10898000	0	0	0	0	43866	196690	0	0	0	0	0	0	1114100	609140	0	0	1	1	1.03259e+06	2.67684e+06	1
P33609	Pola1	DNA polymerase alpha catalytic subunit	3	1	2	3	5	5	10	8	5	6	13	11	1	2	21432000	0	0	22402000	12213000	22246000	38884000	28665000	19007000	23577000	88588000	63012000	0	10344000	457370	47584	68117	238570	447980	1200700	2140400	1975100	1406400	978610	3210900	1837500	216210	226780	4.99371e+06	579230	1.60345e+06	3.2468e+06	2.22392e+06
P33610	Prim2	DNA primase large subunit	1	0	2	2	4	4	4	6	7	4	8	7	2	3	0	0	5005600	7744800	11341000	11514000	15015000	20319000	9286000	8055400	40449000	29537000	5067500	10872000	103880	0	114190	319140	1427600	1622800	1234000	3142500	2240100	796170	4445400	2192500	1228300	1014200	1.1342e+06	1	2.68798e+06	4.34331e+06	7.08707e+06
P33611	Pola2	DNA polymerase alpha subunit B	0	0	1	0	3	3	4	3	1	4	4	3	1	2	0	0	0	0	6197800	6021700	6984200	7655700	0	0	23026000	15174000	0	5634200	0	0	62932	0	1207700	1157600	1044000	1500900	146550	239180	1987400	947180	1060700	326640	1	1	1.48139e+06	1	5.99542e+06
P34022	Ranbp1	Ran-specific GTPase-activating protein	5	6	4	6	5	6	6	6	5	6	6	6	6	6	168460000	216030000	242510000	280690000	385960000	385030000	290220000	316590000	253200000	222050000	375540000	366660000	364430000	397500000	37817000	46948000	19175000	52113000	190060000	232400000	120180000	149320000	115610000	92106000	139780000	97812000	585280000	203820000	168460000	216030000	242510000	280690000	385960000
P34056;Q6VUP9	Tfap2a;Tfap2e	Transcription factor AP-2-alpha;Transcription factor AP-2-epsilon	0	0	1	0	1	0	0	0	0	0	2	2	0	0	0	0	0	0	0	0	0	0	0	0	0	5016500	0	0	0	0	147860	0	303290	0	0	0	0	0	420010	527210	0	0	1	1	3.48056e+06	1	1.50563e+06
P34152	Ptk2	Focal adhesion kinase 1	8	5	4	5	6	7	8	7	6	5	10	10	14	14	23169000	18134000	17562000	16337000	22346000	30440000	33348000	31952000	31031000	23956000	35591000	26053000	84055000	73334000	684450	843020	135200	236080	1536200	1626800	1827500	1807100	2314300	1164700	1650300	1125400	16818000	6476800	23169000	18134000	17562000	16337000	22346000
P34884	Mif	Macrophage migration inhibitory factor	5	5	5	4	5	5	5	5	5	5	5	5	5	5	1307100000	1275500000	999480000	1473100000	1442700000	1472700000	1458700000	1428200000	854840000	1107600000	1372200000	1063800000	813830000	946900000	355920000	338690000	163510000	403440000	856040000	1012600000	711050000	1076600000	1047100000	525430000	570440000	366130000	1720300000	670960000	1307100000	1275500000	999480000	1473100000	1442700000
P35123;Q99K46	Usp4	Ubiquitin carboxyl-terminal hydrolase 4	12	11	7	9	17	14	12	11	11	10	18	16	19	16	48550000	47208000	49293000	53198000	91780000	92613000	53730000	82913000	63874000	48644000	89859000	64589000	72602000	75459000	1719900	2087400	418060	1253400	7766700	8935600	3244100	5785700	6903500	2686400	5798200	3086800	22360000	6576200	48550000	47208000	49293000	53198000	91780000
P35235	Ptpn11	Tyrosine-protein phosphatase non-receptor type 11	10	9	6	7	8	10	11	9	6	11	7	7	9	9	58512000	58702000	23797000	24386000	32644000	29175000	36710000	39324000	38517000	34927000	28474000	27610000	37260000	35864000	2482700	2156200	956300	1300800	3083500	4047200	3463600	4239900	3863600	3621800	1420300	1252200	12320000	3712100	58512000	58702000	23797000	24386000	32644000
P35276;P62823	Rab3d	Ras-related protein Rab-3D	0	1	1	2	3	3	0	1	0	0	1	2	2	3	0	0	0	12064000	25076000	24572000	0	0	0	0	0	9673600	9710900	9625300	0	1406000	363400	1501700	7587700	7845400	0	1219700	0	0	826500	700700	8178800	3726500	1	1.7115e+07	8.55428e+06	2.04373e+07	3.76678e+07
P35278	Rab5c	Ras-related protein Rab-5C	7	6	7	7	7	8	6	7	7	7	7	7	8	8	58542000	64616000	41288000	63331000	73404000	76342000	62023000	62914000	62043000	52275000	60136000	45384000	58288000	68962000	9485800	11411000	5398000	10499000	29395000	38150000	18622000	20944000	27091000	15309000	16378000	11627000	76870000	31019000	58542000	64616000	41288000	63331000	73404000
P35279;P61294;Q8BHD0	Rab6a;Rab6b	Ras-related protein Rab-6A;Ras-related protein Rab-6B	3	5	6	3	5	5	5	5	6	5	5	4	4	4	80135000	72793000	97672000	60571000	86226000	76689000	70984000	49644000	58158000	56266000	29864000	50124000	60279000	65774000	9743400	13005000	8329900	7084700	33475000	25295000	18324000	14786000	25522000	12913000	11636000	10132000	67275000	19929000	80135000	72793000	97672000	60571000	86226000
P35282	Rab21	Ras-related protein Rab-21	6	5	1	4	4	6	4	5	4	3	6	4	5	2	27468000	22940000	0	0	15412000	17258000	20435000	22264000	14590000	0	16493000	13369000	9730800	0	3987700	3610700	65761	752200	3292400	6896100	3281000	7690300	5142700	3278800	4150300	2754100	2124400	915990	4.3539e+07	4.39523e+07	1.54799e+06	1.0237e+07	1.63445e+07
P35283	Rab12	Ras-related protein Rab-12	2	1	0	0	2	1	3	2	1	2	1	1	2	2	0	0	0	0	0	0	10711000	0	0	13502000	0	0	0	0	1209700	648120	0	0	873890	1663400	2081300	927470	1657300	2366400	306990	225300	2444100	1245500	1.32079e+07	7.88943e+06	1	1	4.33828e+06
P35288	Rab23	Ras-related protein Rab-23	1	1	0	0	0	0	1	2	1	2	0	0	0	1	0	0	0	0	0	0	0	10333000	0	11668000	0	0	0	0	621860	755130	0	0	0	0	1604700	2476900	3486700	3050000	0	0	0	1051400	6.78967e+06	9.19204e+06	1	1	1
P35293	Rab18	Ras-related protein Rab-18	6	5	6	6	6	7	6	7	4	5	6	8	5	6	37788000	62456000	46857000	58672000	48223000	42937000	39354000	50464000	67873000	46532000	51922000	48608000	35033000	43636000	5844400	6122000	4720400	5953000	19413000	17589000	9904900	15691000	16104000	10233000	12558000	10269000	19654000	12791000	37788000	62456000	46857000	58672000	48223000
P35441	Thbs1	Thrombospondin-1	12	11	6	6	7	6	9	7	11	8	6	6	4	4	119840000	121360000	23115000	47670000	41337000	41415000	38619000	34426000	53770000	70137000	39709000	41332000	11917000	39870000	2844100	3551000	328430	1071700	2648400	2723300	2205900	2611600	5515200	3153300	1531100	1313100	1892800	2185500	119840000	121360000	23115000	47670000	41337000
P35459	Ly6d	Lymphocyte antigen 6D	1	0	2	2	2	2	1	1	0	0	1	1	2	2	0	0	50824000	43542000	285840000	371430000	0	0	0	0	0	0	30528000	26296000	0	0	11317000	16810000	298200000	417980000	2528400	3302300	0	0	1470400	1362400	109220000	27809000	1	1	2.66397e+08	2.28774e+08	1.48036e+09
P35486	Pdha1	Pyruvate dehydrogenase E1 component subunit alpha, somatic form, mitochondrial	12	12	11	12	16	17	18	17	16	12	14	17	19	19	202490000	227360000	272130000	283360000	232680000	282820000	269710000	237530000	263680000	178310000	309170000	292330000	319620000	331450000	14886000	15288000	5913200	15507000	51147000	58535000	39851000	52093000	62365000	21237000	33938000	30312000	213110000	70661000	202490000	227360000	272130000	283360000	232680000
P35505	Fah	Fumarylacetoacetase	16	16	9	12	9	8	14	15	16	12	9	7	8	8	294740000	283220000	63303000	90878000	59161000	87999000	214490000	262070000	194220000	203400000	39940000	32103000	45582000	46137000	24565000	25545000	2809100	5506100	6681800	8319400	28134000	45634000	51463000	29909000	2647000	1705300	14473000	5199000	294740000	283220000	63303000	90878000	59161000
P35550	Fbl	rRNA 2-O-methyltransferase fibrillarin	11	10	11	11	12	13	11	12	10	13	13	14	15	15	120790000	139990000	274180000	254360000	161570000	149590000	201540000	204280000	200990000	258920000	242000000	237610000	360360000	264020000	9105800	10101000	10690000	16581000	28861000	28195000	26554000	46222000	55140000	38028000	39340000	23434000	252590000	60009000	120790000	139990000	274180000	254360000	161570000
P35564	Canx	Calnexin	24	23	19	20	25	22	23	21	23	25	20	20	26	22	614290000	586150000	751310000	561530000	710280000	677580000	632450000	658720000	534760000	689660000	436190000	486230000	827090000	846610000	31437000	31927000	12501000	28784000	87231000	100250000	67564000	94362000	74052000	57555000	45758000	33634000	356320000	112660000	614290000	586150000	751310000	561530000	710280000
P35569	Irs1	Insulin receptor substrate 1	3	2	9	13	12	12	4	3	3	6	5	5	11	10	6257000	5066400	53268000	43738000	40282000	35382000	4896400	2931200	4255800	10851000	9641300	12851000	18023000	23504000	92559	68455	453500	1712700	2917300	3355700	127530	108110	138290	671300	632800	498080	5565600	1651100	6257000	5066400	53268000	43738000	40282000
P35582;P35584	Foxa1	Hepatocyte nuclear factor 3-alpha	0	0	0	0	4	4	1	0	0	0	0	0	3	3	0	0	0	0	34964000	37115000	0	0	0	0	0	0	23536000	34191000	0	0	0	0	14214000	16769000	372090	0	0	0	0	0	33885000	12128000	1	1	1	1	7.05629e+07
P35585	Ap1m1	AP-1 complex subunit mu-1	4	3	2	2	3	3	3	5	3	4	3	3	4	4	13091000	15917000	11186000	8140900	8359700	3188900	10315000	7971500	8225400	21082000	8206600	7364700	12494000	8448900	1252600	599670	295130	387780	859570	759010	1763500	2090000	1523200	1982600	876700	793340	6744900	1847900	13091000	15917000	11186000	8140900	8359700
P35601	Rfc1	Replication factor C subunit 1	4	0	2	1	4	2	6	4	5	4	8	5	4	3	8258200	0	7085800	0	12121000	16222000	11723000	15128000	9335900	12945000	38271000	24417000	8708500	11151000	282260	0	54296	60458	934060	658700	831990	1055500	990560	698990	2030200	920040	1724700	419560	3.0818e+06	1	1.27811e+06	822798	4.63698e+06
P35700	Prdx1	Peroxiredoxin-1	20	17	20	21	21	21	20	20	19	17	22	20	22	22	2740400000	2094500000	4017300000	2940000000	2460400000	2485500000	2092600000	1703500000	1798200000	2410000000	1926200000	2260000000	3050000000	2466200000	269920000	224680000	277370000	290440000	814960000	869100000	436290000	583140000	605090000	488040000	364070000	301940000	2420000000	813600000	2740400000	2094500000	4017300000	2940000000	2460400000
P35821	Ptpn1	Tyrosine-protein phosphatase non-receptor type 1	4	3	5	5	15	13	2	6	4	5	8	6	13	14	24636000	6543300	6922500	21326000	149660000	124790000	10435000	22091000	25878000	19160000	19928000	26514000	98879000	119260000	708830	453560	247520	1864100	21801000	26614000	1870800	3769600	2830900	2167500	4072500	1834500	49215000	17197000	24636000	6543300	6922500	21326000	149660000
P35831	Ptpn12	Tyrosine-protein phosphatase non-receptor type 12	4	1	2	3	3	3	1	2	3	3	4	3	3	2	8509000	0	13256000	0	0	5996900	0	0	0	0	3511100	0	7394100	0	483780	675320	143170	517570	780130	875530	60079	336620	758840	623010	376690	305160	1217200	543040	5.28206e+06	8.22053e+06	3.37016e+06	7.04382e+06	3.87282e+06
P35846	Folr1	Folate receptor alpha	0	0	6	7	7	7	0	0	0	0	4	3	3	3	0	0	157480000	98151000	69830000	65928000	0	0	0	0	9860400	25798000	31815000	16138000	0	0	14834000	18182000	23249000	27680000	0	0	0	0	1871200	4149800	23968000	729080	1	1	3.49186e+08	2.47446e+08	1.15416e+08
P35922	Fmr1	Fragile X mental retardation protein 1 homolog	4	6	4	3	6	7	5	6	5	5	6	6	6	7	33706000	29883000	13318000	20712000	36647000	31151000	39235000	42299000	43404000	52213000	38897000	33942000	28796000	21684000	1340600	2191100	317640	734490	5565100	5130200	3582100	5392200	6901600	4316500	3603100	2365900	12271000	3223800	33706000	29883000	13318000	20712000	36647000
P35979	Rpl12	60S ribosomal protein L12	6	6	6	6	6	6	6	6	6	6	6	6	6	6	632940000	738320000	743570000	713320000	777260000	783100000	855920000	903490000	920970000	750710000	922320000	919400000	718120000	798680000	144540000	157170000	80963000	131740000	396840000	394490000	299750000	428410000	439390000	276410000	285070000	219230000	1031900000	358630000	632940000	738320000	743570000	713320000	777260000
P35980	Rpl18	60S ribosomal protein L18	6	6	9	6	7	7	7	7	7	7	7	8	8	7	409730000	385480000	950340000	380520000	536910000	451010000	422240000	411130000	453530000	560040000	433750000	508750000	466270000	486480000	108870000	85054000	76786000	78926000	313960000	307870000	194470000	247990000	352710000	189880000	249290000	177630000	790400000	328930000	409730000	385480000	950340000	380520000	536910000
P36371	Tap2	Antigen peptide transporter 2	1	1	4	1	11	9	5	5	5	3	6	4	6	9	0	0	6485400	0	94139000	108110000	21480000	26235000	14298000	9006900	68077000	36212000	43480000	71728000	48684	155020	220020	262010	14672000	14255000	1827400	2982300	1934900	753560	5427200	2200000	17088000	8970100	531547	1.88703e+06	5.17918e+06	3.5658e+06	7.28366e+07
P36536	Sar1a	GTP-binding protein SAR1a	4	4	2	3	5	3	3	4	4	4	5	3	4	5	25744000	21746000	0	30352000	27645000	0	31721000	50121000	30440000	24787000	43607000	24923000	33575000	34258000	4284300	3360500	246330	2529600	13541000	5133800	8232400	24019000	12993000	8964200	13329000	4178300	33942000	16326000	4.67774e+07	4.09067e+07	5.7985e+06	3.44264e+07	6.72219e+07
P36552	Cpox	Coproporphyrinogen-III oxidase, mitochondrial	8	7	3	3	5	5	8	7	6	5	8	8	6	5	29218000	33002000	13866000	29901000	18912000	25393000	33364000	36869000	40617000	30057000	39872000	39383000	30606000	20482000	2681900	2623600	258660	977810	3117000	2644000	5261200	6972400	6744900	3664300	5451500	4225800	14797000	3677600	29218000	33002000	13866000	29901000	18912000
P36916	Gnl1	Guanine nucleotide-binding protein-like 1	8	7	7	8	6	5	8	10	7	7	8	8	9	8	256260000	256710000	96346000	175610000	179980000	147890000	332500000	232990000	209020000	197420000	190370000	185190000	146440000	258930000	31229000	36975000	1154600	13516000	26956000	17299000	9953400	10146000	32213000	24603000	8751300	13171000	41802000	20390000	256260000	256710000	96346000	175610000	179980000
P36993	Ppm1b	Protein phosphatase 1B	5	5	1	5	4	5	6	4	4	4	5	4	4	5	20163000	17727000	0	15048000	11081000	11355000	20204000	23953000	13745000	24922000	17277000	14495000	13871000	11634000	2317700	1862200	84100	1116600	2348100	2271600	3021100	4191000	3956700	1966800	1591100	1048700	8395200	3108300	2.53054e+07	2.26682e+07	1.97968e+06	1.51963e+07	1.16567e+07
P37040	Por	NADPH--cytochrome P450 reductase	6	2	6	3	11	8	10	8	5	4	9	9	23	20	19167000	19496000	6926400	26714000	30093000	32134000	35919000	38106000	39617000	18781000	53465000	41265000	254520000	240960000	951470	836210	285740	907410	4703700	4213200	3297400	4532900	4638900	1356900	4246200	2393700	89844000	25768000	19167000	19496000	6926400	26714000	30093000
P37804	Tagln	Transgelin	19	19	7	8	4	5	19	19	18	17	7	7	3	4	8438700000	8039700000	11213000	21286000	5354000	8857600	3516200000	3267600000	3556600000	3735400000	22581000	16268000	304810	2921900	966460000	917210000	1299100	3043500	1766100	4236600	696440000	1003400000	1155600000	785750000	4623300	3445100	2114100	3650800	8438700000	8039700000	11213000	21286000	5354000
P37889	Fbln2	Fibulin-2	4	3	0	0	0	0	6	4	5	6	0	0	0	0	14531000	12698000	0	0	0	0	30846000	27797000	26081000	40849000	0	0	0	0	478710	309220	0	0	0	0	2310500	1883500	2951800	2427300	0	0	0	0	5.22671e+06	3.76407e+06	1	1	1
P37913	Lig1	DNA ligase 1	2	1	10	5	9	8	13	11	10	6	21	18	5	6	5104300	0	12844000	13602000	29652000	31982000	43686000	43241000	30416000	19522000	188690000	124640000	13915000	15505000	57406	65874	423580	483610	2246800	2448700	1975900	4095800	3519100	1381300	9782100	5613700	3220900	1066700	626777	801871	9.9709e+06	6.58165e+06	1.11538e+07
P38060	Hmgcl	Hydroxymethylglutaryl-CoA lyase, mitochondrial	3	4	6	7	7	9	5	7	6	5	7	7	9	9	32046000	30949000	35128000	56548000	51054000	46445000	34945000	41961000	25580000	27481000	53006000	41409000	42930000	39351000	2519400	1896500	1925800	4752100	13153000	15360000	5758300	9703800	6675900	3841500	8845800	5058900	37500000	10694000	32046000	30949000	35128000	56548000	51054000
P38647	Hspa9	Stress-70 protein, mitochondrial	29	24	25	28	33	29	30	30	30	26	32	29	32	28	666420000	659200000	781020000	817480000	911120000	1121300000	983820000	1034200000	926080000	765050000	1251800000	1173900000	967640000	1060300000	31392000	30665000	17979000	33872000	102700000	134040000	80954000	119350000	113550000	56257000	88332000	66348000	333360000	95997000	666420000	659200000	781020000	817480000	911120000
P39054	Dnm2	Dynamin-2	16	15	15	15	21	22	15	18	16	16	14	14	23	20	121040000	136220000	87083000	139310000	236810000	252840000	120160000	136360000	152010000	100610000	114820000	119470000	320750000	279210000	3754600	4442300	2449800	4041700	22145000	27033000	6904900	12056000	13823000	7096000	5282000	3990800	75930000	25060000	121040000	136220000	87083000	139310000	236810000
P39061	Col18a1	Collagen alpha-1(XVIII) chain;Endostatin	2	1	0	1	0	0	0	2	1	0	0	1	0	0	0	0	0	0	0	0	0	4950300	0	0	0	0	0	0	264540	115570	0	14947	0	0	0	268460	200770	0	0	10737	0	0	2.88833e+06	1.40681e+06	1	203420	1
P39098	Man1a2	Mannosyl-oligosaccharide 1,2-alpha-mannosidase IB	2	2	2	2	3	3	2	4	2	4	1	3	4	3	8947600	6610600	5784700	8038100	8355800	8494500	11414000	13038000	10588000	10200000	0	7650600	13593000	13418000	571990	372390	104940	390920	1451000	1486600	1056100	2040400	1457200	1716800	267280	452150	3394500	1646800	6.24517e+06	4.53303e+06	2.47024e+06	5.32019e+06	7.20324e+06
P39447	Tjp1	Tight junction protein ZO-1	24	19	28	27	25	25	24	21	18	18	33	30	23	21	102360000	109580000	172620000	164550000	113190000	112360000	89870000	92034000	84298000	114690000	177160000	187860000	99866000	95035000	2255700	1834300	1726800	2749400	5665200	5706400	3052300	4280700	2823900	3213300	7458100	4654300	15017000	4566700	102360000	109580000	172620000	164550000	113190000
P39654	Alox12l	Arachidonate 12-lipoxygenase, leukocyte-type	0	1	0	0	18	14	0	1	0	0	3	2	5	5	0	0	0	0	206360000	69515000	0	0	0	0	5499100	5155500	9090300	11129000	0	1098500	0	0	19290000	11866000	0	881680	0	0	318080	220150	8158200	1661400	1	1.33718e+07	1	1	9.57619e+07
P39749	Fen1	Flap endonuclease 1	6	3	4	6	7	7	7	4	5	5	7	7	7	6	32567000	29526000	69880000	63975000	57799000	49922000	45546000	67957000	39039000	49216000	92987000	97958000	53911000	37413000	3013000	1636400	3471400	4564500	12948000	13882000	7791800	12133000	10996000	8862500	13572000	10581000	32088000	8231600	32567000	29526000	69880000	63975000	57799000
P40124;Q9CYT6	Cap1	Adenylyl cyclase-associated protein 1	22	22	21	19	23	21	18	22	23	23	21	20	23	20	1159600000	1031600000	416130000	366030000	586400000	534050000	676230000	570040000	542070000	1028400000	289510000	333250000	444670000	422310000	71748000	67832000	10030000	20566000	75063000	91533000	82468000	146600000	123510000	85068000	34589000	23329000	180350000	60259000	1159600000	1031600000	416130000	366030000	586400000
P40142	Tkt	Transketolase	25	22	28	33	31	31	29	26	24	27	32	31	30	29	694430000	796840000	1419400000	3141500000	2141100000	2065200000	975340000	850000000	711530000	844110000	2739400000	2609100000	1369200000	1439900000	43182000	48648000	69660000	192750000	326940000	360150000	106990000	129290000	137780000	75837000	289540000	207210000	572950000	228380000	694430000	796840000	1419400000	3141500000	2141100000
P40201	Chd1	Chromodomain-helicase-DNA-binding protein 1	0	3	1	2	4	3	3	3	3	2	3	3	5	4	0	0	0	0	0	0	0	0	0	0	0	0	7045000	0	0	123740	8188.9	21910	209010	252910	195380	295660	535150	145510	192980	124050	989130	314960	1	1.50626e+06	192763	298182	1.03759e+06
P40237	Cd82	CD82 antigen	0	0	2	2	2	2	1	2	0	0	1	1	3	3	0	0	13525000	9789400	16017000	15300000	0	3440300	0	0	0	0	53356000	35502000	0	0	903630	947010	5961000	7005100	544420	599440	0	0	1534300	870610	58154000	15409000	1	1	2.12711e+07	1.28883e+07	2.95923e+07
P40240	Cd9	CD9 antigen	4	3	2	3	4	4	4	3	2	3	3	2	4	4	116490000	79424000	48734000	52294000	129880000	101590000	84372000	116070000	67964000	110900000	60759000	0	158090000	163780000	44111000	21839000	4487800	12580000	91118000	91518000	39378000	111020000	48798000	42208000	30456000	11990000	395320000	118080000	4.81618e+08	2.65842e+08	1.05641e+08	1.71206e+08	4.52339e+08
P40336	Vps26a	Vacuolar protein sorting-associated protein 26A	3	3	5	4	4	5	1	5	5	5	5	4	5	5	22713000	27980000	31711000	40576000	29551000	33729000	0	23844000	25666000	20246000	31932000	38911000	26928000	31467000	2071300	2243400	1812000	3279300	6262100	8175000	1618500	5253600	6041400	3128000	4494400	3947500	17952000	7014500	2.26151e+07	2.73084e+07	4.26537e+07	4.46293e+07	3.10871e+07
P40630	Tfam	Transcription factor A, mitochondrial	2	3	4	2	1	2	2	3	2	4	3	3	1	1	12943000	15176000	24142000	10596000	0	6318100	12241000	12229000	11865000	19219000	4342100	17360000	0	0	1222500	1487400	1429500	768110	0	1261800	1935700	3333700	2791000	4595300	1088800	1907300	3155700	868900	1.33476e+07	1.81058e+07	3.36498e+07	1.04535e+07	1
P41105	Rpl28	60S ribosomal protein L28	5	3	4	3	4	4	5	4	4	4	5	5	4	4	106070000	68418000	204200000	73031000	77155000	98833000	61166000	57441000	71177000	126570000	105240000	95356000	77195000	94653000	20226000	4365100	5947400	14050000	59737000	4483100	34064000	64640000	55845000	29576000	57136000	44242000	138440000	63975000	106070000	68418000	204200000	73031000	77155000
P41216	Acsl1	Long-chain-fatty-acid--CoA ligase 1	5	5	15	16	1	2	9	6	8	8	22	17	7	4	28444000	31103000	198010000	310600000	0	28019000	84807000	44354000	91284000	35461000	590980000	442010000	40852000	17135000	578730	720770	30936000	6372900	954330	1498300	2111500	2296700	3411500	1853100	17341000	11748000	7154100	1834600	6.31876e+06	8.77379e+06	7.2822e+08	8.67314e+07	4.73761e+06
P41241	Csk	Tyrosine-protein kinase CSK	2	1	2	3	3	2	2	3	4	3	3	2	3	3	11828000	0	6449200	10452000	19970000	11442000	11153000	17711000	15127000	19337000	13252000	0	9033800	12765000	484920	428870	114930	514490	3049200	1482000	964530	2772100	2993400	2776300	1330500	770100	4861500	1556000	5.29451e+06	5.22055e+06	2.7054e+06	7.00191e+06	1.51372e+07
P41778;O35984;O35317	Pbx1;Pbx2;Pbx3	Pre-B-cell leukemia transcription factor 1;Pre-B-cell leukemia transcription factor 2;Pre-B-cell leukemia transcription factor 3	2	2	0	0	0	0	2	1	1	1	0	0	1	0	0	0	0	0	0	0	15459000	0	0	0	0	0	0	0	1136500	1666100	0	0	0	0	3296300	2225000	4200700	1269800	0	0	5056800	0	1.24087e+07	2.02811e+07	1	1	1
P42125	Eci1	Enoyl-CoA delta isomerase 1, mitochondrial	10	7	9	8	8	8	8	9	9	7	9	10	8	10	142360000	118040000	305560000	281260000	183680000	137150000	114800000	98455000	95447000	101580000	160630000	191350000	173130000	134850000	13186000	12111000	13558000	27037000	28558000	26211000	19310000	26144000	27910000	18880000	28342000	26405000	116280000	30897000	142360000	118040000	305560000	281260000	183680000
P42128	Foxk1	Forkhead box protein K1	5	4	7	7	7	5	8	7	5	6	7	8	5	5	23928000	24932000	36693000	40762000	28726000	35189000	31478000	45646000	46031000	30251000	39232000	35824000	22124000	16760000	1298300	1112500	862370	1629100	4247600	4181100	3750700	6239400	3452100	2415400	3685600	2959700	6639500	1704900	23928000	24932000	36693000	40762000	28726000
P42208	2018-09-02	Septin-2	12	12	10	10	11	11	13	10	12	11	11	12	13	12	232540000	264370000	136370000	339210000	263890000	276780000	296860000	263080000	260110000	184340000	314030000	301260000	249590000	274020000	21000000	25669000	6840700	20468000	59712000	68628000	50747000	41665000	49773000	27851000	33650000	30334000	169740000	61622000	232540000	264370000	136370000	339210000	263890000
P42225	Stat1	Signal transducer and activator of transcription 1	5	5	4	8	13	12	8	6	4	4	11	8	8	10	18293000	23405000	18050000	37580000	57970000	68318000	33005000	31590000	23579000	26060000	65548000	55757000	31751000	47415000	647270	961130	358700	1810500	8305100	9655200	2452300	2397700	1380100	1340500	5155200	2530600	11127000	5010000	18293000	23405000	18050000	37580000	57970000
P42227	Stat3	Signal transducer and activator of transcription 3	22	20	24	24	25	20	20	22	20	21	27	26	23	19	231110000	225850000	175070000	321930000	229170000	219240000	191460000	239520000	191130000	185800000	376220000	304040000	182290000	185350000	10628000	9091700	5236000	12520000	24815000	23507000	14108000	23348000	20699000	16821000	27086000	17039000	60912000	15508000	231110000	225850000	175070000	321930000	229170000
P42230	Stat5a	Signal transducer and activator of transcription 5A	23	18	23	24	29	29	25	25	23	27	31	27	34	31	278030000	252720000	363910000	690350000	490750000	411210000	426450000	473020000	380800000	366200000	872430000	761530000	835890000	603810000	10631000	6056400	14532000	25874000	40241000	37481000	27655000	50759000	35629000	28085000	67349000	39765000	291290000	61900000	278030000	252720000	363910000	690350000	490750000
P42232	Stat5b	Signal transducer and activator of transcription 5B	3	4	5	4	5	5	4	3	2	2	6	6	6	6	12845000	12135000	64562000	43964000	24743000	31652000	11301000	18147000	11080000	9127700	39278000	38066000	39005000	34726000	531470	404990	1552000	1420500	2499800	3398300	848320	1340700	669070	460810	4163000	2283400	11083000	4237800	12845000	12135000	64562000	43964000	24743000
P42337	Pik3ca	Phosphatidylinositol 4,5-bisphosphate 3-kinase catalytic subunit alpha isoform	2	2	1	1	2	1	1	3	2	4	1	2	1	1	0	0	0	0	0	0	0	3039600	4774600	7046800	0	0	0	0	152330	247960	13952	33989	238840	72360	81799	222680	207250	422410	91836	142820	428530	128540	1.66319e+06	3.01837e+06	328424	462570	1.18568e+06
P42567	Eps15	Epidermal growth factor receptor substrate 15	9	6	11	9	16	17	12	8	6	7	15	15	23	23	24986000	38089000	50659000	75128000	67493000	87182000	35843000	43751000	26764000	31784000	61112000	70961000	209430000	200830000	907870	925610	851290	1644400	6185300	9333200	2259900	2816200	2451800	1641400	3783700	3489600	68763000	22194000	24986000	38089000	50659000	75128000	67493000
P42669	Pura	Transcriptional activator protein Pur-alpha	5	3	5	4	5	5	5	4	5	5	5	3	5	5	89381000	102950000	58869000	105300000	80517000	90973000	84064000	101500000	54480000	52172000	79403000	61479000	72780000	73555000	18538000	18554000	10076000	20349000	43383000	53893000	33059000	50610000	31192000	15873000	27946000	13894000	119780000	35652000	89381000	102950000	58869000	105300000	80517000
P42859	Htt	Huntingtin	1	1	1	2	4	5	3	1	2	1	6	4	3	3	0	0	0	0	19961000	8049500	0	0	0	0	14828000	8557300	4689700	6881200	62629	11153	22480	55400	846400	246570	66870	40720	39677	28813	294300	86104	252070	212990	683803	135763	529170	753961	4.20181e+06
P42932	Cct8	T-complex protein 1 subunit theta	26	23	23	24	20	25	27	28	23	24	27	27	26	22	566350000	540330000	594840000	516510000	555540000	501270000	600760000	612130000	671260000	581500000	661660000	726430000	550470000	610170000	28718000	26307000	12332000	23012000	57198000	64266000	52832000	74105000	86803000	61094000	53074000	43227000	189370000	67141000	566350000	540330000	594840000	516510000	555540000
P43024	Cox6a1	Cytochrome c oxidase subunit 6A1, mitochondrial	3	3	3	4	4	4	4	3	3	4	4	3	4	4	195450000	135910000	57150000	212100000	407840000	296480000	198630000	182720000	201710000	300810000	283900000	250400000	385660000	413830000	86208000	119020000	5231000	115170000	312970000	299660000	242550000	176870000	321110000	241650000	206250000	141910000	952050000	270730000	195450000	135910000	57150000	212100000	407840000
P43136;P43135;Q60632	Nr2f6	Nuclear receptor subfamily 2 group F member 6	0	0	0	1	0	1	0	0	0	0	3	1	1	1	0	0	0	0	0	0	0	0	0	0	21205000	0	0	0	0	0	0	237580	0	456980	0	0	0	0	2560500	180800	1486600	483570	1	1	1	3.23332e+06	1
P43247	Msh2	DNA mismatch repair protein Msh2	5	4	7	5	12	10	11	14	11	8	16	15	9	11	17662000	25849000	17809000	35339000	41081000	35495000	45639000	51062000	47522000	29414000	76444000	65486000	31352000	35767000	659650	642540	297570	681770	4038700	2262600	2654900	5467000	4435000	2012700	5621300	3672100	6794300	3525700	17662000	25849000	17809000	35339000	41081000
P43274	Hist1h1e	Histone H1.4	4	3	5	3	3	3	3	4	4	4	4	3	5	4	2750800000	2660500000	4972600000	3000500000	902310000	1031200000	2005500000	1764600000	1923800000	3620100000	1096300000	1832800000	1228900000	860640000	638370000	593630000	551180000	543440000	428150000	478550000	652790000	800590000	949800000	889050000	435950000	439220000	1651300000	413070000	2750800000	2660500000	4972600000	3000500000	902310000
P43275	Hist1h1a	Histone H1.1	4	4	6	5	5	5	6	6	5	6	5	7	3	4	487490000	541080000	636120000	461520000	361720000	374120000	620900000	530240000	667790000	724310000	653010000	827510000	218400000	388580000	140400000	131290000	97921000	100050000	198570000	214170000	222240000	292580000	504060000	350500000	253840000	256260000	381850000	147170000	487490000	541080000	636120000	461520000	361720000
P43276	Hist1h1b	Histone H1.5	7	6	7	6	5	5	7	6	7	7	6	7	6	6	1930000000	1740300000	2573300000	1310100000	822210000	716050000	1498500000	1301700000	1695600000	2677400000	1098500000	1461100000	607420000	495100000	347710000	378480000	256610000	233850000	334660000	332840000	498210000	631370000	894420000	984310000	325700000	379160000	949080000	231280000	1930000000	1740300000	2573300000	1310100000	822210000
P43277	Hist1h1d	Histone H1.3	13	10	14	10	11	10	11	11	10	12	10	12	9	11	4766800000	4211500000	12100000000	5228900000	2389300000	2121900000	3843700000	2422400000	3870000000	5151200000	3182500000	3798100000	2320000000	1729600000	816130000	821730000	1131300000	868200000	1046700000	945120000	1065900000	1140000000	1814300000	1495300000	855890000	937060000	2902500000	757820000	4766800000	4211500000	12100000000	5228900000	2389300000
P43406	Itgav	Integrin alpha-V;Integrin alpha-V heavy chain;Integrin alpha-V light chain	14	12	7	10	8	8	13	13	12	14	3	2	8	8	111670000	91829000	18313000	51601000	37122000	38015000	107650000	131180000	117720000	103180000	16352000	12992000	45400000	55924000	3908000	3150200	430870	1562100	2875100	3300500	5702200	8987900	10971000	7004900	461320	214010	8773100	3198400	111670000	91829000	18313000	51601000	37122000
P43883	Plin2	Perilipin-2	1	0	4	2	6	5	5	3	3	1	8	8	5	4	0	0	25441000	23137000	25443000	20995000	16370000	18045000	21617000	0	28289000	25023000	21263000	22000000	64979	0	832500	677700	3779000	3406300	2099500	1979200	3419500	77917	4418600	3446200	8140800	3248300	709461	1	1.95967e+07	9.2231e+06	1.87602e+07
P45376	Akr1b1	Aldose reductase	12	12	11	9	10	11	11	10	10	10	12	11	14	12	240450000	252220000	210600000	115600000	112770000	117970000	230180000	227930000	200930000	301810000	129440000	160300000	362290000	206430000	21343000	21735000	4970100	8997900	25403000	27479000	39076000	56394000	59283000	38697000	24323000	20590000	260830000	41377000	240450000	252220000	210600000	115600000	112770000
P45377	Akr1b8	Aldose reductase-related protein 2	1	1	0	1	3	2	1	1	1	2	1	1	2	3	0	0	0	0	12052000	0	0	0	0	0	0	0	0	5791500	71187	20966	0	32547	2180300	1638000	1015800	1035400	1060700	587780	28390	504370	5742900	1897300	777242	255215	1	442946	1.08237e+07
P45481	Crebbp	CREB-binding protein	5	1	5	2	6	3	8	7	6	8	8	7	6	6	14544000	0	17140000	0	16932000	9561800	17021000	15778000	16165000	31299000	21287000	15953000	11992000	19783000	242830	40703	130590	83934	698300	190130	1020500	975900	1161700	1089000	931910	684980	1802900	773030	2.6513e+06	495469	3.07403e+06	1.14229e+06	3.46659e+06
P45591	Cfl2	Cofilin-2	7	7	3	5	4	6	7	6	6	6	5	6	5	4	61242000	61323000	19286000	18872000	20717000	23753000	57224000	56415000	48228000	55521000	19736000	19493000	16363000	13267000	14759000	11904000	733760	2860500	6762800	10391000	19070000	27967000	17730000	16521000	5237500	3373000	21735000	4046900	61242000	61323000	19286000	18872000	20717000
P45700	Man1a1	Mannosyl-oligosaccharide 1,2-alpha-mannosidase IA	1	1	1	1	11	11	1	1	0	0	1	1	3	5	0	0	0	0	125320000	89897000	0	0	0	0	0	0	13363000	23248000	47326	114390	26187	22988	15772000	13705000	22285	0	0	0	40115	31064	1751700	2794600	516720	1.39245e+06	616431	312853	7.82974e+07
P45878	Fkbp2	Peptidyl-prolyl cis-trans isomerase FKBP2	3	3	5	5	7	7	5	5	4	5	6	5	6	7	59715000	65164000	107470000	134870000	106250000	127500000	104020000	107000000	92167000	67434000	106290000	118740000	142880000	133250000	15017000	16173000	14542000	29457000	66660000	88693000	43433000	56326000	50377000	31027000	41225000	36147000	249470000	77537000	59715000	65164000	107470000	134870000	106250000
P45952	Acadm	Medium-chain specific acyl-CoA dehydrogenase, mitochondrial	9	7	9	9	8	9	9	10	10	11	11	11	9	9	107040000	106590000	262290000	335320000	111760000	92731000	107880000	110210000	109820000	112170000	234740000	214750000	98859000	87788000	10641000	7622700	13236000	23225000	21891000	20970000	15451000	21794000	24368000	17358000	34499000	24195000	55023000	18792000	107040000	106590000	262290000	335320000	111760000
P46061	Rangap1	Ran GTPase-activating protein 1	9	8	16	14	15	18	12	14	12	13	17	14	17	18	72262000	75624000	152030000	108380000	128610000	114660000	82615000	106370000	90976000	101540000	127530000	118250000	131390000	150080000	3556400	3371500	4520100	5854500	19654000	26179000	8873300	13448000	14371000	10161000	14462000	9223100	58260000	27595000	72262000	75624000	152030000	108380000	128610000
P46412	Gpx3	Glutathione peroxidase 3	1	0	1	0	7	7	0	1	1	1	2	0	5	6	0	0	0	0	72157000	76847000	0	0	0	0	9997100	0	42711000	62746000	199640	0	96312	0	29435000	31128000	0	983520	1492000	589210	1473400	0	46694000	22483000	2.17973e+06	1	2.26714e+06	1	1.46125e+08
P46414	Cdkn1b	Cyclin-dependent kinase inhibitor 1B	1	1	1	1	2	3	3	2	1	1	2	1	2	1	0	0	0	0	0	10757000	8982400	8228900	0	0	0	0	0	0	1574800	1617300	600650	805570	4537300	5102100	2122300	2669400	2708800	2402800	1989900	1536500	5891100	1837800	1.71942e+07	1.96871e+07	1.4139e+07	1.09633e+07	2.25246e+07
P46460	Nsf	Vesicle-fusing ATPase	11	10	10	9	11	11	11	9	6	10	11	12	13	11	49471000	65545000	71727000	81996000	87998000	90874000	58777000	62634000	73568000	51217000	66972000	82027000	86169000	87495000	2008000	2723800	1427800	2483900	8990800	9206200	4004300	4175300	4541500	4154900	3724400	3843400	22067000	7546100	49471000	65545000	71727000	81996000	87998000
P46467	Vps4b	Vacuolar protein sorting-associated protein 4B	9	7	8	8	9	6	9	8	8	7	9	9	8	7	80207000	94746000	73073000	110670000	83338000	81997000	94133000	86428000	100600000	95116000	155850000	141250000	85762000	74679000	7332200	4729400	4389700	6528100	16441000	10052000	12519000	14481000	18375000	16528000	16466000	12524000	38099000	10919000	80207000	94746000	73073000	110670000	83338000
P46471	Psmc2	26S protease regulatory subunit 7	20	17	20	23	22	21	24	21	20	23	25	24	24	23	168570000	229290000	210220000	244050000	258810000	311170000	267560000	271150000	257230000	195150000	299110000	290220000	265420000	270570000	12083000	13465000	7797400	14873000	39911000	53403000	30841000	40993000	40260000	24558000	26119000	22989000	115430000	42848000	168570000	229290000	210220000	244050000	258810000
P46638;P62492	Rab11b;Rab11a	Ras-related protein Rab-11B;Ras-related protein Rab-11A	9	11	12	10	10	9	8	10	10	9	11	11	11	10	216240000	198470000	233540000	227900000	233940000	279120000	209110000	224420000	218960000	177430000	187360000	177460000	218250000	203910000	24777000	28328000	17050000	26668000	53778000	58844000	37900000	55769000	71546000	37987000	40680000	28011000	177230000	50415000	216240000	198470000	233540000	227900000	233940000
P46656	Fdx1	Adrenodoxin, mitochondrial	2	1	2	2	3	2	2	1	2	0	3	3	2	3	3972500	0	8451500	2829000	4607200	3983500	2569100	0	2844100	0	3163700	3100500	3402900	4540300	651530	154130	763590	365310	2066000	1448300	679870	422700	920960	0	574430	616210	4064000	1924400	7.11361e+06	1.87619e+06	1.79746e+07	4.97165e+06	1.02563e+07
P46664	Adss	Adenylosuccinate synthetase isozyme 2	8	7	9	9	9	10	7	10	8	7	10	11	9	11	93209000	96961000	62530000	137340000	179170000	170900000	129460000	131320000	137800000	97259000	199080000	182510000	182940000	186350000	6757700	6956100	4605000	10393000	36015000	39496000	16750000	28368000	25333000	14578000	27497000	20287000	114370000	37886000	93209000	96961000	62530000	137340000	179170000
P46718	Pdcd2	Programmed cell death protein 2	1	1	1	0	1	0	2	0	0	0	2	1	2	1	0	0	0	0	0	0	0	0	0	0	0	0	3191800	0	201100	187670	73117	0	501820	0	606610	0	0	0	1239700	335650	2028400	464210	2.19567e+06	2.28447e+06	1.72114e+06	1	2.4912e+06
P46735;O88329	Myo1b	Unconventional myosin-Ib	21	17	23	22	27	23	22	26	26	23	23	21	20	19	117010000	113550000	167000000	172710000	203950000	183180000	136350000	147740000	169100000	149890000	140860000	155090000	108810000	130400000	3161700	2653400	2653300	3639800	16055000	13736000	6663100	11498000	13366000	7033700	6859900	4737100	17085000	7384700	117010000	113550000	167000000	172710000	203950000
P46737	Brcc3	Lys-63-specific deubiquitinase BRCC36	2	1	1	2	2	2	3	1	2	1	2	2	1	3	0	0	0	7186600	5924300	5795300	5359100	0	0	0	0	6572800	0	5159500	515760	81509	445490	609180	763970	763420	2254800	297810	487240	319970	1200300	344820	273900	2288200	5.63123e+06	992192	1.04866e+07	8.29058e+06	3.7926e+06
P46935	Nedd4	E3 ubiquitin-protein ligase NEDD4	25	25	20	20	21	22	25	29	27	29	25	21	11	16	449960000	429910000	76236000	167940000	130940000	133470000	444700000	445920000	346790000	390760000	182230000	171150000	75718000	83896000	21279000	16768000	2816200	5739400	12070000	14710000	30601000	50520000	40798000	35347000	12145000	8016800	13718000	6933800	449960000	429910000	76236000	167940000	130940000
P46938	Yap1	Yorkie homolog	7	8	5	6	5	6	8	7	6	8	6	6	6	5	49516000	53072000	62053000	28756000	25330000	18651000	43282000	42661000	36955000	69675000	32620000	31587000	19932000	16052000	6548800	8194100	1752800	3291500	3482100	5035100	12016000	10340000	10401000	16335000	5802200	5553300	14326000	4896500	49516000	53072000	62053000	28756000	25330000
P46978	Stt3a	Dolichyl-diphosphooligosaccharide--protein glycosyltransferase subunit STT3A	9	8	8	7	12	11	11	8	8	6	10	7	12	10	54810000	59777000	98303000	59835000	82999000	82171000	67759000	80998000	60537000	59546000	71714000	64862000	88751000	99138000	3963000	4023200	2581400	3097600	13621000	11985000	8711600	10666000	9886300	5532700	6492100	3485600	39775000	14031000	54810000	59777000	98303000	59835000	82999000
P47199	Cryz	Quinone oxidoreductase	6	5	8	9	11	12	9	7	7	7	8	9	12	13	32519000	35309000	63343000	104490000	162760000	191170000	43145000	55320000	63533000	46304000	86721000	93653000	321260000	325210000	3520500	3137200	2703800	8537700	37827000	48327000	8551600	10521000	13324000	7623700	11712000	10186000	218930000	78746000	32519000	35309000	63343000	104490000	162760000
P47226	Tes	Testin	18	17	1	3	6	7	18	20	17	15	5	6	9	8	429060000	418380000	0	3235900	36179000	57467000	351860000	330220000	236320000	339620000	7931400	12508000	44929000	39978000	28472000	27307000	91765	333560	5043000	8816400	41366000	56001000	41605000	35747000	1082600	1321000	15503000	4247900	3.10866e+08	3.32403e+08	2.16011e+06	4.53956e+06	2.50351e+07
P47713	Pla2g4a	Cytosolic phospholipase A2;Phospholipase A2;Lysophospholipase	0	0	5	4	2	4	1	2	1	1	1	1	1	1	0	0	13022000	29538000	0	19584000	0	0	0	0	0	0	0	0	0	0	463080	1175900	849490	2047100	142140	427600	79178	39635	124170	101640	243340	336880	1	1	1.09007e+07	1.60033e+07	4.21715e+06
P47738;Q9CZS1	Aldh2	Aldehyde dehydrogenase, mitochondrial	26	25	22	23	16	15	26	26	25	24	24	23	15	17	3316800000	3528900000	746180000	1641700000	202160000	200780000	3274700000	3396100000	2921600000	2607800000	1054500000	975320000	211510000	292740000	244080000	259810000	39966000	103930000	31383000	30584000	404550000	592350000	553480000	352660000	115270000	79710000	88533000	42530000	3316800000	3528900000	746180000	1641700000	202160000
P47740	Aldh3a2	Fatty aldehyde dehydrogenase	12	11	8	8	19	17	14	14	13	12	11	12	20	20	122890000	128280000	48112000	65992000	300980000	338130000	111230000	118810000	121900000	95615000	78117000	84793000	551090000	426780000	10392000	9226800	1541200	3672700	74771000	75535000	16236000	20125000	23580000	12063000	8875800	7526000	341240000	104170000	122890000	128280000	48112000	65992000	300980000
P47753	Capza1	F-actin-capping protein subunit alpha-1	6	6	5	6	8	8	6	6	5	7	6	6	8	7	140490000	189640000	79539000	152300000	176890000	224740000	168710000	159910000	171620000	167350000	144620000	145320000	204930000	186660000	20781000	22369000	4304700	22468000	60752000	75261000	38557000	50560000	47242000	39389000	30565000	23312000	194840000	63032000	140490000	189640000	79539000	152300000	176890000
P47754	Capza2	F-actin-capping protein subunit alpha-2	12	11	9	10	11	13	12	13	12	12	12	12	9	11	373860000	510990000	173300000	311570000	261990000	260270000	425670000	371450000	430340000	310560000	260730000	268900000	202690000	238240000	45235000	53882000	12827000	38219000	86906000	103570000	82047000	111450000	170330000	78757000	56763000	46944000	193620000	87073000	373860000	510990000	173300000	311570000	261990000
P47757	Capzb	F-actin-capping protein subunit beta	13	11	12	12	12	13	15	14	13	13	13	11	14	12	404190000	348780000	427120000	195870000	256320000	236030000	254290000	253910000	221130000	321070000	142910000	178110000	219720000	177080000	63587000	29778000	17943000	13307000	99496000	52974000	53847000	65753000	53190000	47100000	19740000	16612000	135330000	57132000	404190000	348780000	427120000	195870000	256320000
P47758	Srprb	Signal recognition particle receptor subunit beta	6	4	7	8	9	9	6	7	5	7	8	7	9	10	34545000	34269000	130140000	56277000	95249000	77688000	41266000	52919000	60952000	44339000	40893000	46102000	96642000	93902000	3621700	3262400	3872600	6188800	28695000	25531000	8028700	15068000	15532000	9088100	7539400	5340300	84775000	28424000	34545000	34269000	130140000	56277000	95249000
P47791	Gsr	Glutathione reductase, mitochondrial	6	4	9	8	13	11	7	6	4	5	7	6	14	15	51936000	48150000	155710000	254590000	529810000	495480000	60688000	69125000	52015000	36971000	152410000	140960000	684110000	656340000	4478300	3080300	7899000	18102000	102860000	104610000	8623800	11375000	7567000	4346700	20080000	10694000	398350000	138390000	51936000	48150000	155710000	254590000	529810000
P47802	Mtx1	Metaxin-1	2	5	2	4	5	6	8	6	7	4	6	6	7	5	0	29081000	28429000	30649000	23802000	22299000	27476000	37356000	21778000	19291000	33535000	33796000	21893000	22577000	203380	1030600	507950	1928600	5079900	5633100	6746300	8827100	10143000	4614900	5084500	3744200	19422000	3775800	2.22057e+06	1.25453e+07	1.19569e+07	2.62471e+07	2.52183e+07
P47809	Map2k4	Dual specificity mitogen-activated protein kinase kinase 4	6	5	3	4	5	5	6	9	7	7	4	4	8	7	56899000	56430000	15938000	24899000	57512000	47670000	62081000	54964000	55578000	47224000	34950000	24691000	36192000	43137000	4986600	3628900	419370	1566400	8051500	8610200	7927000	11666000	14077000	7723600	3156600	1797900	21835000	6923800	56899000	56430000	15938000	24899000	57512000
P47811	Mapk14	Mitogen-activated protein kinase 14	6	6	4	6	2	4	8	7	6	7	9	8	4	5	26699000	23317000	17538000	19092000	0	13562000	23395000	49842000	16147000	20539000	30265000	28640000	20733000	0	1915800	2241900	1246400	2090900	1616500	2305300	4905100	8295900	3696500	4649400	4736400	4528900	6795000	3362700	2.09173e+07	2.72902e+07	2.93397e+07	2.84559e+07	8.02483e+06
P47856;Q9Z2Z9	Gfpt1	Glutamine--fructose-6-phosphate aminotransferase [isomerizing] 1	7	4	6	8	21	18	7	8	6	8	8	7	13	14	19658000	11201000	10798000	22783000	104410000	86837000	33050000	18366000	21820000	31010000	18901000	25794000	28831000	45716000	489900	179340	213920	750220	13044000	9778400	1272200	1888000	2416900	2209600	970510	952480	8533900	4390300	19658000	11201000	10798000	22783000	104410000
P47857	Pfkm	6-phosphofructokinase, muscle type	6	6	1	1	5	4	5	6	3	5	4	3	2	5	20595000	30814000	0	0	16755000	0	29139000	28805000	0	26388000	0	0	15393000	13434000	1583400	2013900	56869	114060	2727600	1411700	1864400	3776700	3427000	2282600	842490	729060	1741500	1960000	1.72881e+07	2.45148e+07	1.33867e+06	1.55229e+06	1.35407e+07
P47877	Igfbp2	Insulin-like growth factor-binding protein 2	6	6	2	1	4	1	2	4	3	2	1	2	1	2	64448000	70654000	20358000	0	22701000	20776000	23450000	10874000	35440000	17936000	0	14342000	0	18169000	8297900	11751000	1136400	1192900	9868600	4385500	3238100	3752700	9065300	3222800	1140400	1313500	8274000	7089100	9.05991e+07	1.43043e+08	2.67504e+07	1.62347e+07	4.89909e+07
P47911	Rpl6	60S ribosomal protein L6	11	10	11	12	11	11	12	11	12	12	13	13	12	11	604160000	505520000	680620000	545350000	789810000	718240000	615500000	534640000	512070000	732090000	827740000	777500000	760970000	785820000	69899000	65917000	46973000	62828000	194740000	196850000	151970000	184020000	259030000	143690000	169430000	132040000	628010000	220820000	604160000	505520000	680620000	545350000	789810000
P47915	Rpl29	60S ribosomal protein L29	2	2	2	2	2	2	2	2	2	2	2	2	2	2	11995000	11457000	18674000	11862000	11311000	13040000	11317000	8666900	8354400	21506000	11282000	15858000	14112000	7785600	3939200	4139300	3716500	3064800	9917000	10963000	6323000	8630200	7781600	18867000	4426800	4804500	35771000	6295400	11995000	11457000	18674000	11862000	11311000
P47934	Crat	Carnitine O-acetyltransferase	2	2	2	3	2	1	2	3	3	3	2	2	4	2	10925000	12772000	10044000	11230000	11027000	0	11424000	0	16180000	10242000	10326000	10901000	16295000	13094000	674230	1107600	309470	675310	1664700	1233500	1167300	832220	2184100	1290300	742850	719780	9513900	2037100	7.36146e+06	1.34826e+07	7.28479e+06	9.19057e+06	8.26411e+06
P47941	Crkl	Crk-like protein	10	9	8	9	8	8	11	7	6	8	9	11	8	10	80510000	95050000	40453000	87704000	71450000	82327000	104920000	120110000	114890000	81110000	73846000	73740000	73940000	79866000	10433000	10771000	1967300	8084800	19140000	22230000	22424000	27326000	26352000	14278000	13466000	10890000	52322000	21963000	80510000	95050000	40453000	87704000	71450000
P47955	Rplp1	60S acidic ribosomal protein P1	4	2	5	4	5	5	4	4	4	4	5	5	5	5	780500000	638780000	371160000	1052900000	1109600000	1227800000	1275500000	1351600000	944190000	743630000	1481400000	1212800000	928770000	1345400000	430360000	255660000	101730000	542290000	1755900000	1580000000	1288100000	1808500000	1272600000	800390000	1304900000	900970000	4410300000	1865300000	780500000	638780000	371160000	1052900000	1109600000
P47962	Rpl5	60S ribosomal protein L5	12	9	14	9	14	13	13	14	15	13	12	13	14	15	356480000	257060000	435180000	261850000	375300000	381100000	332260000	278100000	234390000	323840000	358240000	397420000	307770000	321220000	41954000	32946000	18953000	30097000	141740000	185230000	94783000	163390000	126920000	68230000	113880000	63485000	384010000	142700000	356480000	257060000	435180000	261850000	375300000
P47963	Rpl13	60S ribosomal protein L13	9	9	8	10	9	9	8	9	9	10	10	10	9	9	359420000	353780000	830380000	385420000	401460000	436480000	360240000	309280000	362370000	500420000	443920000	474650000	438160000	447730000	62857000	68342000	51123000	61209000	196570000	203760000	144270000	211690000	242320000	130130000	140770000	127330000	623140000	240060000	359420000	353780000	830380000	385420000	401460000
P47964	Rpl36	60S ribosomal protein L36	3	3	3	3	4	3	4	3	3	4	3	3	2	2	87481000	44710000	199190000	57732000	84380000	89287000	70950000	76302000	82965000	123240000	74891000	96906000	79377000	76511000	33474000	30031000	67894000	32786000	125740000	129450000	73116000	103960000	119890000	140160000	66787000	66384000	315840000	98702000	87481000	44710000	199190000	57732000	84380000
P48024	Eif1	Eukaryotic translation initiation factor 1	7	7	5	7	7	8	8	7	6	7	7	7	8	7	192850000	182820000	102600000	246820000	319630000	337070000	241700000	272440000	216420000	196090000	298260000	271910000	208760000	253780000	70335000	62877000	22177000	72727000	274420000	302490000	140110000	211950000	206810000	129380000	146940000	111200000	511330000	198140000	192850000	182820000	102600000	246820000	319630000
P48036	Anxa5	Annexin A5	20	19	17	18	17	15	18	17	18	20	19	18	20	16	1534200000	1368100000	549350000	824780000	489650000	483740000	1108400000	1372700000	1018800000	894170000	664080000	580590000	516740000	473440000	126370000	110710000	35193000	57084000	90114000	87400000	139830000	211950000	198350000	119760000	75638000	51735000	279800000	75519000	1534200000	1368100000	549350000	824780000	489650000
P48193	Epb41	Protein 4.1	0	0	3	3	0	1	0	0	1	1	2	2	5	3	0	0	14265000	16795000	0	0	0	0	0	0	0	0	19895000	14021000	0	0	190460	812540	0	20560	0	0	113480	115410	695530	408750	5981500	1196000	1	1	4.48335e+06	1.10582e+07	1
P48377;P48379	Rfx1;Rfx2	MHC class II regulatory factor RFX1;DNA-binding protein RFX2	2	2	2	2	1	1	2	2	2	2	2	2	2	1	0	3546000	6177300	2418700	0	0	2793600	0	3417500	0	1745900	2163500	0	0	155350	158330	176000	139730	106220	92509	282250	292590	349500	216420	127590	149440	692670	137370	1.69616e+06	1.92732e+06	4.14297e+06	1.90164e+06	527311
P48410	Abcd1	ATP-binding cassette sub-family D member 1	0	0	0	0	1	3	0	0	0	0	1	1	0	0	0	0	0	0	0	11700000	0	0	0	0	0	0	0	0	0	0	0	0	198620	1444400	0	0	0	0	133540	102480	0	0	1	1	1	1	986014
P48428	Tbca	Tubulin-specific chaperone A	8	6	4	5	7	9	7	7	5	5	9	9	8	8	49946000	46651000	83365000	45963000	50042000	65004000	59596000	59731000	58636000	48284000	66859000	55973000	47849000	46650000	17241000	14028000	3533400	8348900	34644000	58951000	32126000	46665000	44902000	21325000	38436000	23659000	112810000	30848000	49946000	46651000	83365000	45963000	50042000
P48678	Lmna	Prelamin-A/C;Lamin-A/C	46	43	48	46	45	42	48	47	46	44	47	45	43	45	3843400000	3181200000	7144700000	3223800000	1788400000	1711200000	1873500000	1674500000	1912100000	2488600000	1071400000	1340000000	1436500000	1207600000	151740000	156050000	100300000	122160000	185790000	174990000	162490000	209780000	293860000	179750000	87253000	73040000	422990000	144820000	3843400000	3181200000	7144700000	3223800000	1788400000
P48722	Hspa4l	Heat shock 70 kDa protein 4L	3	2	9	6	5	5	2	2	0	1	4	6	4	5	12252000	0	15766000	27395000	20419000	22675000	0	13290000	0	0	25840000	24836000	24322000	23934000	160720	131740	609710	1020500	1479200	1722200	178510	358420	0	106950	1048400	1262700	4512200	2122500	1.75479e+06	1.60364e+06	1.43523e+07	1.38884e+07	7.34323e+06
P48725	Pcnt	Pericentrin	2	2	0	1	1	2	2	4	6	1	2	2	1	2	4531100	0	0	0	0	4789900	5236600	0	6481600	0	4025800	0	0	4278700	32876	62289	0	16267	44247	89156	71227	177990	387520	68546	48191	80791	61256	59835	358951	758231	1	221384	219657
P48758	Cbr1	Carbonyl reductase [NADPH] 1	15	13	13	16	16	15	18	19	16	17	15	14	19	17	341420000	363410000	249890000	251310000	292180000	257000000	305420000	293360000	296030000	322910000	175440000	198670000	343730000	304650000	32206000	32240000	11258000	23675000	63922000	73302000	63060000	91174000	83040000	56353000	28522000	21946000	262480000	71189000	341420000	363410000	249890000	251310000	292180000
P48771	Cox7a2	Cytochrome c oxidase subunit 7A2, mitochondrial	3	2	2	2	3	2	2	3	2	2	2	2	3	3	85334000	83299000	136670000	97807000	106970000	109590000	84426000	79951000	101000000	145960000	75483000	117530000	202370000	109060000	43760000	37970000	42385000	38140000	105340000	117190000	63595000	74918000	102150000	113350000	46426000	63044000	559510000	105570000	85334000	83299000	136670000	97807000	106970000
P48774	Gstm5	Glutathione S-transferase Mu 5	9	6	9	8	4	4	8	9	10	9	6	6	3	5	143080000	141620000	57469000	71499000	25240000	19370000	102960000	150220000	92835000	107710000	48322000	34696000	13180000	16508000	16064000	12703000	5489200	6807600	3106600	2427500	19041000	38720000	36253000	27152000	4917500	2861900	4083500	2751500	143080000	141620000	57469000	71499000	25240000
P48962	Slc25a4	ADP/ATP translocase 1	10	8	9	8	9	9	10	10	9	9	9	8	9	9	718790000	804460000	145520000	231650000	239520000	237520000	1052400000	1238500000	1000900000	968900000	414580000	388600000	277160000	375780000	64359000	67977000	8424400	16501000	47766000	49947000	151850000	231930000	232200000	145200000	54997000	33640000	171520000	72042000	718790000	804460000	145520000	231650000	239520000
P48997	Ivl	Involucrin	0	1	0	0	6	7	0	0	0	0	0	0	0	0	0	0	0	0	18012000	14740000	0	0	0	0	0	0	0	0	0	24961	0	0	2777300	2931000	0	0	0	0	0	0	0	0	1	303845	1	1	1.37874e+07
P49070	Camlg	Calcium signal-modulating cyclophilin ligand	0	0	0	0	1	2	1	0	0	0	2	0	2	1	0	0	0	0	0	1953600	0	0	0	0	0	0	0	0	0	0	0	0	670600	542670	128970	0	0	0	216290	0	1977300	143420	1	1	1	1	3.32908e+06
P49135	Ercc3	TFIIH basal transcription factor complex helicase XPB subunit	0	0	0	1	1	0	0	1	2	1	2	0	1	1	0	0	0	0	0	0	0	0	2584400	0	0	0	0	0	0	0	0	67568	144040	0	0	104910	259860	142960	105170	0	297030	95377	1	1	1	919561	715062
P49138;Q3UMW7	Mapkapk2;Mapkapk3	MAP kinase-activated protein kinase 2;MAP kinase-activated protein kinase 3	1	0	1	1	0	1	1	1	2	2	1	1	0	1	0	0	0	0	0	0	0	0	0	6048900	0	0	0	0	227880	0	181620	169160	0	186190	250020	254760	3148100	1036200	217520	206690	0	207490	2.48807e+06	1	4.27526e+06	2.30217e+06	1
P49182	Serpind1	Heparin cofactor 2	2	2	2	1	2	1	1	0	1	1	1	1	0	1	11380000	0	4505000	0	0	0	0	0	0	0	0	0	0	0	897980	1066200	224650	244170	0	974470	221550	0	81359	277720	127760	217230	0	650830	9.80443e+06	1.29786e+07	5.28817e+06	3.32301e+06	1
P49312	Hnrnpa1	Heterogeneous nuclear ribonucleoprotein A1	14	14	13	14	14	15	17	16	15	16	17	16	17	16	660680000	758040000	507700000	715510000	810700000	1017700000	1115100000	1318900000	1182800000	1238300000	1075500000	891680000	1141200000	1067100000	59451000	63459000	29290000	66062000	234130000	262530000	187070000	328210000	334800000	218870000	151870000	97037000	843650000	260570000	660680000	758040000	507700000	715510000	810700000
P49442	Inpp1	Inositol polyphosphate 1-phosphatase	10	9	7	8	5	5	9	9	7	9	8	8	7	7	160750000	125170000	104010000	85086000	42375000	37776000	107470000	111460000	107830000	94505000	52743000	50539000	40708000	45123000	21346000	13295000	3680200	6947700	11009000	4514400	23929000	21309000	26601000	19725000	10761000	7189300	25067000	10769000	160750000	125170000	104010000	85086000	42375000
P49443	Ppm1a	Protein phosphatase 1A	6	4	3	6	5	4	4	5	6	4	5	6	5	5	27368000	23907000	43886000	18842000	15324000	18063000	20850000	17240000	13631000	37580000	16646000	16148000	14850000	10617000	2848900	2535600	736170	1563000	2204200	949440	3558900	3652500	4102200	4480600	2327600	2418400	9949600	2725300	27368000	23907000	43886000	18842000	15324000
P49446	Ptpre	Receptor-type tyrosine-protein phosphatase epsilon	6	5	1	1	1	0	7	4	4	4	0	0	0	0	17829000	16931000	0	0	0	0	15400000	17589000	17391000	11858000	0	0	0	0	1019300	1284900	13367	10351	7327.1	0	1914100	1730400	1619000	502030	0	0	0	0	1.1129e+07	1.56408e+07	314654	140871	36374.1
P49586;Q811Q9	Pcyt1a;Pcyt1b	Choline-phosphate cytidylyltransferase A;Choline-phosphate cytidylyltransferase B	3	2	4	4	5	4	2	6	4	3	3	3	3	3	22429000	22172000	19932000	31690000	25244000	23786000	31373000	24612000	35861000	23309000	19527000	20251000	14027000	23554000	1472800	1502900	1073600	2754200	5675100	5327800	3127000	7021000	8935600	3000400	2129500	1653000	4766800	1775600	22429000	22172000	19932000	31690000	25244000
P49615	Cdk5	Cyclin-dependent kinase 5	2	3	2	3	3	3	3	1	2	2	4	3	3	3	9235400	8818200	7347400	12752000	9536000	10267000	8047700	0	8418600	6785200	12980000	10318000	12742000	12595000	713960	894060	295930	1130900	2729800	2717300	1296600	647310	1437200	885220	1724900	1154500	8322100	2790700	7.79524e+06	1.08832e+07	6.96607e+06	1.53909e+07	1.35516e+07
P49717;Q9CWV1	Mcm4	DNA replication licensing factor MCM4	14	8	19	17	25	22	21	23	18	19	29	25	19	18	79677000	60960000	155690000	150450000	191900000	183860000	183520000	182340000	161780000	128530000	406880000	376670000	75056000	116030000	2517400	1295100	3070500	4464100	21736000	21361000	14638000	13648000	15011000	10922000	27550000	19861000	23062000	10570000	79677000	60960000	155690000	150450000	191900000
P49718	Mcm5	DNA replication licensing factor MCM5	14	8	18	18	23	19	21	18	17	16	24	23	18	17	94121000	81027000	122510000	204500000	259340000	259110000	242910000	244740000	218740000	164210000	550730000	534700000	143530000	193370000	3836500	2278500	2860800	7080300	29998000	25387000	17672000	24773000	22785000	12320000	38504000	29259000	34028000	13179000	94121000	81027000	122510000	204500000	259340000
P49722	Psma2	Proteasome subunit alpha type-2	9	9	8	6	9	9	9	10	9	9	8	8	11	10	159130000	163410000	110700000	185730000	248050000	281380000	191310000	184430000	127220000	156410000	300430000	209500000	245530000	231730000	20394000	25468000	6820600	15610000	87649000	108180000	50591000	63622000	42299000	39190000	52996000	24821000	216210000	90395000	159130000	163410000	110700000	185730000	248050000
P49817;P51637	Cav1	Caveolin-1	9	10	3	2	4	5	7	8	9	10	0	1	3	4	1605200000	1295500000	3068200	10104000	35807000	13864000	638260000	538700000	325520000	542660000	0	0	8181100	9829800	250220000	212630000	281730	2597400	22781000	16331000	201670000	243150000	224940000	211920000	0	1213800	30275000	10293000	2.73198e+09	2.5883e+09	6.63181e+06	3.53491e+07	1.13092e+08
P49962	Srp9	Signal recognition particle 9 kDa protein	3	2	3	4	4	4	3	3	3	2	3	3	3	3	19024000	26834000	27326000	35158000	35272000	31854000	27036000	22207000	25583000	31739000	35243000	42863000	42666000	43157000	7264200	8886900	3056300	8464600	21320000	20572000	10254000	11520000	12973000	9335000	13753000	13825000	72057000	24967000	19024000	26834000	27326000	35158000	35272000
P50136	Bckdha	2-oxoisovalerate dehydrogenase subunit alpha, mitochondrial	7	6	6	8	5	6	9	10	8	10	8	9	7	5	47030000	68567000	21614000	60190000	31785000	49812000	91979000	99750000	61966000	51063000	80127000	68741000	44131000	55855000	3339600	3294600	889350	3406000	3770000	7129400	11307000	18992000	10190000	8798000	8912400	5498700	16737000	6396100	47030000	68567000	21614000	60190000	31785000
P50171	Hsd17b8	Estradiol 17-beta-dehydrogenase 8	5	2	5	3	4	3	3	4	5	5	4	5	4	3	16556000	22463000	80251000	26984000	22107000	22805000	24104000	20761000	25489000	14399000	16462000	19364000	20972000	12519000	4718900	3324400	2439800	1960000	2286100	599170	8639100	11662000	13103000	11117000	2415900	3894200	23586000	2631700	16556000	22463000	80251000	26984000	22107000
P50247	Ahcy	Adenosylhomocysteinase	23	22	17	19	20	19	22	22	23	21	19	19	22	21	1212800000	1010300000	955770000	774680000	396970000	365420000	953800000	907210000	918370000	1171800000	465020000	481120000	509490000	482900000	81546000	73364000	30133000	48851000	64577000	62808000	124370000	178990000	187940000	141680000	50153000	40694000	222500000	74602000	1212800000	1010300000	955770000	774680000	396970000
P50285	Fmo1	Dimethylaniline monooxygenase [N-oxide-forming] 1	1	0	0	0	0	1	3	1	0	1	0	0	3	1	0	0	0	0	0	0	5126800	0	0	0	0	0	13616000	0	57296	0	0	0	0	101970	506270	228440	0	0	0	0	5252600	106790	625576	1	1	1	1
P50295;P50296;P50294	Nat2;Nat3;Nat1	Arylamine N-acetyltransferase 2;Arylamine N-acetyltransferase 3;Arylamine N-acetyltransferase 1	1	1	1	2	1	1	1	0	1	0	2	1	1	1	0	0	0	0	0	0	0	0	0	0	6020800	0	0	0	337140	360640	303840	647380	562110	1047800	580520	0	416120	0	848210	240550	0	537670	3.681e+06	4.39e+06	7.15227e+06	8.81046e+06	2.7905e+06
P50396	Gdi1	Rab GDP dissociation inhibitor alpha	10	9	7	5	14	16	7	9	10	7	6	4	13	13	88615000	71841000	49504000	68714000	127280000	149220000	60322000	84442000	40544000	48417000	41142000	48274000	117010000	126850000	5137500	5657500	1701300	2765100	31726000	36014000	5774000	14416000	8415400	4451700	2629800	2086200	67041000	22627000	88615000	71841000	49504000	68714000	127280000
P50427	Sts	Steryl-sulfatase	4	3	2	0	0	0	1	2	2	1	3	3	0	0	6803800	0	0	0	0	0	0	0	0	0	0	8704700	0	0	443920	316610	74628	0	0	0	213100	545070	956870	79644	335870	507700	0	0	4.84686e+06	3.85403e+06	1.75671e+06	1	1
P50428	Arsa	Arylsulfatase A	3	1	0	0	3	0	2	3	0	1	0	0	4	2	7040300	0	0	0	6127500	0	19623000	13725000	0	0	0	0	12156000	9528500	598890	177850	0	0	2018300	0	3274100	3692500	0	104860	0	0	18189000	2128300	6.53887e+06	2.16493e+06	1	1	1.00195e+07
P50429	Arsb	Arylsulfatase B	1	2	1	1	2	0	4	3	3	3	2	1	3	3	0	0	0	0	0	0	25893000	7164100	10601000	18328000	4111100	0	3931000	2958300	637700	847980	203480	172570	417880	0	2411700	1556000	2998300	1995500	393510	200070	1489100	440280	6.96261e+06	1.03223e+07	4.78983e+06	2.34858e+06	2.07449e+06
P50431	Shmt1	Serine hydroxymethyltransferase, cytosolic	9	5	19	20	16	19	12	14	12	13	22	21	18	18	49534000	42380000	359390000	348190000	134240000	137000000	103320000	93685000	141270000	80805000	507600000	455590000	203600000	194790000	3049900	1791500	11761000	23366000	23571000	27137000	11742000	13826000	24627000	7285300	61272000	41686000	108250000	32823000	49534000	42380000	359390000	348190000	134240000
P50446;Q9Z331;Q99M73	Krt6a;Krt6b	Keratin, type II cytoskeletal 6A;Keratin, type II cytoskeletal 6B	2	3	7	7	22	21	3	6	5	1	0	8	18	9	33765000	5785400	59838000	78116000	611080000	486810000	12076000	23204000	13041000	0	0	30588000	74002000	15020000	198850	281260	1701300	3519200	98116000	85128000	405570	2483600	2411300	71001	0	1796800	33973000	5476500	2.17111e+06	3.42372e+06	4.00479e+07	4.78942e+07	4.8708e+08
P50516	Atp6v1a	V-type proton ATPase catalytic subunit A	12	6	16	18	15	14	10	15	9	8	20	15	19	19	76817000	56257000	139980000	228020000	161960000	160570000	69997000	79080000	40025000	66798000	162980000	160300000	174700000	184730000	2869100	1293500	5165300	11451000	21780000	21098000	4838700	9553700	3617500	3505000	13953000	9308000	64853000	23099000	76817000	56257000	139980000	228020000	161960000
P50518;Q9D593	Atp6v1e1	V-type proton ATPase subunit E 1	1	2	5	6	6	8	5	6	5	2	5	5	8	7	14525000	16141000	46500000	70107000	53692000	35549000	13296000	10770000	13122000	12827000	34862000	37691000	39050000	41732000	1645200	935750	3198300	7315000	7976000	17530000	1620500	4739300	4057200	3235700	7137000	6855600	55844000	16477000	14525000	16141000	46500000	70107000	53692000
P50543	S100a11	Protein S100-A11	2	2	3	2	5	5	3	2	2	2	2	2	4	5	102520000	93969000	129610000	316550000	817250000	869910000	99730000	194130000	49217000	69411000	197880000	144100000	407230000	484090000	39816000	33499000	25654000	90035000	759200000	833310000	66221000	143370000	56355000	45722000	101720000	19865000	1073500000	395350000	102520000	93969000	129610000	316550000	817250000
P50544	Acadvl	Very long-chain specific acyl-CoA dehydrogenase, mitochondrial	21	24	28	22	28	24	24	22	21	18	25	23	28	29	235800000	239310000	336100000	288680000	337160000	300490000	217500000	208450000	201650000	232430000	216280000	266330000	366380000	370580000	8731200	10320000	8174300	10565000	34369000	32617000	16906000	20978000	25824000	12257000	15611000	12890000	116690000	37865000	235800000	239310000	336100000	288680000	337160000
P50580	Pa2g4	Proliferation-associated protein 2G4	15	16	16	16	21	20	19	18	16	16	22	18	22	22	292780000	265630000	509080000	385780000	541050000	547380000	314180000	284580000	369660000	319560000	533450000	597570000	519600000	639900000	22964000	19657000	17442000	24394000	97213000	106950000	46240000	42339000	63483000	43788000	73109000	63001000	312610000	138570000	292780000	265630000	509080000	385780000	541050000
P50608	Fmod	Fibromodulin	2	2	0	0	1	0	0	0	1	0	0	0	0	0	4322900	6912900	0	0	0	0	0	0	0	0	0	0	0	0	627140	986380	0	0	469750	0	0	0	1862400	0	0	0	0	0	6.84731e+06	1.2007e+07	1	1	2.33199e+06
P50637	Tspo	Translocator protein	1	1	0	1	2	2	1	0	0	0	2	1	2	2	0	0	0	0	41309000	23082000	0	0	0	0	0	0	9489700	21654000	1683500	919730	0	722820	27256000	12957000	685080	0	0	0	858580	925930	18998000	11492000	1.8381e+07	1.11957e+07	1	9.83716e+06	1.35308e+08
P51125	Cast	Calpastatin	8	5	5	7	9	7	8	5	3	8	8	6	8	8	51218000	47390000	40666000	76776000	65900000	75845000	46144000	43308000	34680000	36726000	49925000	54026000	37620000	45928000	3537600	1737600	570020	2978300	10250000	9195300	4660300	3598100	1901300	3504700	3416700	2711700	14423000	5707300	51218000	47390000	40666000	76776000	65900000
P51150	Rab7a	Ras-related protein Rab-7a	11	10	9	9	10	10	10	8	9	9	10	9	11	9	129230000	150040000	84836000	229280000	176030000	181700000	161280000	179190000	161080000	101930000	220620000	198430000	157430000	184390000	19661000	17863000	7006000	23631000	56774000	63300000	37831000	45204000	53900000	22357000	42920000	29555000	160370000	55507000	129230000	150040000	84836000	229280000	176030000
P51163	Uros	Uroporphyrinogen-III synthase	1	0	1	2	1	3	0	0	0	1	2	2	2	2	0	0	0	0	0	10400000	0	0	0	0	0	0	0	0	392290	0	119440	546770	1609200	3851900	0	0	0	225390	1033700	658530	5904400	1450900	4.28315e+06	1	2.81157e+06	7.44122e+06	7.98859e+06
P51174	Acadl	Long-chain specific acyl-CoA dehydrogenase, mitochondrial	14	13	9	12	12	14	15	15	14	13	14	12	13	11	619960000	586930000	433610000	474560000	333640000	353650000	618950000	582140000	629320000	622530000	318390000	365860000	303560000	230260000	62734000	52876000	24157000	35582000	74110000	80252000	93764000	139880000	156610000	103860000	45811000	33606000	158870000	48029000	619960000	586930000	433610000	474560000	333640000
P51175	Ppox	Protoporphyrinogen oxidase	3	2	0	2	4	2	2	1	2	3	3	2	3	3	6956300	8945900	0	7768200	7383600	7917500	8020900	0	10768000	8437800	9473300	6561500	8493000	6307000	561810	580560	0	428410	1085300	1118300	805570	485340	1607200	1022900	987920	433430	4589400	996710	6.13402e+06	7.06704e+06	1	5.83041e+06	5.38778e+06
P51410	Rpl9	60S ribosomal protein L9	10	8	9	8	10	9	10	9	9	9	10	9	10	9	275660000	206840000	184810000	220970000	387240000	385290000	332190000	401600000	332670000	345800000	527960000	409390000	437910000	420780000	54852000	39889000	26504000	41032000	180350000	177420000	114240000	172590000	180120000	114390000	150940000	92709000	550800000	185380000	275660000	206840000	184810000	220970000	387240000
P51432	Plcb3	1-phosphatidylinositol 4,5-bisphosphate phosphodiesterase beta-3	11	9	14	14	22	20	19	15	12	10	18	17	20	23	92978000	71335000	86858000	121550000	142730000	132910000	90336000	86029000	67908000	54170000	122990000	120280000	101930000	122920000	6101100	2528700	1187700	4478100	10514000	11563000	5065300	6467500	4537500	3824100	5795200	4893800	24129000	9581100	92978000	71335000	86858000	121550000	142730000
P51569	Gla	Alpha-galactosidase A	0	1	2	1	1	2	0	1	0	1	2	2	2	2	0	0	0	0	0	0	0	0	0	0	0	5356600	0	0	0	143250	261130	120310	618710	1590300	0	184800	0	390360	568140	619090	4344300	1499600	1	1.74375e+06	6.14689e+06	1.63735e+06	3.07148e+06
P51660	Hsd17b4	Peroxisomal multifunctional enzyme type 2;(3R)-hydroxyacyl-CoA dehydrogenase;Enoyl-CoA hydratase 2	14	10	8	8	18	14	16	14	14	13	13	11	12	13	128820000	109840000	69181000	60286000	133750000	122610000	103770000	98940000	126490000	114990000	84125000	91580000	64358000	74740000	6244300	5292800	373960	1870600	15684000	13743000	9067700	12190000	15029000	9768500	6882800	4369500	18847000	7938300	128820000	109840000	69181000	60286000	133750000
P51661	Hsd11b2	Corticosteroid 11-beta-dehydrogenase isozyme 2	0	0	0	0	0	0	0	0	0	0	0	0	5	2	0	0	0	0	0	0	0	0	0	0	0	0	20187000	8641400	0	0	0	0	0	0	0	0	0	0	0	0	16212000	1713200	1	1	1	1	1
P51807	Dynlt1	Dynein light chain Tctex-type 1	3	2	2	2	3	3	3	2	2	2	3	3	3	3	14643000	13093000	8375000	13035000	35860000	22476000	16672000	23884000	9130100	12700000	23098000	16170000	21001000	27591000	4401900	2733800	1064800	2415300	27419000	18132000	8642500	18015000	4008300	6132700	11960000	5404300	41581000	21033000	14643000	13093000	8375000	13035000	35860000
P51855	Gss	Glutathione synthetase	6	5	4	4	7	7	7	4	4	6	4	5	7	7	35377000	35803000	30144000	60096000	42687000	54985000	37188000	39443000	32486000	33358000	43536000	33483000	47711000	55382000	2744000	2370300	1553400	3301000	7472100	9220100	4988000	5735500	5685200	5229900	3080400	2657300	27102000	8548000	35377000	35803000	30144000	60096000	42687000
P51859	Hdgf	Hepatoma-derived growth factor	11	12	15	16	14	15	13	15	12	13	13	15	17	16	389100000	381760000	385590000	740870000	469220000	448120000	364240000	332730000	307830000	386560000	463780000	557100000	461130000	509720000	18593000	25697000	27373000	70236000	121750000	144690000	61517000	96800000	86328000	58989000	95970000	74523000	413610000	148780000	389100000	381760000	385590000	740870000	469220000
P51863	Atp6v0d1	V-type proton ATPase subunit d 1	3	2	4	5	10	9	6	5	3	3	6	5	8	7	19035000	29113000	24823000	54908000	70425000	79498000	26734000	31608000	29318000	31180000	48787000	39642000	63793000	61206000	1584800	1956500	1294000	5436100	25477000	25073000	5540000	8088700	6062200	4847800	7286500	4443300	53235000	13742000	19035000	29113000	24823000	54908000	70425000
P51881;Q3V132	Slc25a5	ADP/ATP translocase 2;ADP/ATP translocase 2, N-terminally processed	19	18	17	18	18	18	19	16	17	17	18	17	19	18	1453500000	1390000000	1579400000	1280000000	1610100000	1514500000	1921900000	2059700000	1759800000	1833900000	2120000000	2157300000	2150700000	2300000000	134480000	128270000	53766000	95193000	340280000	381780000	313210000	457980000	348710000	261900000	331870000	218750000	1327800000	504540000	1453500000	1390000000	1579400000	1280000000	1610100000
P51885	Lum	Lumican	3	4	2	3	2	2	1	2	3	2	1	1	2	2	56949000	128020000	16636000	32846000	20247000	37334000	0	14879000	30195000	18555000	20748000	0	12179000	20779000	6871100	16567000	783860	5531400	5198500	7266100	1086600	2333400	10505000	2744700	2338100	841740	4213400	2280800	7.50209e+07	2.01667e+08	1.84517e+07	7.52791e+07	2.5807e+07
P51910	Apod	Apolipoprotein D	0	0	3	2	0	0	0	0	0	0	0	0	0	0	0	0	10945000	6466300	0	0	0	0	0	0	0	0	0	0	0	0	1318200	657940	0	0	0	0	0	0	0	0	0	0	1	1	3.10299e+07	8.95418e+06	1
P51912	Slc1a5	Neutral amino acid transporter B(0)	2	1	0	0	0	0	1	2	1	0	1	1	0	0	0	0	0	0	0	0	0	9264400	0	0	0	0	0	0	1114500	329370	0	0	0	0	724060	1722600	1542900	0	357870	185380	0	0	1.21685e+07	4.00935e+06	1	1	1
P51949	Mnat1	CDK-activating kinase assembly factor MAT1	4	3	2	4	4	3	5	1	4	4	4	5	4	1	10904000	15333000	18342000	11165000	10308000	0	11741000	0	16179000	14807000	10378000	10479000	7038600	0	1521200	2234800	347870	1116500	2722300	1443500	3459800	506240	4187700	2837800	1466900	1738300	5655500	907220	1.66089e+07	2.72038e+07	8.18871e+06	1.51949e+07	1.35144e+07
P52196	Tst	Thiosulfate sulfurtransferase	10	6	14	12	14	14	8	9	9	11	13	13	15	15	43359000	56770000	194090000	251810000	271670000	309700000	82334000	88610000	74320000	61398000	260620000	291680000	679180000	588340000	4226700	4368200	11857000	28993000	80614000	86686000	14367000	20051000	20460000	12802000	47527000	40223000	554860000	157530000	43359000	56770000	194090000	251810000	271670000
P52293	Kpna2	Importin subunit alpha-1	4	1	1	1	6	4	6	5	4	4	10	10	3	6	17281000	0	0	0	29285000	22733000	24181000	31944000	16511000	16982000	59671000	49277000	13625000	26451000	794500	357080	89262	332600	5895700	3123500	3546000	4540100	3224900	1936700	8215400	6510400	4887100	3501800	8.6746e+06	4.34666e+06	2.10119e+06	4.52649e+06	2.92682e+07
P52431	Pold1	DNA polymerase delta catalytic subunit	6	3	11	11	7	4	12	12	7	6	21	18	7	4	15330000	9630200	21719000	43141000	16204000	10246000	36408000	31119000	27675000	16230000	111780000	95504000	10509000	11798000	328500	210380	527230	1021800	1020600	594400	1437700	2188100	2305500	630050	5166100	3145000	2099200	618010	15330000	9630200	21719000	43141000	16204000
P52432	Polr1c	DNA-directed RNA polymerases I and III subunit RPAC1	2	1	4	3	3	3	4	4	4	4	4	4	5	4	10670000	0	18450000	13173000	11681000	15450000	17966000	23450000	26952000	14976000	25398000	29762000	19821000	18231000	995180	292230	990940	1330500	3480700	4293300	3458100	5721000	9253400	3600600	4042300	3393100	18070000	6095400	1.08657e+07	3.55726e+06	2.33263e+07	1.81073e+07	1.72793e+07
P52479	Usp10	Ubiquitin carboxyl-terminal hydrolase 10	8	6	6	8	7	8	8	7	6	8	9	9	7	7	60757000	47263000	27683000	60300000	59228000	70592000	69268000	82066000	58210000	48083000	78789000	70480000	50495000	59391000	2337600	1845300	632390	2222900	6920000	10340000	4861400	8453200	7419500	4473500	6087900	3893100	14301000	5859800	60757000	47263000	27683000	60300000	59228000
P52480;P53657	Pkm	Pyruvate kinase PKM	35	33	29	33	38	39	33	33	32	32	33	29	41	37	1617700000	1733100000	1124100000	2160600000	6373700000	6452700000	2033900000	2090000000	2310400000	1466500000	1619200000	1450000000	4250700000	5380000000	98878000	93781000	51574000	95751000	833620000	843530000	186740000	255500000	261910000	140970000	119860000	78470000	1546300000	682280000	1617700000	1733100000	1124100000	2160600000	6373700000
P52482;Q91W82	Ube2e1;Ube2e2	Ubiquitin-conjugating enzyme E2 E1;Ubiquitin-conjugating enzyme E2 E2	1	0	1	1	2	2	1	2	0	0	2	2	1	1	0	0	0	0	0	7637500	0	0	0	0	0	0	0	0	1339700	0	1257100	871050	3023600	3771700	1786600	4487300	0	0	2909000	1841700	4084600	0	1.46273e+07	1	2.95916e+07	1.18545e+07	1.50101e+07
P52503	Ndufs6	NADH dehydrogenase [ubiquinone] iron-sulfur protein 6, mitochondrial	4	5	4	4	5	6	5	4	5	6	6	5	5	6	76380000	50449000	96985000	54370000	42123000	38691000	51248000	43464000	44460000	66799000	44529000	46484000	55832000	38051000	11634000	15306000	4468900	8597900	23346000	26911000	31502000	39367000	35934000	30492000	21778000	15825000	108140000	28731000	76380000	50449000	96985000	54370000	42123000
P52623	Uck1	Uridine-cytidine kinase 1	0	1	5	1	4	2	2	3	2	2	2	1	8	7	0	0	26268000	0	13725000	0	7715900	7392800	11567000	11201000	0	0	23598000	11967000	0	578650	881680	105730	3678400	733450	796430	1930300	1879600	1531400	524730	346660	32212000	5822200	1	7.04379e+06	2.07544e+07	1.43892e+06	1.82608e+07
P52633	Stat6	Signal transducer and transcription activator 6	2	2	3	2	2	3	1	4	3	2	2	3	1	3	0	0	7361000	0	0	0	0	0	0	9478500	0	0	0	0	184100	338500	343330	380080	816010	1252200	150290	900840	1341000	650570	720200	590590	1340800	736560	2.01006e+06	4.12049e+06	8.08184e+06	5.17267e+06	4.05094e+06
P52760	Hrsp12	Ribonuclease UK114	4	3	3	4	1	3	4	3	3	3	3	4	2	3	22274000	30243000	35244000	22892000	0	7994900	25149000	45464000	35843000	36467000	14403000	15931000	23172000	17872000	8588000	7148400	3370600	6394700	1889700	4445200	14354000	17851000	14354000	10219000	5758400	5724900	24387000	6707900	9.37665e+07	8.7016e+07	7.93425e+07	8.70281e+07	9.38109e+06
P52825	Cpt2	Carnitine O-palmitoyltransferase 2, mitochondrial	8	5	9	13	19	14	7	11	8	7	15	12	17	20	49097000	47071000	46430000	85456000	128980000	135320000	44470000	59514000	53313000	56867000	86372000	86026000	153460000	163410000	1358700	1368800	1056500	3707100	18389000	17347000	2700100	7545600	5565100	3911800	6736400	4760200	59680000	22596000	49097000	47071000	46430000	85456000	128980000
P52875	Tmem165	Transmembrane protein 165	4	3	1	5	5	4	3	4	5	3	4	3	4	4	16084000	21088000	0	12267000	22462000	27321000	28013000	27531000	34834000	27124000	9477400	14475000	26912000	21535000	2299100	2340800	299390	1950900	7483600	8041000	4479800	7817900	15228000	4392400	2136300	2010800	16009000	6829700	2.51023e+07	2.84941e+07	7.04751e+06	2.65506e+07	3.7151e+07
P52912	Tia1	Nucleolysin TIA-1	2	2	2	0	3	3	3	2	3	3	3	3	3	3	8758700	8040400	3534000	0	16623000	16419000	11167000	12771000	7649700	11681000	10718000	12489000	10443000	15093000	1014300	428900	133000	0	4988300	4165400	2410000	2090800	3194700	2644100	2407500	1633600	9483100	4850300	1.10745e+07	5.22091e+06	3.13076e+06	1	2.47635e+07
P53026	Rpl10a	60S ribosomal protein L10a	8	8	6	8	6	8	8	7	8	8	7	8	10	8	325720000	331780000	319660000	412230000	445060000	420390000	425330000	340060000	641570000	450050000	454230000	506220000	551130000	482970000	61455000	63704000	28795000	67974000	189160000	208490000	141050000	104650000	283440000	141560000	89521000	121030000	664990000	190230000	325720000	331780000	319660000	412230000	445060000
P53395	Dbt	Lipoamide acyltransferase component of branched-chain alpha-keto acid dehydrogenase complex, mitochondrial	9	9	9	10	10	10	10	11	9	9	9	10	11	11	58460000	60992000	30503000	56903000	78205000	77325000	67007000	70293000	48918000	52061000	71227000	56259000	77547000	88040000	3607200	3491700	1080900	2980000	11299000	12173000	6459000	12404000	7517400	6064400	5796600	3783500	28422000	12393000	58460000	60992000	30503000	56903000	78205000
P53564	Cux1	Homeobox protein cut-like 1	3	2	2	2	4	4	4	6	5	4	2	1	6	6	7817200	0	13327000	5409700	7867200	8070600	8837100	11545000	12186000	13964000	0	0	10097000	6984000	88437	46954	91312	75415	450350	312650	270070	858480	866070	659360	39042	32321	3013300	677210	965583	571561	2.14945e+06	1.02635e+06	2.23568e+06
P53569	Cebpz	CCAAT/enhancer-binding protein zeta	4	4	1	5	7	9	9	7	5	8	8	7	8	7	13831000	15784000	0	21628000	17413000	16928000	25606000	23556000	29204000	26379000	34250000	27729000	22105000	27164000	345810	311650	46458	655910	1294200	1943100	2016800	1986000	2235700	2036600	1574100	1132900	6453900	1807700	3.77566e+06	3.79365e+06	1.0936e+06	8.92655e+06	6.42483e+06
P53690	Mmp14	Matrix metalloproteinase-14	1	1	0	0	1	2	2	0	1	0	0	0	0	0	0	0	0	0	0	4971900	0	0	0	0	0	0	0	0	386190	334780	0	0	656620	1104900	710360	0	905870	0	0	0	0	0	4.21655e+06	4.07521e+06	1	1	3.25968e+06
P53702	Hccs	Cytochrome c-type heme lyase	0	1	0	1	2	1	1	1	1	1	1	1	0	1	0	0	0	0	0	3169400	0	0	0	0	0	0	0	0	0	175170	0	102690	578670	939100	530300	831730	444330	405710	389330	303690	0	598930	1	2.13231e+06	1	1.39755e+06	2.87271e+06
P53810	Pitpna	Phosphatidylinositol transfer protein alpha isoform	8	7	11	11	11	12	11	10	8	11	11	11	12	12	88941000	80506000	106960000	134140000	105050000	106520000	71342000	74039000	62118000	64789000	93728000	93669000	154070000	104580000	9401700	5838000	5353600	12490000	26744000	30890000	12489000	17925000	11989000	13109000	14472000	10600000	111070000	26722000	88941000	80506000	106960000	134140000	105050000
P53811	Pitpnb	Phosphatidylinositol transfer protein beta isoform	4	5	5	5	6	6	4	6	7	6	5	6	4	6	55307000	43077000	30075000	31954000	40042000	44603000	59721000	38668000	46679000	54449000	58053000	51571000	41804000	36678000	4694800	3818500	1792200	2482500	10871000	12399000	6629000	6238000	11654000	9716000	8417700	6021400	23507000	8715200	55307000	43077000	30075000	31954000	40042000
P53986	Slc16a1	Monocarboxylate transporter 1	2	1	2	2	3	1	2	3	2	2	3	3	3	3	6922000	0	25697000	8787500	6954500	0	3628500	6646000	6981300	7010700	12285000	11768000	4356800	3054600	757250	150870	1365800	905100	2126400	968970	622890	1700900	2058500	1395500	2659900	1858300	4373000	847400	8.2679e+06	1.83651e+06	3.21504e+07	1.23179e+07	1.05561e+07
P53994	Rab2a	Ras-related protein Rab-2A	10	9	9	8	10	9	9	9	10	9	10	9	11	10	115150000	130130000	102960000	140700000	141060000	133410000	130020000	136940000	147860000	106050000	128030000	134750000	124400000	143270000	16579000	18148000	7649300	14626000	50233000	43363000	32316000	37963000	43787000	26428000	25449000	19244000	89628000	30167000	115150000	130130000	102960000	140700000	141060000
P53995	Anapc1	Anaphase-promoting complex subunit 1	12	9	8	6	11	10	18	12	11	18	17	14	15	16	35415000	45640000	14064000	27815000	39955000	32068000	58830000	76731000	65695000	47183000	78894000	57893000	50462000	58402000	760060	511670	111580	358140	1618800	1287100	2607400	2447600	2036200	2844000	2399900	1294200	7048200	2724600	35415000	45640000	14064000	27815000	39955000
P53996	Cnbp	Cellular nucleic acid-binding protein	4	3	5	4	5	5	4	4	5	6	6	4	6	4	163990000	142450000	224940000	208010000	130960000	161410000	155830000	155800000	96314000	263130000	209820000	191270000	121420000	134260000	17941000	20250000	4335600	21053000	53833000	62732000	52132000	63786000	4871300	40595000	62833000	39680000	136690000	51901000	163990000	142450000	224940000	208010000	130960000
P54071	Idh2	Isocitrate dehydrogenase [NADP], mitochondrial	18	18	18	17	18	17	20	18	20	19	20	18	18	18	404900000	397360000	832690000	609650000	307640000	298830000	483660000	442370000	584370000	517730000	650790000	655200000	366570000	329170000	28028000	28320000	18312000	41393000	53374000	60755000	72078000	77004000	116820000	63414000	87453000	59152000	193040000	58277000	404900000	397360000	832690000	609650000	307640000
P54103	Dnajc2	DnaJ homolog subfamily C member 2	3	2	2	2	8	5	7	5	4	6	10	6	11	7	9850200	13386000	16774000	11941000	17911000	18427000	14579000	17809000	13125000	13458000	27233000	23597000	16622000	14284000	302380	81297	219150	280750	2903300	2351500	1856900	2094500	970450	1709800	4162200	2063500	11162000	2264400	9850200	13386000	16774000	11941000	17911000
P54116	Stom	Erythrocyte band 7 integral membrane protein	2	1	2	0	1	1	0	0	0	0	0	0	1	0	5535400	0	9603000	0	0	0	0	0	0	0	0	0	0	0	709670	708720	640920	0	209090	151390	0	0	0	0	0	0	0	0	7.7484e+06	8.6271e+06	1.5087e+07	1	1.03799e+06
P54227	Stmn1	Stathmin	7	5	4	3	6	2	7	9	8	9	8	9	6	5	75548000	82917000	58733000	74667000	72271000	70107000	232790000	231540000	186060000	160470000	340490000	374290000	92218000	88855000	18689000	18511000	8023200	11745000	28125000	29156000	67049000	97893000	105630000	48141000	105090000	79591000	119390000	42745000	75548000	82917000	58733000	74667000	72271000
P54254	Atxn1	Ataxin-1	0	1	0	0	0	0	2	1	3	2	0	0	0	0	0	0	0	0	0	0	0	0	14124000	11615000	0	0	0	0	0	336590	0	0	0	0	1430800	598960	2667300	832950	0	0	0	0	1	4.09724e+06	1	1	1
P54276	Msh6	DNA mismatch repair protein Msh6	4	5	9	5	12	11	13	12	7	6	16	15	7	13	37537000	40242000	23743000	24822000	34248000	30590000	54578000	38204000	45032000	34207000	75142000	63876000	21615000	37901000	474600	611770	384360	342650	2169700	1822200	2237800	2885700	2189500	1113300	3631100	2603900	3288500	2541500	37537000	40242000	23743000	24822000	34248000
P54310	Lipe	Hormone-sensitive lipase	0	0	1	3	7	5	1	2	2	1	3	2	7	5	0	0	0	9562200	22948000	31643000	0	0	0	0	11459000	8112500	14397000	18736000	0	0	27103	121530	2600400	3418800	68757	124750	1292300	190040	486330	329670	6879600	1576100	1	1	637993	1.65395e+06	1.29092e+07
P54726	Rad23a	UV excision repair protein RAD23 homolog A	3	2	3	2	1	3	2	2	1	2	2	2	2	2	0	0	16567000	0	0	6322300	5986100	6180800	0	11875000	5981200	6921700	0	6473300	1671700	820780	1339900	932070	1855700	1950900	1242800	1748400	1170100	2075400	1159300	1053600	5903600	1859100	1.82522e+07	9.99119e+06	3.15407e+07	1.26849e+07	9.2123e+06
P54728	Rad23b	UV excision repair protein RAD23 homolog B	12	10	11	10	12	13	13	11	10	12	11	11	12	11	380150000	278710000	368470000	358520000	412360000	374540000	243630000	234360000	200610000	243360000	366820000	363380000	299220000	296260000	102370000	117710000	10478000	16076000	61180000	148250000	118820000	37757000	29347000	28078000	39677000	122150000	107410000	42354000	380150000	278710000	368470000	358520000	412360000
P54729	Nub1	NEDD8 ultimate buster 1	3	0	0	0	5	4	2	3	3	3	2	1	7	3	0	0	0	0	14725000	15492000	0	10693000	12802000	19083000	15827000	0	12718000	14042000	337210	0	0	0	2920400	3387900	1550700	953550	1614300	791380	1156600	13599	8537100	3136100	3.68177e+06	1	1	1	1.44978e+07
P54731	Faf1	FAS-associated factor 1	4	2	3	4	7	6	4	4	3	2	6	5	5	5	12867000	9498200	16140000	17330000	21781000	20963000	12491000	11267000	8302600	0	23999000	25412000	18974000	20168000	901520	473870	488710	1020900	4436800	4103500	883160	1697200	1386200	274430	2591300	2193400	9670000	2433200	9.84308e+06	5.76832e+06	1.1504e+07	1.38938e+07	2.20257e+07
P54754;Q8CBF3;Q03137;P54761;P54763;Q61772;Q62413	Ephb3	Ephrin type-B receptor 3	2	1	0	1	0	1	3	1	1	3	1	1	0	0	0	0	0	0	0	0	0	0	0	12463000	0	0	0	0	225900	209360	0	83700	0	90409	475930	126290	176090	811280	102100	157960	0	0	2.46645e+06	2.5485e+06	1	1.13911e+06	1
P54775	Psmc4	26S protease regulatory subunit 6B	22	18	17	16	25	25	25	21	21	23	25	21	22	25	213900000	193120000	121080000	199150000	308360000	304580000	254710000	269310000	214110000	223020000	317220000	269530000	296790000	292520000	14084000	12803000	4739900	11241000	53880000	57481000	35319000	44261000	38860000	29831000	33307000	21033000	131960000	43990000	213900000	193120000	121080000	199150000	308360000
P54797	Tango2	Transport and Golgi organization 2 homolog	0	0	0	0	0	0	0	0	0	0	0	0	4	3	0	0	0	0	0	0	0	0	0	0	0	0	24878000	0	0	0	0	0	0	0	0	0	0	0	0	0	21457000	1661500	1	1	1	1	1
P54822	Adsl	Adenylosuccinate lyase	9	7	9	8	12	13	9	12	10	11	10	9	12	12	88993000	105320000	53055000	140540000	127860000	135240000	154930000	129270000	144580000	103730000	214620000	161310000	145350000	180520000	6836500	5713100	3250700	7938400	23419000	24343000	17485000	22979000	31835000	13774000	20488000	12258000	83524000	31708000	88993000	105320000	53055000	140540000	127860000
P54823	Ddx6	Probable ATP-dependent RNA helicase DDX6	11	13	10	12	16	17	14	16	16	14	18	14	18	17	156040000	163140000	134510000	148580000	149910000	135480000	176780000	167780000	162880000	173460000	168190000	174620000	170050000	182430000	9064300	11209000	3871000	7074400	19511000	20938000	18190000	31883000	38192000	19076000	18537000	13130000	73688000	28264000	156040000	163140000	134510000	148580000	149910000
P54869	Hmgcs2	Hydroxymethylglutaryl-CoA synthase, mitochondrial	0	0	1	0	5	5	8	9	2	0	4	0	20	15	0	0	0	0	4175700	5191800	50056000	12761000	1924500	0	5048000	0	2018300000	264190000	0	0	11023	0	1675400	2216400	6951100	6971200	616870	0	1278400	0	1020000000	55825000	1	1	259477	1	8.31723e+06
P54923	Adprh	[Protein ADP-ribosylarginine] hydrolase	4	4	3	2	2	4	2	4	4	3	3	3	5	2	7779100	7663100	8430600	9083500	12347000	14558000	6042900	8066200	7241300	11082000	12516000	10701000	18010000	20336000	1030200	1264200	273180	443320	965230	4087900	474050	3092700	3447600	1716900	1396900	772080	13330000	1687300	7779100	7663100	8430600	9083500	12347000
P55012	Slc12a2	Solute carrier family 12 member 2	9	7	14	13	37	36	7	11	3	2	13	8	31	31	19851000	12899000	110410000	43732000	1503900000	1505100000	14138000	19925000	5701500	3716300	26610000	25750000	440190000	420190000	939590	421200	1600000	1456200	118240000	130100000	1006200	1290100	1410800	440670	1563300	908880	102750000	37256000	19851000	12899000	110410000	43732000	1503900000
P55096	Abcd3	ATP-binding cassette sub-family D member 3	8	6	5	7	9	10	8	9	7	8	10	9	5	6	57025000	52030000	28162000	54689000	82502000	62860000	88219000	95707000	76763000	62913000	151130000	107670000	18754000	28162000	2593900	1927900	570310	1747400	9484900	8218800	6335700	9465100	11030000	3395600	11010000	6478100	3841900	2030800	57025000	52030000	28162000	54689000	82502000
P55194	Sh3bp1	SH3 domain-binding protein 1	4	4	2	1	4	3	3	4	4	4	3	1	3	3	20156000	17403000	0	0	11111000	12621000	21741000	17925000	33068000	23433000	6884800	0	11464000	8804700	1143000	1260000	103270	163560	1849300	1702200	1391300	2503900	5549500	1888700	765520	226220	3327100	1099400	1.24796e+07	1.53377e+07	2.43093e+06	2.22596e+06	9.18053e+06
P55249	Alox12e	Arachidonate 12-lipoxygenase, epidermal-type	0	0	0	0	0	1	0	0	0	0	15	16	1	0	0	0	0	0	0	0	0	0	0	0	75536000	82930000	0	0	0	0	0	0	0	0	0	0	0	0	5622600	4612100	374370	0	1	1	1	1	1
P55258	Rab8a	Ras-related protein Rab-8A	3	2	3	3	3	3	3	3	3	2	3	3	3	3	12756000	18612000	17250000	29815000	16533000	22103000	17099000	17389000	22545000	22060000	30593000	26120000	21878000	20416000	2831300	3093900	1846600	3970300	2331900	2916300	5936500	7071700	7430300	1215800	8849600	4320100	20831000	2500100	12756000	18612000	17250000	29815000	16533000
P55264	Adk	Adenosine kinase	17	17	12	14	16	13	19	15	14	15	15	16	16	17	403370000	391450000	323690000	219480000	103820000	86942000	289160000	263400000	257440000	342240000	174670000	211440000	128010000	119500000	44529000	38956000	11923000	16876000	26311000	16024000	51330000	61347000	60893000	52595000	27038000	22750000	69096000	25478000	403370000	391450000	323690000	219480000	103820000
P55292	Dsc2	Desmocollin-2	1	0	0	0	2	1	0	1	1	0	0	0	0	1	0	0	0	0	13234000	0	0	0	0	0	0	0	0	0	38508	0	0	0	1283900	1038400	0	224210	292610	0	0	0	0	223000	420443	1	1	1	6.3737e+06
P55302	Lrpap1	Alpha-2-macroglobulin receptor-associated protein	11	10	5	7	6	5	8	11	11	12	5	5	9	9	101380000	79842000	29824000	30790000	22089000	14423000	60334000	56470000	71676000	97079000	24613000	28680000	42733000	33291000	7152900	7003900	891750	2257800	4334200	1178300	11510000	14847000	26140000	13509000	3380600	2670400	31776000	7989500	101380000	79842000	29824000	30790000	22089000
P55772	Entpd1	Ectonucleoside triphosphate diphosphohydrolase 1	9	8	0	1	2	0	8	6	6	6	2	2	1	0	138780000	93370000	0	0	7537600	0	83866000	61688000	65618000	79870000	14817000	24392000	0	0	12256000	11794000	0	308390	462250	0	14203000	19030000	15416000	14490000	614230	1549600	70126	0	1.33815e+08	1.43566e+08	1	4.19701e+06	2.29476e+06
P55937	Golga3	Golgin subfamily A member 3	9	6	5	5	9	8	8	7	9	3	4	4	9	8	16677000	11329000	16310000	9863000	25169000	18984000	11378000	9861000	12325000	31058000	9166800	9524700	19890000	10675000	466700	234990	125190	275400	1129000	827100	611130	482850	1598700	434290	92000	110510	3610200	799110	16677000	11329000	16310000	9863000	25169000
P56135	Atp5j2	ATP synthase subunit f, mitochondrial	4	3	3	3	3	3	3	3	3	3	3	4	3	4	179840000	193230000	86652000	236730000	242790000	256170000	280510000	264610000	245290000	140390000	318530000	277390000	267400000	264130000	94546000	90502000	49819000	66859000	249620000	303610000	153480000	263270000	181990000	135120000	202430000	147370000	808550000	281460000	179840000	193230000	86652000	236730000	242790000
P56183	Rrp1	Ribosomal RNA processing protein 1 homolog A	3	2	1	0	4	4	3	3	3	2	4	3	1	2	12837000	12613000	0	0	14978000	17124000	19570000	25353000	14009000	0	27658000	24183000	0	17027000	749900	784710	322070	0	3120000	3177000	2367600	4986800	2886700	1213700	3876600	2051200	2048800	1916800	8.18765e+06	9.55211e+06	7.58139e+06	1	1.54887e+07
P56212	Arpp19	cAMP-regulated phosphoprotein 19	5	3	5	4	5	5	6	3	5	4	5	4	5	3	30142000	31694000	26822000	29704000	34420000	28467000	28743000	39212000	26885000	35795000	17180000	36147000	30856000	25207000	9666400	7540900	4986400	4949800	23555000	20762000	14120000	15446000	15683000	16308000	7382400	10701000	49948000	11337000	30142000	31694000	26822000	29704000	34420000
P56213	Gfer	FAD-linked sulfhydryl oxidase ALR	0	0	1	2	1	2	1	1	0	0	2	2	0	0	0	0	0	0	0	5091900	0	0	0	0	0	0	0	0	0	0	297280	768010	588110	1885900	764880	394250	0	0	587600	904480	0	0	1	1	6.99785e+06	1.04522e+07	2.91957e+06
P56371	Rab4a	Ras-related protein Rab-4A	0	0	3	2	1	0	0	0	0	0	3	4	1	1	0	0	23246000	13173000	0	0	0	0	0	0	8253100	13208000	0	0	0	0	1505300	916730	644180	0	0	0	0	0	1815700	2642900	2143000	0	1	1	3.54341e+07	1.24762e+07	3.19792e+06
P56376	Acyp1	Acylphosphatase-1	5	4	5	5	3	4	3	5	4	4	4	4	5	4	47710000	49991000	26026000	54395000	29086000	39967000	54501000	43236000	54970000	39986000	33299000	32717000	48835000	36319000	11059000	10522000	4869700	11265000	9146000	19047000	18721000	24969000	27926000	14901000	9931200	7377900	81563000	22230000	47710000	49991000	26026000	54395000	29086000
P56380	Nudt2	Bis(5-nucleosyl)-tetraphosphatase [asymmetrical]	3	1	2	4	4	4	2	5	2	3	4	1	5	4	16678000	0	33770000	32903000	36635000	39074000	13450000	18986000	19849000	35145000	29596000	0	37435000	33347000	2694900	546970	1700500	5658300	18339000	20069000	1973400	11261000	4964800	7376500	8938300	1185700	60997000	15056000	2.94238e+07	6.65815e+06	4.00291e+07	7.70061e+07	9.10408e+07
P56382	Atp5e	ATP synthase subunit epsilon, mitochondrial	1	1	2	2	2	2	0	0	1	2	2	2	1	2	0	0	14476000	4384900	3411300	4298100	0	0	0	3184300	4484000	4299700	0	2530300	1562500	1344400	4878900	2725600	3848600	5884400	0	0	1949000	3812000	3583900	2737100	5381600	3465800	1.70599e+07	1.63651e+07	1.14847e+08	3.70938e+07	1.91057e+07
P56387	Dynlt3	Dynein light chain Tctex-type 3	1	1	0	0	0	0	0	2	1	0	0	0	0	0	0	0	0	0	0	0	0	8980000	0	0	0	0	0	0	5033700	9435000	0	0	0	0	0	8766000	8569000	0	0	0	0	0	5.49595e+07	1.1485e+08	1	1	1
P56389	Cda	Cytidine deaminase	7	6	0	0	0	0	6	6	5	6	0	0	0	1	104080000	122120000	0	0	0	0	103760000	135800000	101140000	85947000	0	0	0	0	25952000	26570000	0	0	0	0	40921000	55956000	39362000	23422000	0	0	0	625590	2.83352e+08	3.23431e+08	1	1	1
P56391	Cox6b1	Cytochrome c oxidase subunit 6B1	5	4	6	5	5	5	5	5	5	4	6	6	5	5	406330000	443110000	320150000	555200000	441160000	493890000	467050000	471110000	428310000	393340000	417010000	532810000	685500000	587900000	122090000	120250000	42950000	137490000	325920000	409980000	229780000	340140000	281970000	182580000	234720000	183280000	1274200000	400110000	406330000	443110000	320150000	555200000	441160000
P56395	Cyb5a	Cytochrome b5	4	3	4	4	5	4	4	4	4	5	4	4	5	5	76627000	53024000	132020000	132720000	69031000	56118000	59264000	53129000	52361000	99208000	23288000	38723000	86079000	61546000	17618000	13297000	22052000	37461000	54637000	35910000	32800000	35342000	37961000	51827000	9635400	9770200	195420000	48472000	76627000	53024000	132020000	132720000	69031000
P56399	Usp5	Ubiquitin carboxyl-terminal hydrolase 5	21	18	23	21	28	25	26	25	22	21	29	27	24	27	278660000	298280000	185960000	373990000	381340000	427590000	371030000	388200000	289250000	248170000	452220000	402830000	421510000	418110000	11613000	11315000	6010400	15090000	41643000	46045000	29738000	44195000	35129000	19558000	30209000	23652000	113920000	41026000	278660000	298280000	185960000	373990000	381340000
P56480	Atp5b	ATP synthase subunit beta, mitochondrial	27	26	25	27	26	26	27	26	26	26	26	26	26	27	4244800000	4081600000	2309200000	4215400000	4950400000	5528400000	5346800000	5744600000	4774100000	4169700000	5990300000	5061900000	5456800000	5448500000	255070000	266220000	115180000	234570000	669610000	743240000	556290000	790570000	832580000	486180000	491530000	357550000	2206600000	728060000	4244800000	4081600000	2309200000	4215400000	4950400000
P56542	Dnase2	Deoxyribonuclease-2-alpha	0	0	1	1	1	1	1	0	0	0	1	0	2	1	0	0	0	0	0	4481700	0	0	0	0	0	0	0	0	0	0	243520	540400	1128100	1422800	430240	0	0	0	521420	0	5081600	861110	1	1	5.73236e+06	7.35453e+06	5.60026e+06
P56546	Ctbp2	C-terminal-binding protein 2	9	8	8	8	9	7	10	11	9	10	8	6	8	7	201710000	251420000	160000000	238900000	115290000	115400000	436590000	383620000	476140000	350920000	219960000	226710000	127220000	151870000	19798000	21943000	7484700	20254000	25035000	24554000	72393000	83065000	118930000	64744000	28426000	19526000	81715000	29160000	201710000	251420000	160000000	238900000	115290000
P56671	Maz	Myc-associated zinc finger protein	1	0	2	1	0	0	1	2	1	1	1	1	1	1	0	0	0	0	0	0	0	2701000	0	0	0	0	0	0	139560	0	268130	142860	0	0	182160	620390	441110	400360	235390	200290	397170	123970	1.52376e+06	1	6.31167e+06	1.94424e+06	1
P56677	St14	Suppressor of tumorigenicity 14 protein homolog	0	0	2	2	1	1	1	2	0	0	2	2	2	2	0	0	0	0	0	0	0	0	0	0	0	0	0	8243200	0	0	238420	1094000	746320	872360	90666	238610	0	0	875730	707430	3664200	929940	1	1	5.61231e+06	1.48887e+07	3.70498e+06
P56695	Wfs1	Wolframin	1	2	1	0	7	7	1	2	1	0	0	0	4	6	0	11733000	0	0	15955000	19392000	0	10039000	0	0	0	0	11566000	16945000	108890	437410	29450	0	2169000	2768400	368300	386860	198180	0	0	0	3702100	2127100	1.1889e+06	5.3245e+06	693241	1	1.07676e+07
P56812	Pdcd5	Programmed cell death protein 5	5	5	5	5	4	4	5	5	5	5	5	5	4	4	92921000	84711000	22794000	69282000	107670000	102710000	92683000	92742000	164990000	72463000	56695000	75455000	92561000	91477000	18274000	15754000	2559600	11051000	38974000	40063000	29011000	38385000	73900000	27069000	17669000	16451000	94414000	30110000	92921000	84711000	22794000	69282000	107670000
P56873	Sssca1	Sjoegren syndrome/scleroderma autoantigen 1 homolog	0	0	1	2	1	3	1	3	1	3	3	2	3	2	0	0	0	12068000	0	12941000	0	14646000	0	11429000	22932000	13499000	11888000	10205000	0	0	467070	1504700	1252300	4948100	2775600	7256600	1716100	3429200	5292700	2391500	12145000	2688900	1	1	1.09946e+07	2.04781e+07	6.21683e+06
P56959	Fus	RNA-binding protein FUS	10	10	10	10	10	10	12	11	11	12	12	11	11	11	246190000	205890000	427820000	256240000	194820000	201990000	280040000	239830000	235810000	355050000	236130000	287120000	216830000	210250000	32018000	28127000	34132000	29472000	59787000	60655000	73714000	86668000	89390000	81217000	47106000	46661000	217150000	61894000	246190000	205890000	427820000	256240000	194820000
P56960	Exosc10	Exosome component 10	7	8	5	10	9	9	11	10	12	10	16	13	8	10	33577000	36573000	39310000	53070000	31911000	36903000	53131000	57840000	55727000	45501000	83458000	71489000	44125000	52321000	894670	1571900	229480	1513300	2500200	2491300	3346500	3602400	7763500	2886200	4297500	3320300	8467400	3614100	33577000	36573000	39310000	53070000	31911000
P57016	Lad1	Ladinin-1	0	1	3	3	8	7	3	1	1	1	3	4	8	5	0	0	0	15506000	14734000	19706000	0	0	0	0	8592400	9061500	7924600	10792000	0	193500	658000	643470	3129000	3071000	623530	299750	480050	275890	522670	712670	2946500	1309900	1	2.35544e+06	1.5489e+07	8.75725e+06	1.55334e+07
P57080	Usp25	Ubiquitin carboxyl-terminal hydrolase 25	0	3	1	0	3	3	1	1	0	0	2	2	1	1	0	10165000	0	0	0	0	0	0	0	0	0	0	0	0	0	315390	24166	0	381810	528060	64059	16979	0	0	204620	239960	224290	144040	1	3.83918e+06	568857	1	1.89543e+06
P57716	Ncstn	Nicastrin	4	4	5	5	6	6	3	5	5	5	5	5	7	7	24699000	34222000	25472000	58642000	49793000	58719000	45248000	32026000	34839000	29561000	62755000	40932000	55259000	60014000	781860	2251000	1318800	2120300	7197600	7272200	3045300	4305100	6937500	3933500	2865000	1868100	26999000	8855500	24699000	34222000	25472000	58642000	49793000
P57746	Atp6v1d	V-type proton ATPase subunit D	1	2	3	4	5	5	2	3	2	1	4	3	5	6	0	9374200	10609000	22362000	14851000	19371000	6453900	6825300	13996000	0	14902000	17217000	17240000	17627000	220000	972360	607870	3021200	5779400	7977800	1122400	2125400	1784400	782220	3152600	2144200	17735000	7035300	2.40203e+06	1.18363e+07	1.4309e+07	4.11168e+07	2.86908e+07
P57759	Erp29	Endoplasmic reticulum resident protein 29	7	5	8	7	9	9	7	8	6	9	7	8	9	9	99028000	126610000	83434000	184190000	155690000	176810000	201860000	184450000	176590000	117470000	170090000	164110000	365260000	309230000	13942000	15413000	7895200	21471000	57085000	67793000	59243000	58840000	56753000	30257000	34211000	28493000	384760000	103900000	99028000	126610000	83434000	184190000	155690000
P57776	Eef1d	Elongation factor 1-delta	16	17	14	18	16	17	15	17	17	16	17	17	15	17	732200000	621880000	915570000	696920000	919390000	816420000	757370000	703050000	841320000	803520000	711160000	846890000	1120000000	888400000	71281000	66693000	39873000	62043000	216580000	216900000	135800000	187600000	273340000	147860000	115160000	100900000	810750000	223380000	732200000	621880000	915570000	696920000	919390000
P57780	Actn4	Alpha-actinin-4	63	65	60	64	62	64	61	59	63	64	61	62	67	60	6194100000	6380700000	4223300000	5418800000	3309800000	3301100000	4195500000	4494800000	4303800000	4361500000	3700000000	3809400000	2680300000	2500900000	211170000	216030000	68971000	150580000	260170000	286650000	241100000	380820000	359530000	255460000	186100000	138310000	601940000	191120000	6194100000	6380700000	4223300000	5418800000	3309800000
P57784	Snrpa1	U2 small nuclear ribonucleoprotein A	11	9	11	10	13	11	11	12	10	11	12	11	10	13	142570000	139350000	201070000	180050000	135450000	170260000	166000000	202640000	190550000	178290000	187130000	185890000	192740000	167490000	29467000	22297000	19077000	25551000	68286000	74928000	51385000	81608000	95295000	55927000	51677000	37176000	174790000	71394000	142570000	139350000	201070000	180050000	135450000
P58021	Tm9sf2	Transmembrane 9 superfamily member 2	4	4	3	5	6	6	4	5	4	4	6	5	6	7	26562000	22445000	34904000	34902000	94420000	78788000	43924000	57934000	78531000	31272000	49217000	43683000	45064000	62965000	1553800	1907700	480810	1795600	23620000	22339000	4667100	9148800	19869000	5025500	5818800	3372400	35530000	16212000	26562000	22445000	34904000	34902000	94420000
P58044	Idi1	Isopentenyl-diphosphate Delta-isomerase 1	3	1	3	3	6	5	4	3	0	0	6	4	4	5	17727000	0	10584000	14603000	21657000	31850000	9176200	8812500	0	0	40978000	37156000	29896000	18499000	647450	519570	756040	1557200	9826800	10737000	3667700	3205900	0	0	12421000	7675500	28845000	7548800	7.06907e+06	6.32462e+06	1.77969e+07	2.11926e+07	4.87834e+07
P58058	Nadk	NAD kinase	0	0	1	0	0	0	1	1	0	0	3	3	1	1	0	0	0	0	0	0	0	0	0	0	10566000	16118000	0	0	0	0	77224	0	0	0	83053	0	0	0	2633100	2025300	4880000	57760	1	1	1.81782e+06	1	1
P58064	Mrps6	28S ribosomal protein S6, mitochondrial	2	0	1	2	1	1	1	1	1	0	2	2	1	1	0	0	0	0	0	0	0	0	0	0	0	13336000	0	0	898300	0	188450	1649700	1228700	1225200	832990	4132500	2818100	0	2625300	3328600	2755700	1051400	9.80793e+06	1	4.43603e+06	2.24514e+07	6.09967e+06
P58137	Acot8	Acyl-coenzyme A thioesterase 8	0	0	1	2	4	3	3	0	0	0	2	2	1	2	0	0	0	0	12483000	7367400	6156300	0	0	0	0	7870700	0	0	0	0	356500	246880	2653600	3035900	957330	0	0	0	27323	982360	2156000	412090	1	1	8.39186e+06	3.35989e+06	1.31733e+07
P58242	Smpdl3b	Acid sphingomyelinase-like phosphodiesterase 3b	5	3	3	5	0	0	3	4	3	2	6	5	0	0	12385000	17698000	23172000	22938000	0	0	19383000	36211000	11474000	0	32021000	31188000	0	0	1255200	1363300	750750	2932700	0	0	1584700	2404500	2127800	1378800	4111100	3340700	0	0	1.37047e+07	1.65952e+07	1.76723e+07	3.99123e+07	1
P58252	Eef2	Elongation factor 2	45	41	41	46	53	50	51	49	48	47	49	47	52	51	2519300000	2182900000	1530700000	2035800000	4095600000	3712400000	2666600000	2688900000	2182500000	2608500000	2950000000	2805100000	3414500000	3390000000	96580000	78345000	38645000	67456000	381590000	362240000	191380000	306560000	196710000	172950000	188290000	115710000	915710000	322710000	2519300000	2182900000	1530700000	2035800000	4095600000
P58281	Opa1	Dynamin-like 120 kDa protein, mitochondrial;Dynamin-like 120 kDa protein, form S1	8	7	8	9	8	9	11	8	7	8	11	11	11	9	52728000	73407000	30376000	49874000	46319000	48095000	68714000	60907000	66662000	40238000	67322000	61829000	54616000	56028000	1639900	1949400	574810	1366100	3448900	3535100	4073300	3832700	5277800	2647400	3785700	2672200	13450000	4203000	52728000	73407000	30376000	49874000	46319000
P58389	Ppp2r4	Serine/threonine-protein phosphatase 2A activator	10	10	7	9	10	10	10	10	9	8	10	10	11	11	140890000	152020000	61665000	109710000	105720000	106290000	149200000	195860000	158610000	111520000	140560000	103980000	128920000	134350000	16512000	17087000	2673000	10325000	30556000	29858000	27503000	55841000	44219000	18972000	21882000	13432000	108190000	37227000	140890000	152020000	61665000	109710000	105720000
P58404	Strn4	Striatin-4	5	4	2	4	4	3	6	7	5	6	3	2	4	4	28047000	23604000	0	14740000	12048000	14589000	41671000	27163000	44922000	34665000	15939000	16317000	16026000	15091000	2596500	1229000	76867	1093600	2230800	1795700	5059500	6401200	12424000	4856200	913130	285570	5502600	2199800	2.83494e+07	1.49604e+07	1.80942e+06	1.48833e+07	1.10744e+07
P58462	Foxp1	Forkhead box protein P1	4	3	1	1	5	2	5	6	4	7	2	1	3	2	22314000	22088000	0	0	13250000	0	23671000	25828000	21777000	24842000	0	0	0	0	1319100	1311200	41366	26750	2230100	956160	2983700	5714100	4743100	4818000	287570	200160	2038300	765600	1.44024e+07	1.5961e+07	973738	364052	1.10709e+07
P58468	Fam207a	Protein FAM207A	0	1	1	2	3	4	3	4	2	2	4	3	6	2	0	0	0	0	0	6737100	0	4840400	6506900	0	0	0	0	0	0	324420	138720	685820	2617700	3122500	3852600	3014600	2258400	1441900	2430000	1638600	10697000	1735500	1	3.9491e+06	3.26541e+06	9.33361e+06	1.29951e+07
P58501	Paxbp1	PAX3- and PAX7-binding protein 1	2	2	0	1	3	2	4	4	3	3	4	3	5	4	8426300	6816000	0	0	9530700	9894300	11137000	7474200	9415600	9980600	9187600	11402000	9837200	10364000	150110	150600	0	185150	786150	472190	1396300	1224600	773720	478310	619740	429030	3980000	1384300	1.63895e+06	1.83322e+06	1	2.51978e+06	3.90271e+06
P58742	Aaas	Aladin	2	2	2	1	4	2	5	4	6	5	6	5	3	3	10353000	15951000	0	0	23689000	22836000	22437000	21310000	26060000	11200000	32036000	21077000	20279000	20594000	429470	642000	141580	207850	4157100	2558600	3105300	3212500	5665900	1772800	4362000	2259700	7211900	2335200	4.68909e+06	7.81493e+06	3.33273e+06	2.82872e+06	2.06372e+07
P58771	Tpm1	Tropomyosin alpha-1 chain	22	19	8	5	4	5	20	20	21	19	8	8	5	5	4676500000	4626600000	279860000	347180000	298590000	249340000	1822400000	1570100000	1961200000	1918200000	164930000	254810000	250830000	187600000	527280000	559380000	28989000	27782000	72761000	61812000	396080000	440080000	624760000	396420000	35487000	38041000	181430000	47470000	4676500000	4626600000	279860000	347180000	298590000
P58774	Tpm2	Tropomyosin beta chain	5	5	0	0	1	0	6	6	5	5	0	0	0	0	1749300000	1668200000	0	0	0	0	458340000	503210000	837090000	815090000	0	0	0	0	197890000	197200000	0	0	87816	0	85514000	122040000	239300000	195070000	0	0	0	0	2.16063e+09	2.40048e+09	1	1	435947
P58802	Tbc1d10a	TBC1 domain family member 10A	4	6	6	5	2	4	4	5	5	4	2	3	5	6	10551000	7647400	15483000	4459300	0	7261200	8391900	6668000	4927400	4771200	4553700	5548200	5836500	5442800	386360	487080	779560	243310	420060	1160400	837430	1066800	1080600	720910	192240	258020	3130700	913580	4.2184e+06	5.92913e+06	1.83505e+07	3.31131e+06	2.08531e+06
P58854	Tubgcp3	Gamma-tubulin complex component 3	2	3	2	1	5	4	4	4	3	4	5	4	2	6	0	0	0	0	7115100	8053100	10556000	9106900	8763300	0	12776000	9986000	0	8177500	257050	315420	55288	141730	875260	711890	698460	458690	496990	1063600	738720	378000	1453600	939040	2.80655e+06	3.83954e+06	1.30146e+06	1.92886e+06	4.34508e+06
P58871	Tnks1bp1	182 kDa tankyrase-1-binding protein	13	13	17	16	19	17	16	17	15	16	11	10	19	11	87049000	91480000	61043000	105830000	102680000	110520000	74995000	75838000	83308000	75564000	69188000	89138000	76316000	76931000	1504600	1614400	1059300	2246000	5665000	5989800	2782400	3824200	4706800	2980600	1558500	1315000	13190000	3008200	87049000	91480000	61043000	105830000	102680000
P58929	Gmeb2	Glucocorticoid modulatory element-binding protein 2	1	1	1	2	2	2	0	1	0	1	2	2	2	2	0	0	0	0	0	2302500	0	0	0	0	0	0	0	0	199330	114700	196990	199760	451480	730970	0	315910	0	656300	375330	291320	1159600	271640	2.17635e+06	1.39622e+06	4.63706e+06	2.71862e+06	2.24129e+06
P59016	Vps33b	Vacuolar protein sorting-associated protein 33B	2	1	3	3	4	1	3	4	6	2	4	3	5	5	0	0	0	0	0	0	0	14806000	0	0	0	0	12795000	0	177110	122420	254480	235280	1437400	609020	669120	1375600	3047100	504980	646030	310180	5003800	1176000	1.93374e+06	1.49019e+06	5.99035e+06	3.20202e+06	7.13572e+06
P59017	Bcl2l13	Bcl-2-like protein 13	1	1	3	4	5	7	3	2	1	1	6	5	6	6	0	0	20777000	19732000	19112000	23619000	16735000	19715000	0	0	26429000	18851000	22172000	26560000	226690	46600	454010	723120	5312800	12193000	1462600	2202100	2284900	803420	5587100	2121600	29070000	10316000	2.47507e+06	567252	1.06872e+07	9.84124e+06	2.63745e+07
P59110	Senp1	Sentrin-specific protease 1	2	1	0	1	2	1	3	3	3	3	3	2	1	2	0	0	0	0	0	0	0	0	0	0	4531900	4817100	0	0	22477000	12874000	0	24803	332910	47460	8610400	23720000	7788100	6897300	400980	267640	1411400	316940	2.45411e+08	1.56713e+08	1	337554	1.65267e+06
P59113	Fermt1	Fermitin family homolog 1	6	7	0	0	7	6	7	6	6	6	3	2	1	1	36899000	33527000	0	0	27053000	21235000	28978000	19064000	20577000	24379000	10235000	12194000	0	0	1876100	1929800	0	0	3480100	2712300	2519200	2777500	2697700	1977200	338810	230580	60813	340850	2.04839e+07	2.34911e+07	1	1	1.72764e+07
P59114	Pcif1	Phosphorylated CTD-interacting factor 1	2	2	2	2	2	1	3	2	1	2	4	2	2	3	9386900	11216000	0	9345600	8467000	0	9507900	0	0	10909000	10937000	0	0	8316500	454280	588130	170990	464790	1026800	936510	1029700	633980	277200	987200	1262200	578970	2101000	1091900	4.95997e+06	7.15919e+06	4.02503e+06	6.32552e+06	5.09737e+06
P59235	Nup43	Nucleoporin Nup43	2	3	3	2	3	3	3	1	3	4	4	3	3	3	0	0	0	0	0	0	0	0	0	0	35942000	0	18403000	0	1929900	2197600	885220	1083100	4983700	6165900	6656000	4558100	11757000	5631500	6988300	4370800	21407000	6809200	2.10713e+07	2.67509e+07	2.08377e+07	1.47404e+07	2.47407e+07
P59242	Cgn	Cingulin	3	5	15	16	21	17	1	3	0	0	26	23	25	17	9120400	9948000	150790000	93163000	48517000	50555000	0	6749900	0	0	157540000	172630000	144170000	57963000	181240	142980	1227500	2293500	5562300	4508400	66022	365520	0	0	6867900	5353900	21765000	3699200	1.97884e+06	1.74047e+06	2.88948e+07	3.12132e+07	2.76131e+07
P59325	Eif5	Eukaryotic translation initiation factor 5	11	9	9	9	11	11	10	9	9	9	11	10	10	9	104960000	106830000	139050000	159240000	303840000	247470000	122410000	133120000	133490000	91357000	203860000	179580000	194280000	243090000	9549700	8359800	6059600	10413000	62809000	54154000	16459000	21601000	25487000	11532000	23524000	16046000	113200000	43231000	104960000	106830000	139050000	159240000	303840000
P59326	Ythdf1	YTH domain family protein 1	1	1	1	1	1	1	1	1	1	1	2	1	1	1	0	0	0	0	0	10329000	0	0	0	0	0	0	0	0	798040	977350	191920	624280	3204000	2416100	2430400	2577100	3027200	3325500	1633300	1995200	11582000	3518600	8.71326e+06	1.18971e+07	4.51772e+06	8.49608e+06	1.59057e+07
P59328	Wdhd1	WD repeat and HMG-box DNA-binding protein 1	0	0	0	1	1	2	0	1	1	1	3	2	2	2	0	0	0	0	0	0	0	0	0	0	11223000	0	0	0	0	0	0	30997	85550	217600	0	99475	571240	128870	508230	437750	733380	271230	1	1	1	421851	424698
P59672	Anks1a	Ankyrin repeat and SAM domain-containing protein 1A	2	2	0	2	2	1	4	3	2	2	2	2	2	3	6226000	7804000	0	0	0	0	6221200	6283700	10544000	0	7284300	7602000	7563700	7198800	171320	254750	0	102550	155300	13776	465670	642030	901610	198490	316850	266840	1500600	546370	1.87053e+06	3.10102e+06	1	1.39565e+06	770960
P59708	Sf3b14	Pre-mRNA branch site protein p14	4	3	5	4	4	4	4	5	4	5	4	4	4	3	55201000	75711000	38225000	64569000	49732000	50460000	59388000	69165000	56491000	64235000	81376000	66155000	58172000	51670000	11468000	4309100	5201200	14000000	29868000	17050000	30927000	35227000	30416000	30467000	29129000	17976000	104520000	27082000	55201000	75711000	38225000	64569000	49732000
P59759;Q8K4J6	Mkl2	MKL/myocardin-like protein 2	3	2	2	3	3	3	3	2	2	2	3	3	3	2	4384000	5040300	14950000	11390000	4697100	4954800	4951000	4307900	3984700	4609900	5159500	7944500	7380500	4554200	303940	156930	192330	576060	566580	910670	563380	659810	633230	594060	506240	648760	2892300	308100	4384000	5040300	14950000	11390000	4697100
P59941	Sirt6	NAD-dependent protein deacetylase sirtuin-6	0	0	0	0	1	0	1	0	1	0	2	1	1	1	0	0	0	0	0	0	0	0	0	0	7770700	0	0	0	0	0	0	0	283870	0	258310	0	755870	0	1037100	287950	1623500	210580	1	1	1	1	1.40922e+06
P59997	Kdm2a	Lysine-specific demethylase 2A	2	2	2	3	2	4	5	4	3	3	4	3	3	3	5875500	6007700	11480000	25218000	12959000	10776000	15443000	8617200	11685000	20535000	20022000	18571000	15615000	14622000	122370	117990	98767	613120	484420	1280100	930760	457060	882460	1386400	1131000	741010	3010200	1313000	5875500	6007700	11480000	25218000	12959000
P59999	Arpc4	Actin-related protein 2/3 complex subunit 4	6	4	5	5	6	7	5	7	7	7	6	5	6	7	221840000	235870000	238650000	238140000	167370000	182270000	214400000	180160000	262030000	170790000	156220000	181990000	147400000	179540000	39426000	40373000	18589000	37047000	80732000	97862000	62488000	83423000	147590000	89407000	41806000	44193000	221900000	82742000	221840000	235870000	238650000	238140000	167370000
P60060	Sec61g	Protein transport protein Sec61 subunit gamma	2	2	2	2	2	2	2	2	2	2	2	2	2	2	23763000	23120000	10682000	22447000	29632000	32340000	25137000	43566000	33754000	17388000	33279000	20484000	31644000	33093000	15448000	13354000	3337800	12083000	41520000	49830000	31058000	53424000	43922000	19230000	26280000	13280000	121500000	47180000	23763000	23120000	10682000	22447000	29632000
P60122	Ruvbl1	RuvB-like 1	15	12	11	14	16	14	18	16	13	19	18	18	16	18	245310000	280680000	139600000	294140000	193890000	214070000	341930000	379740000	368550000	266430000	445890000	330960000	236690000	314100000	23098000	20471000	7940600	20464000	37501000	39770000	43635000	64325000	68910000	39763000	61127000	28292000	133620000	54441000	245310000	280680000	139600000	294140000	193890000
P60229	Eif3e	Eukaryotic translation initiation factor 3 subunit E	16	15	18	16	20	19	18	16	17	18	19	16	17	18	137610000	117150000	190300000	139050000	158520000	169960000	158330000	197220000	154570000	153580000	177620000	188100000	186540000	185730000	9326000	8051500	6139900	7747100	27252000	25772000	19611000	25339000	26564000	19120000	18269000	14778000	75503000	23058000	137610000	117150000	190300000	139050000	158520000
P60335	Pcbp1	Poly(rC)-binding protein 1	13	12	11	13	13	13	13	13	12	13	13	13	13	13	565450000	735420000	620990000	1142500000	1091200000	1392500000	953060000	1181500000	962320000	709410000	1385200000	1193500000	1156900000	1200000000	60092000	73423000	38818000	103920000	265840000	346400000	169420000	258060000	289640000	131190000	193610000	147250000	965580000	290730000	565450000	735420000	620990000	1142500000	1091200000
P60605	Ube2g2	Ubiquitin-conjugating enzyme E2 G2	2	0	2	3	2	4	2	3	0	1	4	3	4	3	0	0	0	21790000	0	17424000	0	15810000	0	0	19886000	20693000	21635000	17514000	1807900	0	1815900	5488300	7120100	20292000	2907800	8813900	0	2041000	14326000	7027000	56187000	10968000	1.97392e+07	1	4.27455e+07	7.46925e+07	3.53465e+07
P60670	Nploc4	Nuclear protein localization protein 4 homolog	6	4	5	5	8	8	5	4	5	4	7	7	11	9	27854000	31358000	33430000	31864000	66788000	53824000	41594000	45796000	30839000	27452000	34833000	33357000	58505000	67995000	1692400	1212600	1152900	1283700	9098900	10005000	2760000	5634400	4311400	2069700	2863700	2130100	31495000	11000000	27854000	31358000	33430000	31864000	66788000
P60710	Actb	Actin, cytoplasmic 1;Actin, cytoplasmic 1, N-terminally processed	13	12	12	12	13	12	15	15	13	12	13	13	11	12	13300000000	15100000000	5120300000	9047500000	10600000000	13300000000	13400000000	12900000000	12200000000	7593500000	11100000000	9576200000	9984900000	9560000000	1316900000	1491800000	401320000	807810000	2086800000	2689600000	1980000000	2595200000	2690600000	1485300000	1611700000	1230800000	5092700000	1896800000	13300000000	15100000000	5120300000	9047500000	10600000000
P60762	Morf4l1	Mortality factor 4-like protein 1	4	4	3	1	5	3	4	7	5	1	6	7	5	4	19896000	18462000	11836000	0	36960000	18540000	21343000	25308000	31233000	0	39087000	35456000	25001000	23650000	2118600	1968400	605240	397610	9165400	4177100	2713500	8430100	7892700	969550	7318700	5443600	18810000	5091700	2.31316e+07	2.39609e+07	1.42471e+07	5.41124e+06	4.55e+07
P60766;Q8R527;Q9ER71	Cdc42	Cell division control protein 42 homolog	8	8	10	9	9	8	10	10	10	9	9	9	9	10	144760000	125370000	213220000	188450000	155690000	158160000	102790000	119870000	98832000	141560000	147560000	142010000	151000000	119390000	24083000	23282000	22447000	31182000	71195000	73101000	40065000	69892000	49264000	36791000	53090000	33905000	202060000	57226000	144760000	125370000	213220000	188450000	155690000
P60824	Cirbp	Cold-inducible RNA-binding protein	3	3	3	3	3	3	3	4	4	3	3	3	3	3	83402000	85420000	51433000	83174000	32928000	47930000	94992000	119170000	89698000	93083000	57765000	53117000	48036000	50273000	17208000	16133000	5860200	11707000	13519000	18337000	27458000	46712000	40498000	34704000	12879000	9804300	54711000	18506000	83402000	85420000	51433000	83174000	32928000
P60840	Ensa	Alpha-endosulfine	2	0	0	1	1	1	3	2	1	3	1	1	2	2	23549000	0	0	0	0	0	20267000	19270000	0	24691000	0	0	18715000	15664000	2069000	0	0	1394300	2173500	2504200	8421300	4655500	4405800	18022000	1105200	1081100	27685000	2589000	2.259e+07	1	1	1.89756e+07	1.079e+07
P60843	Eif4a1	Eukaryotic initiation factor 4A-I	27	24	24	25	29	26	27	24	23	20	23	26	25	27	1288500000	950930000	1210000000	995270000	1462600000	1448200000	1277200000	1097800000	1130300000	1304100000	1517600000	1674800000	1432300000	1423500000	101290000	73068000	35623000	71614000	293380000	288660000	213590000	219120000	209040000	161510000	191280000	145600000	700850000	309910000	1288500000	950930000	1210000000	995270000	1462600000
P60867	Rps20	40S ribosomal protein S20	5	5	5	5	5	5	5	5	5	5	5	5	5	5	354630000	329940000	402080000	330640000	440920000	391250000	328760000	272680000	324480000	478440000	333490000	382700000	451420000	313120000	114400000	120900000	65941000	102560000	345680000	326610000	169160000	233390000	498730000	238130000	178220000	159230000	1150000000	249210000	354630000	329940000	402080000	330640000	440920000
P60898	Polr2i	DNA-directed RNA polymerase II subunit RPB9	3	3	4	2	4	4	3	3	3	2	3	2	3	3	11784000	12046000	6460500	0	12541000	14175000	0	26891000	10735000	0	21314000	21267000	11576000	0	4986400	2983300	886280	2056000	7706600	8365300	2559700	12248000	5686500	4058700	6262800	4377200	18943000	4211400	5.44431e+07	3.63151e+07	2.08627e+07	2.7981e+07	3.82581e+07
P60904	Dnajc5	DnaJ homolog subfamily C member 5	2	2	2	2	1	2	2	2	2	2	2	2	2	2	0	0	0	11778000	0	10465000	0	5063700	6031500	12598000	0	0	7516600	6831800	1952700	3210700	1807200	2514700	7302300	8558200	2236600	2684500	3259900	5401200	1317200	2190800	12354000	3663800	2.13202e+07	3.90832e+07	4.25407e+07	3.42236e+07	3.6251e+07
P61021	Rab5b	Ras-related protein Rab-5B	2	2	2	2	4	2	2	3	2	2	2	1	3	3	18593000	16775000	7026500	24083000	20257000	26598000	20323000	23005000	18444000	10893000	15554000	0	18488000	18702000	3552100	3965300	575530	4058200	11271000	10959000	6650600	12720000	6220200	4021400	4352000	1335500	23483000	7141500	3.8783e+07	4.82688e+07	1.35477e+07	5.52297e+07	5.59529e+07
P61022	Chp1	Calcineurin B homologous protein 1	4	4	3	5	3	4	4	5	3	5	4	4	5	4	30997000	43101000	20706000	55910000	25028000	27667000	33666000	32519000	68183000	25628000	32120000	36169000	35513000	28926000	5607300	8291400	1913100	8073200	9796900	11793000	12486000	16440000	22953000	9289100	7993300	6368300	51062000	11331000	30997000	43101000	20706000	55910000	25028000
P61027;Q8K386	Rab10	Ras-related protein Rab-10	9	9	8	9	9	9	9	8	8	10	10	10	11	8	200450000	184240000	355710000	264290000	224500000	219210000	154060000	173800000	172880000	183480000	175250000	202490000	205260000	221330000	24253000	27341000	20003000	31484000	76394000	83269000	37486000	62899000	79156000	36854000	47691000	37935000	236130000	85644000	200450000	184240000	355710000	264290000	224500000
P61028	Rab8b	Ras-related protein Rab-8B	1	2	0	0	0	0	1	0	1	0	0	0	0	0	0	9951000	0	0	0	0	0	0	0	0	0	0	0	0	126130	1518000	0	0	0	0	2504300	0	103750	0	0	0	0	0	1.37713e+06	1.84783e+07	1	1	1
P61079;P62838;Q6ZWY6	Ube2d3;Ube2d2	Ubiquitin-conjugating enzyme E2 D3;Ubiquitin-conjugating enzyme E2 D2	3	2	4	4	3	2	3	4	3	3	4	4	3	4	75266000	58838000	63494000	74735000	72285000	96282000	65779000	102720000	50510000	53926000	126910000	85467000	73471000	60058000	31473000	7536000	31863000	27974000	44849000	50451000	51820000	125110000	86843000	56222000	78931000	46211000	270000000	35197000	75266000	58838000	63494000	74735000	72285000
P61082	Ube2m	NEDD8-conjugating enzyme Ubc12	7	6	5	6	4	3	5	5	5	5	5	5	5	6	68965000	44217000	107610000	39236000	55165000	23594000	42110000	31676000	45726000	56799000	45286000	37316000	57586000	49752000	11252000	8073200	8259600	5506100	21905000	4431200	12220000	16653000	25623000	17817000	12335000	8310800	89748000	25266000	68965000	44217000	107610000	39236000	55165000
P61087	Ube2k	Ubiquitin-conjugating enzyme E2 K	9	7	7	7	9	8	8	10	8	7	8	9	9	8	72414000	83725000	126870000	85069000	102160000	123240000	84228000	115350000	91583000	72964000	112790000	120880000	127400000	94024000	13100000	11719000	7815800	10900000	41099000	51549000	23275000	43329000	33057000	21001000	25525000	20949000	103680000	24314000	72414000	83725000	126870000	85069000	102160000
P61089;Q9CQ37	Ube2n	Ubiquitin-conjugating enzyme E2 N	8	6	5	7	7	8	8	8	6	8	8	7	6	8	372060000	437460000	252030000	430880000	419520000	532210000	465250000	411330000	467350000	281510000	450780000	416140000	573900000	455580000	69465000	94915000	28119000	65488000	186330000	212210000	143410000	201940000	216690000	84206000	125270000	82428000	576380000	144000000	372060000	437460000	252030000	430880000	419520000
P61161	Actr2	Actin-related protein 2	12	12	8	9	13	11	11	13	10	10	10	10	11	9	220650000	231260000	213070000	193630000	205920000	192690000	231680000	211440000	219100000	204220000	163190000	184070000	244070000	195620000	34177000	33251000	13835000	24315000	69373000	66339000	58300000	71319000	82496000	50694000	31446000	22726000	200990000	57837000	220650000	231260000	213070000	193630000	205920000
P61164	Actr1a	Alpha-centractin	9	8	8	8	9	8	8	9	9	10	12	11	11	10	151510000	136230000	64468000	126740000	151030000	184380000	179400000	241630000	138380000	164470000	230560000	139470000	162940000	160750000	15248000	12990000	4394700	8091100	31112000	34573000	26554000	45693000	39020000	24716000	29164000	15207000	92558000	31042000	151510000	136230000	64468000	126740000	151030000
P61202	Cops2	COP9 signalosome complex subunit 2	11	10	10	12	12	12	13	14	11	13	12	13	13	16	79632000	107700000	62446000	93352000	90299000	91284000	98185000	91126000	117510000	124050000	96547000	92369000	110950000	99248000	7720300	7191400	2034300	6689300	23098000	18314000	15399000	18826000	18098000	18622000	11272000	9059600	76317000	22415000	79632000	107700000	62446000	93352000	90299000
P61211	Arl1	ADP-ribosylation factor-like protein 1	5	5	4	4	5	7	5	5	4	5	6	5	6	5	40800000	36004000	23878000	37825000	85389000	83040000	34942000	46123000	82997000	42418000	66942000	47111000	65612000	82977000	8461200	7039900	2096400	6394900	37992000	43396000	14065000	20524000	41092000	16535000	16714000	9414200	91913000	41268000	40800000	36004000	23878000	37825000	85389000
P61222	Abce1	ATP-binding cassette sub-family E member 1	12	9	9	9	13	13	14	13	15	14	16	14	18	15	100290000	65718000	56580000	83356000	124710000	107120000	119080000	127070000	85034000	94350000	123320000	128890000	122950000	143580000	5750900	2965400	1750200	3779300	16559000	15657000	11502000	17546000	15482000	11105000	11504000	9561000	49469000	17254000	100290000	65718000	56580000	83356000	124710000
P61255	Rpl26	60S ribosomal protein L26	6	4	5	4	6	5	5	6	5	6	5	5	7	7	183300000	120240000	393780000	129330000	162380000	153760000	131560000	120180000	135520000	242440000	128530000	173390000	138800000	185420000	45328000	26432000	55549000	30751000	109420000	83378000	57829000	194640000	151540000	116020000	47694000	54386000	288070000	131080000	183300000	120240000	393780000	129330000	162380000
P61290	Psme3	Proteasome activator complex subunit 3	8	5	6	8	8	9	8	9	8	8	10	9	9	8	37794000	44207000	28281000	80654000	87411000	97451000	54463000	62463000	60933000	44714000	140580000	118330000	101530000	105960000	4186600	3643500	3087100	8592400	28574000	33113000	10738000	18950000	19625000	8746100	27490000	17522000	123970000	36982000	37794000	44207000	28281000	80654000	87411000
P61327;Q9CQL1	Magoh;Magohb	Protein mago nashi homolog;Protein mago nashi homolog 2	6	6	8	7	5	6	8	6	6	6	8	9	7	5	68805000	70034000	65183000	73743000	67117000	68396000	72188000	110060000	90844000	78158000	107370000	75786000	84721000	65189000	7201600	8418900	6521300	12616000	25732000	35385000	14863000	47944000	43768000	31719000	32021000	16249000	92529000	27669000	68805000	70034000	65183000	73743000	67117000
P61358	Rpl27	60S ribosomal protein L27	6	6	5	5	6	6	6	7	7	5	7	6	7	7	325800000	210440000	296460000	261540000	475870000	339320000	299890000	305940000	340010000	470760000	340760000	438940000	351600000	406150000	103990000	62831000	59518000	63966000	306680000	243950000	171740000	211860000	266020000	116830000	162580000	151210000	810710000	306060000	325800000	210440000	296460000	261540000	475870000
P61458	Pcbd1	Pterin-4-alpha-carbinolamine dehydratase	3	1	1	1	0	0	2	2	2	2	1	1	0	0	11345000	0	0	0	0	0	0	0	4326600	6848300	0	0	0	0	3476500	242240	429530	0	0	0	1173300	1658700	2092000	2986300	524240	614500	0	0	3.79575e+07	2.94874e+06	1.0111e+07	1	1
P61514	Rpl37a	60S ribosomal protein L37a	4	4	4	3	4	4	2	2	3	3	4	3	4	4	25287000	18672000	37946000	15581000	32324000	37133000	24606000	24845000	26868000	34400000	30076000	32683000	38573000	34582000	11067000	7405600	11725000	5450200	33905000	31760000	17983000	22427000	23454000	25083000	22364000	19869000	119890000	38916000	25287000	18672000	37946000	15581000	32324000
P61600	Naa20	N-alpha-acetyltransferase 20	1	1	0	1	1	2	1	0	0	1	1	1	3	1	0	0	0	0	0	0	0	0	0	0	0	0	16052000	0	840500	1794300	0	221050	5049600	7481800	3464600	0	0	0	3115800	1705800	21535000	4337700	9.17685e+06	2.18416e+07	1	3.00836e+06	2.50679e+07
P61620;Q9JLR1	Sec61a1	Protein transport protein Sec61 subunit alpha isoform 1	6	5	4	3	7	5	4	6	5	5	4	5	6	7	29537000	25737000	58739000	24681000	30622000	29338000	20555000	28013000	31789000	37148000	29819000	19297000	33294000	31524000	1953200	844020	1255000	2853700	12366000	16291000	1201200	13189000	2499000	3513500	6701100	4890000	33795000	12198000	29537000	25737000	58739000	24681000	30622000
P61750	Arf4	ADP-ribosylation factor 4	3	3	3	3	3	3	3	3	3	3	3	3	3	3	46816000	32663000	30612000	32498000	111770000	85320000	44319000	38350000	39678000	27732000	32966000	38986000	34953000	96488000	8592900	4579800	4143600	5664500	85957000	51543000	14188000	19948000	20447000	10912000	11245000	9812500	57670000	57703000	46816000	32663000	30612000	32498000	111770000
P61759	Vbp1	Prefoldin subunit 3	4	4	4	3	6	4	4	3	4	4	4	4	5	5	33919000	34756000	23742000	32822000	33328000	33000000	34146000	47680000	23475000	25690000	39031000	31125000	25611000	29608000	3776700	3687500	1462900	1454500	12712000	14410000	4706100	12965000	9904200	6621900	6932800	2806200	12499000	11130000	33919000	34756000	23742000	32822000	33328000
P61804	Dad1	Dolichyl-diphosphooligosaccharide--protein glycosyltransferase subunit DAD1	3	3	2	2	3	3	2	3	3	3	3	2	3	3	48213000	54505000	88394000	97560000	66101000	75344000	73746000	78983000	78975000	58189000	54828000	72281000	82575000	94745000	21651000	24131000	18442000	30685000	61530000	72470000	53589000	68937000	76177000	40719000	29676000	26474000	239880000	79537000	48213000	54505000	88394000	97560000	66101000
P61922	Abat	4-aminobutyrate aminotransferase, mitochondrial	9	8	0	0	0	0	10	12	10	12	0	0	0	0	73114000	77537000	0	0	0	0	92522000	92667000	62336000	97990000	0	0	0	0	3346600	3369400	0	0	0	0	8772500	14307000	11159000	12114000	0	0	0	0	3.65392e+07	4.1015e+07	1	1	1
P61924	Copz1	Coatomer subunit zeta-1	6	5	4	6	5	6	6	5	5	6	6	6	6	6	41252000	43361000	33187000	62929000	72676000	97613000	76180000	78818000	77160000	46545000	74336000	66961000	81798000	102480000	21080000	17082000	11958000	21808000	35236000	89892000	34465000	61037000	65991000	33990000	39808000	34191000	195070000	55703000	41252000	43361000	33187000	62929000	72676000
P61957;Q9Z172	Sumo2;Sumo3	Small ubiquitin-related modifier 2;Small ubiquitin-related modifier 3	1	2	1	1	1	2	1	1	1	1	1	1	2	1	0	49635000	0	0	0	42246000	0	0	0	0	0	0	29044000	0	61932000	44881000	82017000	32920000	57881000	66009000	66794000	71737000	99157000	116430000	35328000	46529000	288640000	45545000	6.76193e+08	5.46327e+08	1.93065e+09	4.48022e+08	2.8734e+08
P61961	Ufm1	Ubiquitin-fold modifier 1	3	2	2	3	4	4	4	4	3	4	4	3	3	4	67154000	53035000	59602000	84183000	71531000	86197000	75358000	69011000	59902000	44498000	73929000	57097000	100790000	72703000	29234000	21801000	1909900	33046000	82448000	106320000	60272000	75498000	71419000	44426000	54233000	30081000	266190000	85652000	67154000	53035000	59602000	84183000	71531000
P61963	Dcaf7	DDB1- and CUL4-associated factor 7	1	0	1	0	0	0	0	1	1	1	0	2	0	0	0	0	0	0	0	0	0	0	0	4109000	0	0	0	0	300010	0	119650	0	0	0	0	1941700	2305100	891570	0	446780	0	0	3.27561e+06	1	2.81651e+06	1	1
P61965	Wdr5	WD repeat-containing protein 5	2	3	3	2	2	3	5	4	4	4	4	3	5	4	0	16901000	19301000	16993000	21168000	12825000	19448000	18794000	13784000	20817000	22762000	24248000	16958000	17833000	1182100	2031700	945920	1583100	3758900	2984100	5097300	3211900	6317400	2423500	5258800	3399800	14739000	2848300	1.29065e+07	2.47315e+07	2.22666e+07	2.15451e+07	1.86604e+07
P61967	Ap1s1	AP-1 complex subunit sigma-1A	1	2	2	2	3	2	2	2	2	2	2	3	3	3	0	15153000	41146000	28080000	27061000	31420000	19624000	19610000	17446000	13465000	26525000	36618000	28404000	28509000	1060600	2480900	5210500	4974400	10723000	16062000	4859300	6397100	6325800	3766000	7931300	6380500	30915000	10314000	1.158e+07	3.01995e+07	1.22653e+08	6.76987e+07	5.32325e+07
P61971	Nutf2	Nuclear transport factor 2	4	4	5	5	6	5	5	5	5	5	5	4	6	6	183820000	144560000	89113000	223130000	142310000	165890000	210480000	278070000	197370000	141330000	215420000	188550000	172300000	166150000	56343000	37544000	17273000	49592000	84720000	95934000	96463000	113250000	102310000	72353000	83909000	51963000	331450000	99157000	183820000	144560000	89113000	223130000	142310000
P61979	Hnrnpk	Heterogeneous nuclear ribonucleoprotein K	21	19	20	21	20	22	21	22	22	23	22	21	20	21	2412900000	2172800000	2052700000	2273400000	2026700000	2259100000	2548100000	2086100000	2069100000	2316600000	2353600000	2338600000	2240600000	2111900000	151280000	156240000	64941000	148410000	364220000	446190000	359190000	351590000	487710000	268110000	349110000	204080000	1284200000	393860000	2412900000	2172800000	2052700000	2273400000	2026700000
P61982	Ywhag	14-3-3 protein gamma;14-3-3 protein gamma, N-terminally processed	12	10	9	8	12	11	8	11	10	11	10	8	11	12	312340000	239930000	312190000	154290000	382240000	352970000	205360000	227320000	163450000	215510000	181790000	127730000	282100000	286680000	38846000	23258000	9031600	8224800	150990000	102950000	34825000	72541000	32178000	35425000	29930000	13924000	210630000	100150000	312340000	239930000	312190000	154290000	382240000
P62046	Lrch1	Leucine-rich repeat and calponin homology domain-containing protein 1	5	6	2	6	1	2	5	6	5	6	4	5	1	3	20607000	24369000	8211600	20538000	0	7494600	26237000	26662000	40087000	21484000	14849000	14291000	0	7462600	1269100	1452900	135720	1111100	161530	325930	2049800	2732400	5541400	2433200	1007900	878200	0	683360	1.38564e+07	1.76859e+07	3.19479e+06	1.51214e+07	801888
P62073	Timm10	Mitochondrial import inner membrane translocase subunit Tim10	1	0	1	1	0	1	2	1	1	0	1	0	0	1	0	0	0	0	0	0	3958200	0	0	0	0	0	0	0	161060	0	745760	750550	0	1401500	1688000	169230	176030	0	976660	0	0	2803100	1.7585e+06	1	1.75549e+07	1.02145e+07	1
P62075	Timm13	Mitochondrial import inner membrane translocase subunit Tim13	4	3	5	5	5	5	4	5	4	3	4	4	4	4	136770000	152950000	166540000	112370000	76113000	82385000	121390000	113060000	103720000	103600000	164200000	160150000	98414000	88833000	46205000	50086000	21098000	29217000	63151000	81283000	66613000	115120000	100290000	61640000	101650000	56992000	207270000	71282000	136770000	152950000	166540000	112370000	76113000
P62077	Timm8b	Mitochondrial import inner membrane translocase subunit Tim8 B	4	2	4	4	4	3	3	3	3	2	4	3	3	4	9308100	10045000	32726000	14044000	10058000	12140000	8564400	10427000	9238400	10915000	12513000	11676000	16308000	9507800	2740200	2146100	3509800	4596300	7053300	8971500	4957200	8628200	5543100	5995600	6891500	4083200	34046000	8850500	9308100	10045000	32726000	14044000	10058000
P62082	Rps7	40S ribosomal protein S7	7	7	8	9	8	9	11	9	9	9	9	7	10	8	288550000	239000000	295340000	252630000	430330000	367790000	281130000	264310000	218530000	275900000	409170000	325690000	350200000	434030000	51040000	38885000	18973000	41939000	185650000	169690000	92078000	108580000	80469000	79171000	130350000	58133000	460370000	190600000	288550000	239000000	295340000	252630000	430330000
P62137	Ppp1ca	Serine/threonine-protein phosphatase PP1-alpha catalytic subunit	17	17	15	18	19	18	17	16	15	15	18	17	17	17	489200000	505260000	255240000	461960000	461090000	497630000	471820000	561070000	417180000	385510000	537200000	402690000	411670000	447740000	50880000	53348000	13959000	39348000	101890000	118500000	83684000	125630000	119320000	71415000	72058000	45137000	291370000	100630000	489200000	505260000	255240000	461960000	461090000
P62141	Ppp1cb	Serine/threonine-protein phosphatase PP1-beta catalytic subunit	6	5	4	4	5	5	5	5	5	5	5	4	5	5	123070000	141350000	84512000	104210000	49842000	52408000	100040000	81681000	87595000	90228000	88416000	89579000	64578000	64410000	15654000	17276000	4807800	10342000	15571000	13810000	18943000	9478200	9668400	18200000	15736000	11355000	50082000	15342000	123070000	141350000	84512000	104210000	49842000
P62192	Psmc1	26S protease regulatory subunit 4	18	14	14	16	18	17	18	16	17	18	16	17	19	20	199710000	209470000	130310000	213900000	276450000	259310000	234310000	285880000	239840000	196070000	271050000	274330000	275300000	285150000	13753000	15017000	5461800	13323000	44364000	46235000	30786000	44824000	43454000	20857000	28783000	21096000	128740000	53255000	199710000	209470000	130310000	213900000	276450000
P62196	Psmc5	26S protease regulatory subunit 8	19	19	20	21	23	19	24	22	19	22	22	22	22	23	163990000	179610000	142560000	217470000	231350000	232140000	206270000	223770000	245080000	213750000	282550000	269480000	208930000	242420000	12523000	12607000	6623100	14022000	46461000	49898000	28028000	37119000	40999000	28816000	33558000	22203000	124120000	44872000	163990000	179610000	142560000	217470000	231350000
P62204;P20801	Calm1	Calmodulin	10	10	7	9	9	11	11	11	11	10	10	10	9	9	1699800000	1130000000	877830000	1648400000	916980000	804070000	1134600000	831900000	945070000	1020000000	908750000	1349100000	677440000	879880000	337590000	225080000	122940000	265310000	450760000	377070000	380560000	492620000	496870000	318660000	242220000	295010000	839390000	415190000	1699800000	1130000000	877830000	1648400000	916980000
P62242	Rps8	40S ribosomal protein S8	12	12	11	13	15	14	15	13	14	15	12	13	14	13	1121200000	906860000	1386700000	1170600000	1263800000	1285500000	1258600000	1291500000	1317200000	1345900000	1493100000	1701200000	1320000000	1434400000	183910000	178650000	133840000	188580000	608900000	605860000	468290000	644270000	729180000	419600000	491270000	380670000	1666900000	698750000	1121200000	906860000	1386700000	1170600000	1263800000
P62245	Rps15a	40S ribosomal protein S15a	6	4	5	8	8	8	8	7	6	6	8	8	7	7	242200000	246410000	455480000	289380000	339720000	302480000	385010000	315110000	420480000	315780000	375460000	438530000	361280000	408140000	49254000	47493000	50497000	56704000	179380000	177720000	160890000	160540000	270230000	145280000	130540000	113530000	527320000	207230000	242200000	246410000	455480000	289380000	339720000
P62254	Ube2g1	Ubiquitin-conjugating enzyme E2 G1	3	1	2	3	3	3	2	3	3	3	3	3	3	1	10811000	0	7015800	11645000	10553000	12695000	0	11811000	0	0	19973000	10824000	0	0	3050100	0	569980	2592200	4315600	6495200	2239500	5131200	3067000	1980600	6729900	3306800	13194000	3565000	3.3302e+07	1	1.34171e+07	3.52783e+07	2.1424e+07
P62257	Ube2h	Ubiquitin-conjugating enzyme E2 H	2	2	4	3	3	2	2	3	2	2	3	4	3	1	0	0	19346000	24743000	11133000	0	0	13694000	0	0	19260000	23121000	0	0	1164300	1846800	2481000	5159600	6205300	3126300	2562700	5027300	4212600	3344900	8613700	7914900	15663000	2802300	1.27122e+07	2.24807e+07	5.84017e+07	7.02191e+07	3.08051e+07
P62259	Ywhae	14-3-3 protein epsilon	21	19	19	22	23	21	24	21	20	19	25	18	25	21	2379700000	1890000000	4551500000	2272300000	1988700000	2021800000	1695100000	1514800000	1378600000	1891300000	1959300000	2103200000	1673900000	1649600000	311690000	224040000	150670000	193740000	518980000	543720000	321290000	570180000	484370000	334360000	348250000	231560000	1099300000	441020000	2379700000	1890000000	4551500000	2272300000	1988700000
P62264	Rps14	40S ribosomal protein S14	8	6	6	7	9	9	9	8	8	8	8	9	9	9	241640000	261950000	476600000	288790000	334830000	343180000	318540000	220280000	243210000	340570000	329660000	424790000	302260000	308950000	106760000	95092000	82625000	89565000	372120000	388870000	239250000	326980000	301680000	334800000	243020000	208510000	934560000	317260000	241640000	261950000	476600000	288790000	334830000
P62267	Rps23	40S ribosomal protein S23	5	5	5	5	6	5	6	4	4	5	6	5	6	6	127920000	106860000	113050000	107260000	154230000	139130000	87101000	116590000	128010000	206560000	170120000	194660000	125780000	151610000	32339000	27255000	11033000	30920000	109630000	100590000	54926000	80296000	174910000	53992000	80550000	56144000	286310000	129430000	127920000	106860000	113050000	107260000	154230000
P62270	Rps18	40S ribosomal protein S18	8	7	8	9	9	7	9	10	11	8	8	9	10	9	353420000	324770000	765460000	381910000	487830000	440200000	387420000	336880000	402550000	482030000	372290000	501110000	475320000	457790000	69119000	64098000	57012000	66480000	170690000	190650000	142290000	178140000	246290000	130280000	153130000	127310000	690700000	242870000	353420000	324770000	765460000	381910000	487830000
P62274	Rps29	40S ribosomal protein S29	2	2	2	2	2	2	2	2	2	2	2	2	2	2	17970000	13821000	23099000	11264000	17288000	16348000	9813100	8190000	7967300	26038000	12498000	12949000	15501000	14659000	17671000	13047000	14030000	9474100	56546000	53023000	14519000	14985000	16250000	49957000	16401000	13262000	114240000	36859000	17970000	13821000	23099000	11264000	17288000
P62281	Rps11	40S ribosomal protein S11	10	8	10	10	10	10	12	13	12	12	12	11	12	12	197760000	147590000	379200000	164290000	196190000	178110000	162040000	135680000	152360000	272990000	173960000	200910000	201490000	182110000	34847000	23649000	18240000	22711000	86903000	94398000	60161000	71235000	82644000	64015000	64608000	49485000	283670000	98706000	197760000	147590000	379200000	164290000	196190000
P62301	Rps13	40S ribosomal protein S13	9	7	9	10	10	11	10	9	8	8	9	10	6	9	472590000	456780000	667700000	529380000	590850000	551840000	641420000	486030000	707820000	610460000	845860000	701470000	777990000	681430000	97778000	92141000	56268000	89299000	307210000	333030000	199230000	256290000	371230000	173120000	255250000	155230000	859950000	346350000	472590000	456780000	667700000	529380000	590850000
P62305	Snrpe	Small nuclear ribonucleoprotein E	1	2	3	2	2	3	2	3	2	3	3	3	3	3	0	74179000	70286000	129870000	155110000	165970000	174460000	158360000	131750000	123560000	239600000	142680000	133220000	0	38467000	37978000	20501000	58529000	155220000	173490000	115830000	171370000	154050000	84184000	161840000	80068000	433190000	139150000	4.19995e+08	4.62298e+08	4.82585e+08	7.96545e+08	7.70563e+08
P62307	Snrpf	Small nuclear ribonucleoprotein F	3	2	3	3	2	4	3	2	4	2	4	4	4	4	7002700	6611800	26561000	8031100	5177300	7369000	7517700	6175500	8579200	6910400	5384200	7568600	5699100	6267100	3236000	1227500	6260100	2646600	2219900	13347000	4712200	2317600	9246400	2545600	4024300	9627300	20524000	6425700	7002700	6611800	26561000	8031100	5177300
P62309	Snrpg	Small nuclear ribonucleoprotein G	3	2	3	1	3	3	3	3	2	3	3	2	3	3	51057000	32824000	49519000	0	82455000	97589000	52132000	123810000	97993000	82586000	101450000	100970000	118920000	107240000	31919000	23260000	10397000	44587000	102880000	117550000	91343000	206520000	166340000	82379000	103010000	53797000	354310000	121900000	3.48502e+08	2.83139e+08	2.44741e+08	6.06803e+08	5.1073e+08
P62311	Lsm3	U6 snRNA-associated Sm-like protein LSm3	3	3	3	3	3	3	3	3	3	3	3	3	2	3	63223000	81609000	62569000	89440000	51674000	69008000	98761000	101980000	90135000	59143000	98937000	91708000	67770000	68194000	41489000	48805000	24135000	48199000	70906000	90578000	98141000	138120000	141060000	66660000	79471000	63836000	242610000	94057000	63223000	81609000	62569000	89440000	51674000
P62313	Lsm6	U6 snRNA-associated Sm-like protein LSm6	4	4	4	4	2	2	5	3	3	5	4	4	4	4	20774000	19572000	46595000	28520000	23355000	0	22215000	23641000	25348000	41550000	21537000	22761000	27626000	14601000	8415500	8363900	9977200	8929600	8417500	13943000	17587000	17462000	21339000	22579000	12434000	11078000	62694000	11831000	9.18831e+07	1.01812e+08	2.34859e+08	1.21527e+08	4.17872e+07
P62315	Snrpd1	Small nuclear ribonucleoprotein Sm D1	5	4	4	4	4	5	4	5	5	5	5	5	4	5	148930000	115590000	107760000	136680000	165190000	149060000	148230000	184560000	171300000	166850000	198470000	184350000	185280000	222300000	70237000	48091000	26099000	56734000	165250000	165200000	117190000	197210000	171400000	132320000	146830000	96949000	432370000	223880000	148930000	115590000	107760000	136680000	165190000
P62317	Snrpd2	Small nuclear ribonucleoprotein Sm D2	7	7	8	8	7	7	8	6	7	8	8	8	6	5	186340000	184900000	474690000	204220000	157480000	153310000	192610000	161100000	175780000	214150000	175180000	208890000	196920000	196090000	41593000	47272000	42854000	44172000	89510000	103100000	91472000	118870000	163710000	99397000	90018000	67242000	303230000	98578000	186340000	184900000	474690000	204220000	157480000
P62320	Snrpd3	Small nuclear ribonucleoprotein Sm D3	4	4	4	4	4	4	4	5	4	4	4	5	5	5	154550000	134900000	173230000	135860000	122470000	180330000	128930000	145820000	189570000	178600000	266640000	177550000	158970000	188930000	40135000	33004000	39060000	41015000	88470000	115390000	77437000	95134000	130800000	71059000	105370000	63482000	338830000	133870000	154550000	134900000	173230000	135860000	122470000
P62322	Lsm5	U6 snRNA-associated Sm-like protein LSm5	1	1	0	1	2	2	2	2	1	2	2	2	2	2	0	39868000	0	48070000	27950000	37437000	51185000	39645000	26686000	23778000	61975000	51485000	32961000	39012000	11946000	23976000	0	24376000	38183000	50962000	53873000	68957000	37166000	18743000	46812000	31571000	155080000	53139000	1.3043e+08	2.91855e+08	1	3.31743e+08	1.89553e+08
P62331	Arf6	ADP-ribosylation factor 6	6	5	6	5	6	5	5	4	5	4	5	5	5	5	50773000	61267000	32100000	75625000	72382000	79231000	58612000	69562000	49117000	41035000	105320000	57620000	79059000	78476000	14918000	13497000	6683800	14092000	46246000	44011000	22693000	24593000	19605000	14766000	31141000	15532000	114880000	37614000	50773000	61267000	32100000	75625000	72382000
P62334	Psmc6	26S protease regulatory subunit 10B	15	16	16	17	15	16	18	15	16	17	18	16	18	16	199710000	190900000	190060000	240230000	270370000	298580000	284380000	286570000	261330000	220730000	314560000	272690000	306140000	282400000	19041000	16530000	8227900	18735000	53930000	59116000	41962000	59136000	55852000	30418000	38418000	25315000	181160000	49733000	199710000	190900000	190060000	240230000	270370000
P62484	Abi2	Abl interactor 2	1	1	0	0	2	0	2	2	1	2	0	0	0	1	0	0	0	0	0	0	0	3691700	0	0	0	0	0	0	209690	87868	0	0	461250	0	731760	800820	161130	1013700	0	0	0	458240	2.28946e+06	1.0696e+06	1	1	2.2898e+06
P62488	Polr2g	DNA-directed RNA polymerase II subunit RPB7	2	2	3	2	2	3	3	3	2	2	3	2	3	2	9932100	13667000	16391000	15180000	10100000	11263000	15197000	11612000	15905000	13276000	13189000	19406000	12283000	11570000	982820	1602800	1784300	2260900	4076400	5128500	5166900	5191900	6933000	4140500	4069800	3870500	17641000	4684400	9932100	13667000	16391000	15180000	10100000
P62500;Q9EQN3	Tsc22d1	TSC22 domain family protein 1	4	4	2	2	2	3	1	3	3	2	1	2	3	0	67948000	33220000	5215800	6535100	3844700	3035500	0	4979600	14281000	37659000	0	2027200	3137000	0	8581900	6046200	415720	587910	2360200	1645400	2775100	8580700	3892400	6727700	243610	393940	3620100	0	9.36999e+07	7.35992e+07	9.78587e+06	8.00111e+06	1.17168e+07
P62627	Dynlrb1	Dynein light chain roadblock-type 1	5	4	4	4	4	4	4	4	4	4	4	5	3	4	89336000	93766000	29960000	93079000	94695000	121490000	113410000	122310000	130370000	75155000	96238000	80046000	102650000	121260000	30812000	30300000	5979000	25455000	68133000	94288000	57548000	85565000	93310000	27663000	45328000	29250000	127800000	80325000	89336000	93766000	29960000	93079000	94695000
P62702	Rps4x	40S ribosomal protein S4, X isoform	13	15	15	15	15	14	14	15	14	14	16	16	16	15	561070000	504020000	514490000	534820000	650580000	727080000	638860000	574630000	631080000	708030000	719830000	771000000	710070000	739210000	57570000	55734000	28995000	48892000	180550000	187760000	119770000	167340000	165680000	113820000	142440000	101480000	513080000	207670000	561070000	504020000	514490000	534820000	650580000
P62717	Rpl18a	60S ribosomal protein L18a	4	5	5	6	8	7	6	7	7	6	7	6	8	8	67682000	75356000	123290000	80444000	116440000	110770000	69499000	87877000	88892000	115800000	146460000	113330000	97311000	111740000	11688000	12381000	9822300	11818000	59544000	53315000	21618000	49939000	53615000	31028000	45920000	24884000	140230000	61069000	67682000	75356000	123290000	80444000	116440000
P62737;P63268	Acta2;Actg2	Actin, aortic smooth muscle;Actin, gamma-enteric smooth muscle	1	2	1	1	1	1	1	1	1	1	0	1	1	1	2266600000	2147100000	0	0	0	0	609810000	382750000	741800000	1170600000	0	0	0	0	198090000	187490000	42825	502950	0	773530	103840000	111250000	169470000	203710000	0	165610	634550	442940	2.16281e+09	2.28228e+09	1.00808e+06	6.84485e+06	1
P62743	Ap2s1	AP-2 complex subunit sigma	2	2	2	2	3	3	3	3	3	4	3	3	4	4	0	0	0	0	18061000	9684900	14361000	15255000	11437000	13066000	21834000	20315000	11460000	8550200	3341300	4535400	1318100	1726400	11740000	7660400	7772900	9456100	9918700	9664800	8809500	6825900	26016000	7779600	3.64814e+07	5.52085e+07	3.10275e+07	2.34953e+07	5.82812e+07
P62748	Hpcal1	Hippocalcin-like protein 1	5	2	3	6	7	7	5	5	5	6	5	4	7	8	23936000	0	28951000	14952000	68103000	60309000	21617000	24924000	19093000	21952000	18430000	10406000	79010000	53006000	2296300	698270	518790	1875000	15256000	23876000	3506200	5399600	7560200	3360700	3813200	558840	78398000	16298000	2.50717e+07	8.4999e+06	1.22121e+07	2.55176e+07	7.57358e+07
P62751	Rpl23a	60S ribosomal protein L23a	7	7	7	7	8	7	9	6	7	7	7	7	8	7	342230000	220300000	590710000	203380000	268640000	244790000	234930000	190780000	214870000	302110000	238390000	271400000	242890000	262390000	42996000	61065000	112420000	18026000	172450000	194000000	179440000	184000000	230920000	186100000	37439000	39169000	765270000	246650000	342230000	220300000	590710000	203380000	268640000
P62754	Rps6	40S ribosomal protein S6	8	7	5	7	11	7	10	8	9	8	7	7	12	9	394970000	380420000	543170000	484020000	581260000	526270000	534960000	567840000	577860000	552420000	659340000	793020000	652650000	690150000	85674000	73307000	83830000	94852000	300020000	305410000	231600000	265280000	337880000	222450000	195580000	189400000	1054300000	343830000	394970000	380420000	543170000	484020000	581260000
P62761	Vsnl1	Visinin-like protein 1	4	3	0	0	0	0	3	4	4	4	0	0	0	0	31128000	34855000	0	0	0	0	31578000	42780000	37982000	31163000	0	0	0	0	4826200	4794300	0	0	0	0	6651000	14717000	12287000	6784000	0	0	0	0	5.2694e+07	5.836e+07	1	1	1
P62774	Mtpn	Myotrophin	4	7	6	7	7	7	6	7	6	6	6	7	7	6	182300000	224660000	189780000	203870000	152690000	183220000	207420000	267430000	268970000	230880000	151400000	158230000	143590000	147130000	53442000	69939000	21128000	58461000	124390000	130320000	99770000	181580000	199430000	168430000	51598000	51232000	333140000	100390000	182300000	224660000	189780000	203870000	152690000
P62806	Hist1h4a	Histone H4	16	12	14	16	15	14	16	15	17	16	14	16	15	11	16100000000	15600000000	18000000000	18900000000	10300000000	9200000000	17000000000	13600000000	18900000000	17200000000	16700000000	17400000000	10600000000	8445500000	5440000000	5016700000	4806700000	5407300000	6545600000	7261100000	6613600000	7918800000	11800000000	8512500000	7105800000	5926100000	15200000000	6823600000	16100000000	15600000000	18000000000	18900000000	10300000000
P62814	Atp6v1b2	V-type proton ATPase subunit B, brain isoform	8	9	13	15	15	13	11	7	8	11	14	14	18	16	54832000	54594000	97878000	175140000	138200000	134260000	63525000	70457000	54424000	48634000	149200000	135140000	160660000	165100000	3177300	3605200	4715500	11549000	25145000	25414000	6696700	7640400	8302400	5535300	16994000	11406000	91265000	26379000	54832000	54594000	97878000	175140000	138200000
P62821	Rab1A	Ras-related protein Rab-1A	6	4	4	4	6	6	6	4	5	5	6	5	6	7	140840000	98525000	165710000	183710000	208890000	216420000	123290000	137370000	87933000	90454000	179580000	151780000	114560000	178410000	13925000	3878500	9732000	11211000	74357000	98071000	30375000	41537000	26369000	22182000	36263000	22419000	119190000	59759000	140840000	98525000	165710000	183710000	208890000
P62827;Q61820	Ran	GTP-binding nuclear protein Ran	9	10	9	11	11	10	11	10	9	11	11	11	11	10	691650000	750490000	906490000	758170000	700650000	716910000	753300000	827150000	1022600000	790560000	971210000	859090000	824870000	843740000	96317000	80102000	74073000	110240000	295680000	266760000	212410000	326990000	398230000	246990000	263840000	163510000	963610000	327640000	691650000	750490000	906490000	758170000	700650000
P62830	Rpl23	60S ribosomal protein L23	5	5	5	5	6	6	5	6	6	6	6	5	6	6	352550000	400220000	253840000	391960000	482070000	536040000	606070000	576200000	698380000	450710000	665600000	678120000	484080000	662430000	74920000	77194000	27129000	65069000	247960000	287060000	222250000	208300000	301380000	131720000	211090000	158080000	695620000	303190000	352550000	400220000	253840000	391960000	482070000
P62835	Rap1a	Ras-related protein Rap-1A	3	3	3	3	3	3	3	3	3	2	3	3	2	3	57541000	49051000	29114000	30515000	21589000	30488000	43523000	55985000	54427000	39861000	34577000	27663000	16236000	18110000	12814000	12329000	2881200	4718100	11647000	13846000	18560000	23410000	28007000	12697000	8984900	6957200	14559000	8219400	57541000	49051000	29114000	30515000	21589000
P62843	Rps15	40S ribosomal protein S15	4	4	3	3	6	6	4	6	5	5	6	4	5	6	93678000	79680000	109260000	89211000	174990000	129430000	151350000	119220000	76353000	172120000	186850000	163630000	124310000	181730000	17028000	17045000	4919500	13692000	197480000	74409000	47108000	70917000	61774000	52722000	85389000	38769000	162910000	166880000	93678000	79680000	109260000	89211000	174990000
P62849	Rps24	40S ribosomal protein S24	3	3	4	4	4	3	3	3	4	3	3	4	4	3	130620000	135490000	84141000	160730000	244960000	212480000	195760000	247920000	210490000	156920000	299280000	256540000	261700000	319520000	44810000	42305000	13497000	44092000	188910000	100060000	112450000	172550000	161150000	88252000	89244000	89531000	565930000	243800000	130620000	135490000	84141000	160730000	244960000
P62852	Rps25	40S ribosomal protein S25	5	5	5	5	5	5	5	5	5	5	5	5	5	5	471100000	569470000	722790000	623770000	631190000	677640000	632920000	516560000	804540000	592490000	768310000	888490000	685040000	701620000	186800000	182030000	161080000	172450000	529000000	475850000	387390000	431710000	866530000	437380000	338340000	343730000	1764700000	498510000	471100000	569470000	722790000	623770000	631190000
P62855	Rps26	40S ribosomal protein S26	3	3	4	3	3	3	3	3	3	3	3	3	3	3	149200000	104250000	147440000	150470000	179940000	159380000	129320000	149540000	133550000	194160000	276660000	179500000	189590000	187330000	55810000	40809000	36782000	47600000	94307000	156760000	98499000	153410000	120500000	95328000	124230000	74040000	436600000	148980000	149200000	104250000	147440000	150470000	179940000
P62858	Rps28	40S ribosomal protein S28	3	2	3	3	2	3	2	2	2	2	3	2	2	3	367020000	239820000	338860000	384440000	337920000	389330000	354820000	310780000	386380000	325680000	375780000	466680000	357140000	374970000	199190000	133370000	68681000	242920000	440560000	577920000	388290000	529900000	683650000	276410000	398510000	287150000	1208200000	522400000	367020000	239820000	338860000	384440000	337920000
P62862	Fau	40S ribosomal protein S30	2	2	2	2	2	2	2	2	2	2	2	2	2	2	134880000	169500000	87990000	174790000	179350000	205690000	196710000	158360000	277470000	309550000	247870000	244610000	215800000	214930000	136710000	170000000	70330000	141580000	399060000	490020000	325540000	452080000	448190000	254200000	320930000	298970000	1060800000	421130000	134880000	169500000	87990000	174790000	179350000
P62869	Tceb2	Transcription elongation factor B polypeptide 2	7	7	8	7	8	8	9	9	7	8	8	8	6	8	119060000	129100000	113540000	103340000	130400000	116510000	108390000	95669000	125930000	110500000	80569000	98120000	138330000	105210000	20155000	20860000	8518700	16697000	53974000	60153000	39963000	47034000	50007000	32723000	27215000	21527000	137330000	39355000	119060000	129100000	113540000	103340000	130400000
P62874	Gnb1	Guanine nucleotide-binding protein G(I)/G(S)/G(T) subunit beta-1	9	8	10	9	13	11	11	14	11	12	13	11	14	11	196010000	143890000	188610000	137490000	183830000	168280000	122880000	133180000	127270000	119490000	112650000	108050000	158430000	155830000	21132000	13830000	11057000	15737000	62461000	62986000	37633000	55954000	47569000	22176000	21420000	18312000	164540000	53949000	196010000	143890000	188610000	137490000	183830000
P62876	Polr2l	DNA-directed RNA polymerases I, II, and III subunit RPABC5	2	2	1	2	0	1	2	1	2	2	2	2	2	2	0	9616900	0	12279000	0	0	12483000	0	13593000	13310000	15842000	12897000	0	10070000	5534300	5862000	5448800	6558300	0	3971500	11750000	0	18257000	16086000	12532000	9060500	19811000	12891000	6.04253e+07	7.13569e+07	1.28262e+08	8.92546e+07	1
P62878	Rbx1	E3 ubiquitin-protein ligase RBX1;E3 ubiquitin-protein ligase RBX1, N-terminally processed	1	1	2	1	2	1	1	1	1	2	1	1	1	1	0	0	8872100	0	2826300	0	0	0	0	0	0	0	0	0	697250	1541300	2976800	528750	3938700	1246900	546050	1328300	624910	4577600	691670	631720	2337300	700140	7.6128e+06	1.87619e+07	7.00726e+07	7.19598e+06	1.9553e+07
P62880	Gnb2	Guanine nucleotide-binding protein G(I)/G(S)/G(T) subunit beta-2	8	8	5	8	8	8	7	6	7	8	8	8	7	8	94077000	74608000	103310000	127360000	126060000	117840000	86493000	95644000	57742000	73659000	97527000	93510000	65031000	63883000	13810000	12112000	7433300	17521000	33659000	45408000	24858000	24830000	20131000	14215000	21009000	14139000	45565000	18540000	94077000	74608000	103310000	127360000	126060000
P62889	Rpl30	60S ribosomal protein L30	5	4	7	6	7	7	6	6	6	6	7	6	6	7	220780000	192740000	132730000	174300000	260260000	245270000	235110000	184350000	218600000	249510000	389230000	338910000	222510000	331200000	60865000	50074000	18323000	41038000	177290000	173980000	126290000	137630000	205620000	110250000	180250000	105420000	460830000	236060000	220780000	192740000	132730000	174300000	260260000
P62892	Rpl39	60S ribosomal protein L39	2	1	2	2	2	2	2	2	2	2	2	2	2	2	130660000	145700000	99188000	132360000	216030000	187930000	189480000	172240000	188190000	278320000	185640000	206190000	261940000	187220000	243050000	280330000	101600000	218770000	844680000	886010000	627300000	727570000	768460000	760830000	504870000	421360000	2801900000	913660000	130660000	145700000	99188000	132360000	216030000
P62897	Cycs	Cytochrome c, somatic	4	2	2	2	4	3	3	3	2	2	3	4	3	4	33771000	24304000	14461000	23863000	39162000	30851000	29001000	21069000	36575000	24680000	21161000	24340000	24470000	43975000	12460000	6109800	1997100	5023600	31605000	23287000	14009000	12434000	22091000	12787000	9412200	8611600	48602000	33641000	33771000	24304000	14461000	23863000	39162000
P62900	Rpl31	60S ribosomal protein L31	4	5	4	3	4	5	5	3	4	5	3	5	4	5	451580000	361210000	538910000	463850000	465670000	508070000	444050000	402780000	398550000	499500000	742880000	568710000	478910000	467790000	97186000	87685000	39579000	102410000	288500000	369680000	245740000	267150000	260450000	158400000	264350000	183690000	896580000	333220000	451580000	361210000	538910000	463850000	465670000
P62908	Rps3	40S ribosomal protein S3	14	15	18	17	18	18	19	18	16	16	17	16	19	18	661960000	581010000	689220000	575860000	709490000	675010000	699760000	610070000	654940000	623160000	751500000	844880000	637740000	707920000	40588000	43097000	45607000	42570000	159600000	152070000	148790000	171310000	164630000	76095000	97990000	82197000	421610000	154810000	661960000	581010000	689220000	575860000	709490000
P62911	Rpl32	60S ribosomal protein L32	5	6	6	5	6	6	6	5	6	6	5	5	6	6	200720000	148560000	199810000	115770000	233550000	224270000	159160000	169750000	144400000	244630000	164770000	202070000	194050000	226260000	43402000	35787000	26149000	22069000	136410000	133980000	77593000	98561000	120670000	89936000	76659000	66068000	322740000	135040000	200720000	148560000	199810000	115770000	233550000
P62915	Gtf2b	Transcription initiation factor IIB	4	3	4	3	4	5	4	5	4	5	7	5	5	3	30697000	35620000	41569000	40642000	51134000	41958000	36421000	41440000	35584000	34981000	45985000	44374000	61390000	40745000	1110500	1370800	1598300	697950	3967400	3041100	2538800	33968000	49803000	2834400	4051400	2626700	18269000	2912200	30697000	35620000	41569000	40642000	51134000
P62918	Rpl8	60S ribosomal protein L8	8	6	7	7	9	10	10	8	10	9	9	9	11	10	232690000	226920000	465170000	260520000	353570000	312600000	278880000	274380000	275550000	292750000	332940000	276820000	348150000	296140000	40510000	31230000	22044000	31003000	148510000	152590000	94695000	175240000	112170000	86951000	125110000	60719000	362060000	134280000	232690000	226920000	465170000	260520000	353570000
P62960;Q9Z2C8	Ybx1	Nuclease-sensitive element-binding protein 1	11	11	11	10	11	13	13	9	9	9	11	11	12	11	168110000	129300000	209400000	137970000	174160000	192970000	164050000	161780000	135090000	213350000	147200000	172590000	151590000	160860000	22176000	16227000	11917000	19725000	54606000	71680000	44393000	52037000	31395000	46703000	33422000	27945000	144640000	60471000	168110000	129300000	209400000	137970000	174160000
P62962	Pfn1	Profilin-1	10	10	9	10	10	10	10	9	9	10	10	9	10	9	2237100000	2258300000	925880000	1134100000	1175200000	1521700000	2331300000	2719100000	2145300000	1499300000	1305900000	1217100000	1135500000	1128600000	478070000	482630000	146660000	209820000	544060000	729480000	775960000	1109600000	1067600000	621040000	373750000	266510000	1626500000	512060000	2237100000	2258300000	925880000	1134100000	1175200000
P62983	Rps27a	Ubiquitin-40S ribosomal protein S27a;Ubiquitin;40S ribosomal protein S27a	11	8	9	11	9	10	11	12	11	9	12	12	10	9	1540000000	1397900000	2318200000	1612100000	1466700000	1520300000	1401400000	1339700000	1586400000	1581800000	1679800000	1893500000	1389900000	1398500000	430860000	442930000	267260000	419390000	1028600000	947850000	774080000	1265600000	1348700000	814520000	793300000	719650000	2890000000	947540000	1540000000	1397900000	2318200000	1612100000	1466700000
P62996	Tra2b	Transformer-2 protein homolog beta	6	5	7	8	7	8	7	7	7	7	7	7	7	7	55550000	59026000	53416000	81156000	59132000	64651000	85623000	98818000	92097000	86280000	110160000	77710000	74347000	75756000	7768100	7292100	3686700	9098400	21664000	25857000	19635000	43163000	35130000	21321000	24058000	13125000	74484000	24889000	55550000	59026000	53416000	81156000	59132000
P63001;Q05144	Rac1;Rac2	Ras-related C3 botulinum toxin substrate 1;Ras-related C3 botulinum toxin substrate 2	7	6	6	7	8	8	7	8	8	6	7	7	8	7	222300000	187570000	250980000	181800000	192370000	153950000	144370000	144560000	154850000	218740000	119750000	138300000	160830000	133220000	43504000	40163000	33365000	35476000	100460000	102530000	55547000	80624000	100280000	72451000	38236000	34438000	238260000	75583000	222300000	187570000	250980000	181800000	192370000
P63005	Pafah1b1	Platelet-activating factor acetylhydrolase IB subunit alpha	10	9	6	3	8	9	11	11	9	7	10	10	9	7	56534000	53275000	40707000	16107000	51923000	38448000	45390000	39634000	35061000	60806000	25193000	30818000	38335000	39729000	5327600	4248600	1700200	597080	9124100	6931800	6892100	8750800	6724300	6402000	3511800	3157400	18364000	5695500	56534000	53275000	40707000	16107000	51923000
P63017	Hspa8	Heat shock cognate 71 kDa protein	33	30	32	30	32	32	33	34	32	31	32	34	32	31	4852900000	4820000000	5533800000	6326500000	5478900000	5747700000	5549500000	5560000000	5273100000	4734800000	5887700000	5998700000	5755300000	5569400000	234690000	251470000	193780000	300070000	665520000	770340000	516410000	776150000	734290000	486540000	491370000	377320000	1998100000	665690000	4852900000	4820000000	5533800000	6326500000	5478900000
P63024;Q62442	Vamp3	Vesicle-associated membrane protein 3	3	3	3	3	3	4	4	3	2	3	3	4	4	3	58616000	52257000	41157000	64459000	61939000	68143000	57527000	55159000	60144000	73108000	43292000	53069000	71666000	59182000	23454000	20405000	8897000	15663000	57174000	75588000	43035000	44026000	59237000	30945000	16025000	18831000	171020000	47849000	58616000	52257000	41157000	64459000	61939000
P63028	Tpt1	Translationally-controlled tumor protein	6	6	6	6	7	6	6	6	6	4	6	6	5	6	426590000	517120000	177310000	352560000	552200000	588940000	482360000	362380000	421920000	387160000	439700000	402210000	561640000	432360000	140290000	144180000	28405000	100360000	414390000	437380000	219250000	254150000	346130000	218440000	198390000	146170000	820030000	297700000	426590000	517120000	177310000	352560000	552200000
P63037	Dnaja1	DnaJ homolog subfamily A member 1	9	6	6	8	8	8	7	8	7	8	10	9	10	9	88875000	91562000	89771000	89519000	147220000	107330000	135640000	142790000	109000000	123460000	151790000	136750000	143180000	118910000	9196700	7304100	2412400	6805800	30898000	27033000	19735000	27714000	18615000	20741000	23636000	15319000	97027000	24618000	88875000	91562000	89771000	89519000	147220000
P63038	Hspd1	60 kDa heat shock protein, mitochondrial	33	27	28	29	31	32	34	33	34	26	35	31	33	31	1148200000	1107200000	1033500000	2000400000	1481600000	1484200000	1734500000	1838300000	1533400000	1309800000	2710800000	2259300000	1603300000	1715300000	66591000	57715000	49039000	88614000	195720000	199740000	168330000	202820000	183720000	109300000	225720000	139680000	511150000	216540000	1148200000	1107200000	1033500000	2000400000	1481600000
P63054	Pcp4	Purkinje cell protein 4	1	0	0	0	1	2	1	1	1	1	1	1	3	3	0	0	0	0	0	10045000	0	0	0	0	0	0	253840000	192970000	1462200	0	0	0	7634100	9410800	2715500	3860800	5003100	8682700	1201100	942410	856120000	182980000	1.59648e+07	1	1	1	3.78982e+07
P63073	Eif4e	Eukaryotic translation initiation factor 4E	8	7	6	6	6	8	5	6	7	6	7	7	7	7	50109000	51932000	89507000	35357000	55891000	49345000	45420000	49533000	46023000	71261000	40271000	46614000	59322000	55071000	10113000	6522900	7451600	5314600	22981000	21305000	9298500	13867000	20499000	19419000	10552000	9619100	72007000	22337000	50109000	51932000	89507000	35357000	55891000
P63085	Mapk1	Mitogen-activated protein kinase 1	19	16	12	16	20	19	17	14	16	18	18	17	18	17	210260000	214620000	205470000	166810000	215940000	210130000	204070000	213880000	180260000	196950000	208650000	183510000	163330000	177190000	18337000	18638000	7038900	10529000	48903000	49616000	30100000	39328000	42586000	28182000	29638000	19076000	108410000	36945000	210260000	214620000	205470000	166810000	215940000
P63087	Ppp1cc	Serine/threonine-protein phosphatase PP1-gamma catalytic subunit	5	5	2	4	3	4	4	5	4	3	4	4	4	3	75607000	88249000	46693000	73228000	46561000	50124000	75517000	76871000	105230000	67096000	55995000	60126000	61479000	58643000	10224000	11478000	758620	6575400	8379800	15157000	17553000	23131000	32250000	9474400	11021000	9453600	31918000	11167000	75607000	88249000	46693000	73228000	46561000
P63094;Q6R0H7	Gnas	Guanine nucleotide-binding protein G(s) subunit alpha isoforms short;Guanine nucleotide-binding protein G(s) subunit alpha isoforms XLas	9	8	10	10	10	10	9	9	10	11	10	11	10	11	74175000	93170000	76120000	129790000	72275000	76981000	66051000	85886000	73991000	59176000	72299000	64950000	50858000	63654000	7901500	6978500	5511600	9853600	12772000	17009000	9475300	15731000	14950000	11560000	8004600	6266300	27403000	13948000	74175000	93170000	76120000	129790000	72275000
P63101	Ywhaz	14-3-3 protein zeta/delta	14	12	14	10	14	14	15	13	14	12	16	13	16	15	2161200000	2180000000	1534200000	1536300000	2105100000	2076300000	1630000000	2150000000	1240500000	1711400000	1600000000	1403800000	1491800000	1457600000	287140000	277480000	102330000	163570000	621070000	669570000	360000000	715160000	386980000	341760000	304040000	213280000	1230000000	433580000	2161200000	2180000000	1534200000	1536300000	2105100000
P63139	Nfyb	Nuclear transcription factor Y subunit beta	2	1	0	0	1	1	1	2	1	2	2	1	1	1	10671000	0	0	0	0	0	0	14245000	0	6925800	14605000	0	0	0	3652500	4819500	0	0	7484200	10367000	7676400	16258000	8676700	6898300	8705700	592110	21871000	5538200	3.98792e+07	5.86668e+07	1	1	3.7154e+07
P63154	Crnkl1	Crooked neck-like protein 1	3	3	3	3	4	2	6	5	4	4	4	6	5	6	70475000	84215000	64559000	65825000	51976000	68747000	92777000	62690000	63681000	85644000	68213000	99106000	57835000	77815000	3442600	3970100	820130	2099300	5623700	5658900	5944800	8219600	14912000	5862300	1301100	5015000	19519000	7641500	70475000	84215000	64559000	65825000	51976000
P63158	Hmgb1	High mobility group protein B1	12	10	12	10	12	12	13	13	13	12	13	11	11	11	2175200000	2048200000	1828500000	1771600000	1035400000	949320000	2024200000	1500000000	1660000000	2329600000	1191700000	1666800000	1248700000	798210000	575910000	647670000	263080000	452760000	589090000	712170000	949110000	1336200000	1298100000	1369500000	673980000	599370000	2182700000	589730000	2175200000	2048200000	1828500000	1771600000	1035400000
P63166	Sumo1	Small ubiquitin-related modifier 1	2	2	4	3	2	3	3	3	1	2	1	3	4	2	12291000	9504200	28185000	15412000	10407000	10379000	12061000	10063000	0	14548000	0	11704000	12314000	10325000	1587500	2548200	6536000	4130300	7355900	8931600	2828300	2479000	1890300	3712300	1516200	2485700	26055000	6689100	1.73328e+07	3.10187e+07	1.53855e+08	5.6211e+07	3.65171e+07
P63242;Q8BGY2	Eif5a	Eukaryotic translation initiation factor 5A-1	10	9	10	10	12	13	11	13	12	11	12	12	12	10	644070000	521850000	517560000	638790000	912590000	945100000	778390000	797870000	563360000	679710000	900610000	914130000	764340000	819070000	182850000	106690000	58413000	98594000	562200000	536460000	277380000	410020000	377290000	245820000	299560000	226740000	1095800000	427520000	644070000	521850000	517560000	638790000	912590000
P63254	Crip1	Cysteine-rich protein 1	3	2	3	4	4	4	1	4	1	1	4	4	4	3	11285000	6539200	37639000	40956000	69385000	69526000	10031000	3674700	0	17818000	26312000	15187000	61309000	20796000	6882000	3027900	6954800	16506000	73119000	74473000	6281000	4153100	3675000	12296000	20875000	8594100	187120000	23531000	7.51399e+07	3.6858e+07	1.63713e+08	2.24637e+08	3.62987e+08
P63276	Rps17	40S ribosomal protein S17	8	8	7	7	10	10	9	10	9	8	10	10	10	8	329090000	286100000	292230000	277150000	461540000	423110000	417960000	503340000	342570000	490270000	527480000	446760000	481150000	456750000	111850000	104830000	57252000	94534000	229780000	411720000	299240000	505280000	266070000	248130000	302020000	186890000	1078900000	380460000	329090000	286100000	292230000	277150000	461540000
P63280	Ube2i	SUMO-conjugating enzyme UBC9	9	10	7	8	10	10	10	10	10	10	10	9	11	11	263970000	255050000	156270000	244460000	280000000	293960000	377490000	385500000	280160000	312480000	346440000	275870000	338790000	304600000	77243000	76507000	19506000	68075000	196700000	199470000	197710000	259310000	195610000	174550000	163100000	89244000	796600000	223670000	263970000	255050000	156270000	244460000	280000000
P63321	Rala	Ras-related protein Ral-A	3	3	3	3	3	2	3	3	3	3	3	3	2	3	21205000	22433000	30112000	29893000	31862000	29710000	19624000	20901000	20879000	20054000	24961000	31227000	21442000	22707000	4442500	4584700	3513400	5332900	14892000	11424000	7437300	9295300	10899000	7569300	7304400	7077400	26207000	10199000	21205000	22433000	30112000	29893000	31862000
[truncated: 3,550 more rows]
[truncated: 7 more columns]
