# Supplementary material for: Mammary molecular portraits reveal lineage-specific features and progenitor cell vulnerabilities
Source: J Cell Biol. 2018 Aug 6;217(8):2951–74. doi: 10.1083/jcb.201804042 (PMC6080920; doi:10.1083/jcb.201804042)
Supplement: Tables S1-S9 (zipped Excel files) [file JCB_201804042_TablesS1--S9.zip › JCB_201804042_TableS8.xlsx]

## Sheet: Up Basal
GSEA results for proteins upregulated in ER-PR- basal, ER-PR- luminal progenitor and ER+PR+ luminal cells by progesterone.
NAME	FDR q-val
RRNA MODIFICATION IN THE NUCLEUS AND CYTOSOL%REACTOME DATABASE ID RELEASE 62%6790901	0.000477761
RRNA PROCESSING%GOBP%GO:0006364	0.00229537
PRERIBOSOME%GOCC%GO:0030684	0.00196568
RRNA METABOLIC PROCESS%GOBP%GO:0016072	0.00250585
MITOCHONDRIAL TRANSLATION TERMINATION%REACTOME%R-HSA-5419276.1	0.00255251
MITOCHONDRIAL TRANSLATION ELONGATION%REACTOME%R-HSA-5389840.1	0.00262319
NCRNA PROCESSING%GOBP%GO:0034470	0.00277564
MITOCHONDRIAL TRANSLATION%REACTOME DATABASE ID RELEASE 62%5368287	0.00307372
SMALL-SUBUNIT PROCESSOME%GOCC%GO:0032040	0.00313695
MATURATION OF SSU-RRNA%GOBP%GO:0030490	0.00314148
90S PRERIBOSOME%GOCC%GO:0030686	0.00364617
DNA STRAND ELONGATION%REACTOME DATABASE ID RELEASE 62%69190	0.0043186
MAJOR PATHWAY OF RRNA PROCESSING IN THE NUCLEOLUS AND CYTOSOL%REACTOME DATABASE ID RELEASE 62%6791226	0.00404869
MITOCHONDRIAL TRANSLATION INITIATION%REACTOME%R-HSA-5368286.1	0.0038481
RIBOSOME BIOGENESIS%GOBP%GO:0042254	0.00515816
RIBOSOMAL SMALL SUBUNIT BIOGENESIS%GOBP%GO:0042274	0.00591108
RRNA PROCESSING IN THE NUCLEUS AND CYTOSOL%REACTOME DATABASE ID RELEASE 62%8868773	0.0057915
RRNA PROCESSING%REACTOME DATABASE ID RELEASE 62%72312	0.00659365
NCRNA METABOLIC PROCESS%GOBP%GO:0034660	0.0094551
ORGANELLAR RIBOSOME%GOCC%GO:0000313	0.00921
MITOCHONDRIAL RIBOSOME%GOCC%GO:0005761	0.0118031
MITOCHONDRIAL LARGE RIBOSOMAL SUBUNIT%GOCC%GO:0005762	0.0145707
ORGANELLAR LARGE RIBOSOMAL SUBUNIT%GOCC%GO:0000315	0.0154697
RNA PROCESSING%GOBP%GO:0006396	0.0168582
RNA SECONDARY STRUCTURE UNWINDING%GOBP%GO:0010501	0.018294
CHROMOSOME, TELOMERIC REGION%GOCC%GO:0000781	0.0193791
NUCLEOLUS%GOCC%GO:0005730	0.027372
HALLMARK_E2F_TARGETS%MSIGDB_C2%HALLMARK_E2F_TARGETS	0.0295858
RIBONUCLEOPROTEIN COMPLEX BIOGENESIS%GOBP%GO:0022613	0.0354663
DNA DOUBLE-STRAND BREAK REPAIR%REACTOME%R-HSA-5693532.2	0.0347303
CHROMOSOMAL REGION%GOCC%GO:0098687	0.0451508
SYNTHESIS OF DNA%REACTOME%R-HSA-69239.2	0.0460008
TELOMERE C-STRAND (LAGGING STRAND) SYNTHESIS%REACTOME DATABASE ID RELEASE 62%174417	0.0460688
DNA REPLICATION%REACTOME%R-HSA-69306.1	0.0451856
HOMOLOGY DIRECTED REPAIR%REACTOME DATABASE ID RELEASE 62%5693538	0.0459256
HDR THROUGH HOMOLOGOUS RECOMBINATION (HR) OR SINGLE STRAND ANNEALING (SSA)%REACTOME DATABASE ID RELEASE 62%5693567	0.0484015
NUCLEAR CHROMOSOME, TELOMERIC REGION%GOCC%GO:0000784	0.0475022
S-ADENOSYLMETHIONINE-DEPENDENT METHYLTRANSFERASE ACTIVITY%GOMF%GO:0008757	0.0477445
MATURATION OF SSU-RRNA FROM TRICISTRONIC RRNA TRANSCRIPT (SSU-RRNA, 5.8S RRNA, LSU-RRNA)%GOBP%GO:0000462	0.0487939

## Sheet: Up Luminal progenitor
GSEA results for proteins upregulated in ER-PR- basal, ER-PR- luminal progenitor and ER+PR+ luminal cells by progesterone.
NAME	FDR q-val
DNA STRAND ELONGATION%REACTOME DATABASE ID RELEASE 62%69190	4.71061e-05
DNA REPLICATION%GOBP%GO:0006260	8.35179e-05
RIBOSOME BIOGENESIS%GOBP%GO:0042254	0.000264764
MITOCHONDRIAL TRANSLATION%REACTOME DATABASE ID RELEASE 62%5368287	0.000308791
DNA-DEPENDENT DNA REPLICATION%GOBP%GO:0006261	0.000345753
MITOCHONDRIAL TRANSLATION ELONGATION%REACTOME%R-HSA-5389840.1	0.000348224
RRNA PROCESSING%GOBP%GO:0006364	0.000377002
RRNA METABOLIC PROCESS%GOBP%GO:0016072	0.000351869
MITOCHONDRIAL TRANSLATION INITIATION%REACTOME%R-HSA-5368286.1	0.000541935
HISTONE BINDING%GOMF%GO:0042393	0.000620658
MITOCHONDRIAL TRANSLATION TERMINATION%REACTOME%R-HSA-5419276.1	0.000586177
PRERIBOSOME%GOCC%GO:0030684	0.000694498
REPLICATION FORK%GOCC%GO:0005657	0.000659773
METHYLTRANSFERASE ACTIVITY%GOMF%GO:0008168	0.000718165
MAJOR PATHWAY OF RRNA PROCESSING IN THE NUCLEOLUS AND CYTOSOL%REACTOME DATABASE ID RELEASE 62%6791226	0.000753967
RNA POLYMERASE ACTIVITY%GOMF%GO:0097747	0.000754047
SYNTHESIS OF DNA%REACTOME%R-HSA-69239.2	0.000769735
DNA-DIRECTED 5'-3' RNA POLYMERASE ACTIVITY%GOMF%GO:0003899	0.0007691
DNA REPLICATION%REACTOME%R-HSA-69306.1	0.000783151
5'-3' RNA POLYMERASE ACTIVITY%GOMF%GO:0034062	0.000754146
TRANSFERASE ACTIVITY, TRANSFERRING ONE-CARBON GROUPS%GOMF%GO:0016741	0.000754237
RRNA PROCESSING%REACTOME DATABASE ID RELEASE 62%72312	0.000728229
NCRNA PROCESSING%GOBP%GO:0034470	0.000754416
RIBOSOMAL SMALL SUBUNIT BIOGENESIS%GOBP%GO:0042274	0.000742153
MITOCHONDRIAL RIBOSOME%GOCC%GO:0005761	0.000801608
TELOMERE MAINTENANCE%REACTOME DATABASE ID RELEASE 62%157579	0.000800133
S-ADENOSYLMETHIONINE-DEPENDENT METHYLTRANSFERASE ACTIVITY%GOMF%GO:0008757	0.000787764
DNA-DIRECTED RNA POLYMERASE COMPLEX%GOCC%GO:0000428	0.000765257
NUCLEAR DNA-DIRECTED RNA POLYMERASE COMPLEX%GOCC%GO:0055029	0.000880219
ORGANELLAR RIBOSOME%GOCC%GO:0000313	0.000886982
MATURATION OF SSU-RRNA%GOBP%GO:0030490	0.000903291
EXTENSION OF TELOMERES%REACTOME%R-HSA-180786.1	0.00091891
NCRNA METABOLIC PROCESS%GOBP%GO:0034660	0.000905327
NUCLEOTIDYLTRANSFERASE ACTIVITY%GOMF%GO:0016779	0.000938219
RRNA PROCESSING IN THE NUCLEUS AND CYTOSOL%REACTOME DATABASE ID RELEASE 62%8868773	0.000987783
TELOMERE C-STRAND (LAGGING STRAND) SYNTHESIS%REACTOME DATABASE ID RELEASE 62%174417	0.000964812
RNA POLYMERASE COMPLEX%GOCC%GO:0030880	0.000951483
HALLMARK_E2F_TARGETS%MSIGDB_C2%HALLMARK_E2F_TARGETS	0.0011735
DNA METABOLIC PROCESS%GOBP%GO:0006259	0.00115616
CATALYTIC ACTIVITY, ACTING ON RNA%GOMF%GO:0140098	0.00160489
RRNA MODIFICATION IN THE NUCLEUS AND CYTOSOL%REACTOME DATABASE ID RELEASE 62%6790901	0.00199542
CHROMOSOME MAINTENANCE%REACTOME%R-HSA-73886.1	0.00254743
S PHASE%REACTOME DATABASE ID RELEASE 62%69242	0.00260967
RIBONUCLEOPROTEIN COMPLEX BIOGENESIS%GOBP%GO:0022613	0.00262499
MITOCHONDRIAL LARGE RIBOSOMAL SUBUNIT%GOCC%GO:0005762	0.00264698
NUCLEAR REPLICATION FORK%GOCC%GO:0043596	0.00279603
ORGANELLAR LARGE RIBOSOMAL SUBUNIT%GOCC%GO:0000315	0.00289769
CHROMOSOME, TELOMERIC REGION%GOCC%GO:0000781	0.00362582
DNA REPLICATION PRE-INITIATION%REACTOME DATABASE ID RELEASE 62%69002	0.00422718
MATURATION OF SSU-RRNA FROM TRICISTRONIC RRNA TRANSCRIPT (SSU-RRNA, 5.8S RRNA, LSU-RRNA)%GOBP%GO:0000462	0.00666517
RIBOSOMAL SUBUNIT%GOCC%GO:0044391	0.00714127
HALLMARK_MYC_TARGETS_V2%MSIGDB_C2%HALLMARK_MYC_TARGETS_V2	0.00739103
POSITIVE REGULATION OF CYTOKINE-MEDIATED SIGNALING PATHWAY%GOBP%GO:0001961	0.00738738
STRUCTURAL CONSTITUENT OF RIBOSOME%GOMF%GO:0003735	0.00733423
EPIGENETIC REGULATION OF GENE EXPRESSION%REACTOME DATABASE ID RELEASE 62%212165	0.00776296
M G1 TRANSITION%REACTOME%R-HSA-68874.2	0.00791497
G1 S TRANSITION%REACTOME%R-HSA-69206.2	0.00868002
DNA DOUBLE-STRAND BREAK REPAIR%REACTOME%R-HSA-5693532.2	0.00888865
TRANSLATION%REACTOME DATABASE ID RELEASE 62%72766	0.0103016
MITOTIC G1-G1 S PHASES%REACTOME DATABASE ID RELEASE 62%453279	0.0107157
DNA RECOMBINATION%GOBP%GO:0006310	0.0111958
LARGE RIBOSOMAL SUBUNIT%GOCC%GO:0015934	0.0111045
HELICASE ACTIVITY%GOMF%GO:0004386	0.0112852
SMALL-SUBUNIT PROCESSOME%GOCC%GO:0032040	0.0114498
POSITIVE REGULATION OF RESPONSE TO CYTOKINE STIMULUS%GOBP%GO:0060760	0.0120763
NUCLEAR CHROMOSOME, TELOMERIC REGION%GOCC%GO:0000784	0.0121484
SINGLE-STRANDED DNA BINDING%GOMF%GO:0003697	0.0128086
REGULATION OF DNA RECOMBINATION%GOBP%GO:0000018	0.013587
HDR THROUGH HOMOLOGOUS RECOMBINATION (HR) OR SINGLE STRAND ANNEALING (SSA)%REACTOME DATABASE ID RELEASE 62%5693567	0.0139985
90S PRERIBOSOME%GOCC%GO:0030686	0.0142863
DNA REPAIR%GOBP%GO:0006281	0.0146063
TRANSFERASE COMPLEX, TRANSFERRING PHOSPHORUS-CONTAINING GROUPS%GOCC%GO:0061695	0.0149986
DUAL INCISION IN TC-NER%REACTOME%R-HSA-6782135.1	0.0155131
CATALYTIC ACTIVITY, ACTING ON DNA%GOMF%GO:0140097	0.0157494
HOMOLOGY DIRECTED REPAIR%REACTOME DATABASE ID RELEASE 62%5693538	0.0157272
DNA-DEPENDENT ATPASE ACTIVITY%GOMF%GO:0008094	0.0164686
REPLISOME%GOCC%GO:0030894	0.0189505
ATP-DEPENDENT HELICASE ACTIVITY%GOMF%GO:0008026	0.0190732
NUCLEAR REPLISOME%GOCC%GO:0043601	0.0198595
GAP-FILLING DNA REPAIR SYNTHESIS AND LIGATION IN TC-NER%REACTOME%R-HSA-6782210.1	0.0222608
CELL CYCLE, MITOTIC%REACTOME%R-HSA-69278.1	0.0220206
DUAL INCISION IN GG-NER%REACTOME%R-HSA-5696400.1	0.0218793
MEIOTIC CHROMOSOME SEGREGATION%GOBP%GO:0045132	0.0216697
TRANSLATION%GOBP%GO:0006412	0.0221316
PURINE NTP-DEPENDENT HELICASE ACTIVITY%GOMF%GO:0070035	0.0243817
RIBOSOME%GOCC%GO:0005840	0.0274909
RNA PHOSPHODIESTER BOND HYDROLYSIS%GOBP%GO:0090501	0.0292462
RIBOSOMAL LARGE SUBUNIT BIOGENESIS%GOBP%GO:0042273	0.0294151
RECOGNITION OF DNA DAMAGE BY PCNA-CONTAINING REPLICATION COMPLEX%REACTOME DATABASE ID RELEASE 62%110314	0.0292266
DAMAGED DNA BINDING%GOMF%GO:0003684	0.0290614
RIBOSOME ASSEMBLY%GOBP%GO:0042255	0.0287648
PEPTIDE BIOSYNTHETIC PROCESS%GOBP%GO:0043043	0.0298602
MATURATION OF LSU-RRNA%GOBP%GO:0000470	0.030964
PROTEIN METHYLTRANSFERASE ACTIVITY%GOMF%GO:0008276	0.0324439
METHYLATION-DEPENDENT PROTEIN BINDING%GOMF%GO:0140034	0.0325104
NEGATIVE REGULATION OF PROTEASOMAL PROTEIN CATABOLIC PROCESS%GOBP%GO:1901799	0.0340463
MATURATION OF 5.8S RRNA%GOBP%GO:0000460	0.0337915
PRERIBOSOME, LARGE SUBUNIT PRECURSOR%GOCC%GO:0030687	0.0354014
NUCLEAR CHROMOSOME%GOCC%GO:0000228	0.0355582
BASE EXCISION REPAIR%REACTOME%R-HSA-73884.1	0.0355745
MITOCHONDRIAL MATRIX%GOCC%GO:0005759	0.0354927
CHROMOSOMAL REGION%GOCC%GO:0098687	0.0357896
SNRNA METABOLIC PROCESS%GOBP%GO:0016073	0.0368412
DNA HELICASE ACTIVITY%GOMF%GO:0003678	0.0379222
RESOLUTION OF ABASIC SITES (AP SITES)%REACTOME DATABASE ID RELEASE 62%73933	0.03862
METHYLATED HISTONE BINDING%GOMF%GO:0035064	0.0397321
CATALYTIC ACTIVITY, ACTING ON A TRNA%GOMF%GO:0140101	0.0407817
RNA METHYLTRANSFERASE ACTIVITY%GOMF%GO:0008173	0.0405156
RNA PROCESSING%GOBP%GO:0006396	0.0437267
CHROMOSOME%GOCC%GO:0005694	0.0464992
DNA CONFORMATION CHANGE%GOBP%GO:0071103	0.046153
SNRNA PROCESSING%GOBP%GO:0016180	0.047213
MITOCHONDRIAL GENE EXPRESSION%GOBP%GO:0140053	0.047303
B-WICH COMPLEX POSITIVELY REGULATES RRNA EXPRESSION%REACTOME DATABASE ID RELEASE 62%5250924	0.0469806
IMMUNOGLOBULIN PRODUCTION%GOBP%GO:0002377	0.0476089
NUCLEAR CHROMOSOME PART%GOCC%GO:0044454	0.0491181

## Sheet: Up ERPR+ Luminal
GSEA results for proteins upregulated in ER-PR- basal, ER-PR- luminal progenitor and ER+PR+ luminal cells by progesterone.
NAME	FDR q-val
RRNA METABOLIC PROCESS%GOBP%GO:0016072	0
RRNA PROCESSING%GOBP%GO:0006364	0
SMALL-SUBUNIT PROCESSOME%GOCC%GO:0032040	0.000114396
NCRNA PROCESSING%GOBP%GO:0034470	8.57968e-05
RIBOSOME BIOGENESIS%GOBP%GO:0042254	6.86374e-05
PRERIBOSOME%GOCC%GO:0030684	0.00039859
NCRNA METABOLIC PROCESS%GOBP%GO:0034660	0.000782319
RRNA MODIFICATION IN THE NUCLEUS AND CYTOSOL%REACTOME DATABASE ID RELEASE 62%6790901	0.000813289
RRNA PROCESSING%REACTOME DATABASE ID RELEASE 62%72312	0.000798452
RIBONUCLEOPROTEIN COMPLEX BIOGENESIS%GOBP%GO:0022613	0.00123176
RNA PROCESSING%GOBP%GO:0006396	0.00143184
MAJOR PATHWAY OF RRNA PROCESSING IN THE NUCLEOLUS AND CYTOSOL%REACTOME DATABASE ID RELEASE 62%6791226	0.00231161
RRNA PROCESSING IN THE NUCLEUS AND CYTOSOL%REACTOME DATABASE ID RELEASE 62%8868773	0.0024758
TERPENOID METABOLIC PROCESS%GOBP%GO:0006721	0.00266684
RNA MODIFICATION%GOBP%GO:0009451	0.00499867
NUCLEOLAR PART%GOCC%GO:0044452	0.0100688
RIBOSOMAL LARGE SUBUNIT BIOGENESIS%GOBP%GO:0042273	0.0127721
SNORNA BINDING%GOMF%GO:0030515	0.0128056
ISOPRENOID METABOLIC PROCESS%GOBP%GO:0006720	0.0140237
RNA METABOLIC PROCESS%GOBP%GO:0016070	0.0143988
RRNA MODIFICATION%GOBP%GO:0000154	0.0245697
MATURATION OF LSU-RRNA%GOBP%GO:0000470	0.0339341
