# Supplementary material for: Mammary molecular portraits reveal lineage-specific features and progenitor cell vulnerabilities
Source: J Cell Biol. 2018 Aug 6;217(8):2951–74. doi: 10.1083/jcb.201804042 (PMC6080920; doi:10.1083/jcb.201804042)
Supplement: Tables S1-S9 (zipped Excel files) [file JCB_201804042_TablesS1--S9.zip › JCB_201804042_TableS9.xlsx]

## Sheet: Down Basal
GSEA results for proteins downregulated in ER-PR- basal, ER-PR- luminal progenitor and ER+PR+ luminal cells by progesterone.
NAME	FDR q-val
CELL JUNCTION ORGANIZATION%REACTOME DATABASE ID RELEASE 62%446728	0
HALLMARK_APICAL_JUNCTION%MSIGDB_C2%HALLMARK_APICAL_JUNCTION	0
CELL-SUBSTRATE ADHESION%GOBP%GO:0031589	0
HALLMARK_COAGULATION%MSIGDB_C2%HALLMARK_COAGULATION	0
INTEGRIN SIGNALLING PATHWAY%PANTHER PATHWAY%P00034	0
CELL ADHESION%GOBP%GO:0007155	0
CELL-MATRIX ADHESION%GOBP%GO:0007160	0
ACTOMYOSIN%GOCC%GO:0042641	0
CELL-SUBSTRATE JUNCTION%GOCC%GO:0030055	0
BIOLOGICAL ADHESION%GOBP%GO:0022610	0
ALPHA6BETA4INTEGRIN%IOB%ALPHA6BETA4INTEGRIN	0
BLOOD MICROPARTICLE%GOCC%GO:0072562	0
NABA_CORE_MATRISOME%MSIGDB_C2%NABA_CORE_MATRISOME	0
CELL-CELL COMMUNICATION%REACTOME DATABASE ID RELEASE 62%1500931	0
POSITIVE REGULATION OF BLOOD CIRCULATION%GOBP%GO:1903524	0
NABA_MATRISOME%MSIGDB_C2%NABA_MATRISOME	0
PLATELET ACTIVATION%GOBP%GO:0030168	0
PID_INTEGRIN1_PATHWAY%MSIGDB_C2%PID_INTEGRIN1_PATHWAY	0
PROTEINACEOUS EXTRACELLULAR MATRIX%GOCC%GO:0005578	0
ANCHORING JUNCTION%GOCC%GO:0070161	0
I BAND%GOCC%GO:0031674	0
INTEGRIN BINDING%GOMF%GO:0005178	0
BETA1 INTEGRIN CELL SURFACE INTERACTIONS%PATHWAY INTERACTION DATABASE NCI-NATURE CURATED DATA%BETA1 INTEGRIN CELL SURFACE INTERACTIONS	6.72043e-05
WOUND HEALING%GOBP%GO:0042060	6.44041e-05
CONTRACTILE FIBER%GOCC%GO:0043292	6.1828e-05
FOCAL ADHESION%GOCC%GO:0005925	5.945e-05
MYOFIBRIL%GOCC%GO:0030016	5.72481e-05
CONTRACTILE FIBER PART%GOCC%GO:0044449	5.52035e-05
HALLMARK_MYOGENESIS%MSIGDB_C2%HALLMARK_MYOGENESIS	5.33e-05
NABA_ECM_GLYCOPROTEINS%MSIGDB_C2%NABA_ECM_GLYCOPROTEINS	5.15233e-05
LEUKOCYTE MIGRATION%GOBP%GO:0050900	4.98613e-05
ACTIN FILAMENT BUNDLE%GOCC%GO:0032432	4.83031e-05
CELL-SUBSTRATE ADHERENS JUNCTION%GOCC%GO:0005924	4.68394e-05
MUSCLE SYSTEM PROCESS%GOBP%GO:0003012	4.54617e-05
REGULATION OF IGF ACTIVITY BY IGFBP%REACTOME%R-HSA-381426.2	4.41628e-05
SARCOMERE%GOCC%GO:0030017	4.29361e-05
Z DISC%GOCC%GO:0030018	4.17756e-05
PLATELET AGGREGATION%GOBP%GO:0070527	0.000123032
ALPHA6BETA4INTEGRIN%NETPATH%ALPHA6BETA4INTEGRIN	0.000200887
INTEGRIN CELL SURFACE INTERACTIONS%REACTOME%R-HSA-216083.1	0.000235284
ADHERENS JUNCTION%GOCC%GO:0005912	0.000229545
COAGULATION%GOBP%GO:0050817	0.00022408
BLOOD COAGULATION%GOBP%GO:0007596	0.000218869
SARCOPLASM%GOCC%GO:0016528	0.000213895
RESPONSE TO WOUNDING%GOBP%GO:0009611	0.000209141
BLOOD CIRCULATION%GOBP%GO:0008015	0.000204595
STRIATED MUSCLE CELL DIFFERENTIATION%GOBP%GO:0051146	0.000200242
STRIATED MUSCLE CELL DEVELOPMENT%GOBP%GO:0055002	0.000226474
LAMININ INTERACTIONS%REACTOME DATABASE ID RELEASE 62%3000157	0.000221852
HEMOSTASIS%GOBP%GO:0007599	0.000217415
HOMOTYPIC CELL-CELL ADHESION%GOBP%GO:0034109	0.000213152
PLATELET DEGRANULATION%REACTOME DATABASE ID RELEASE 62%114608	0.000209053
INTEGRIN-MEDIATED SIGNALING PATHWAY%GOBP%GO:0007229	0.000205109
PODOSOME%GOCC%GO:0002102	0.00020131
STRESS FIBER%GOCC%GO:0001725	0.00019765
CAVEOLA%GOCC%GO:0005901	0.000249298
PLASMA MEMBRANE RAFT%GOCC%GO:0044853	0.000244924
CIRCULATORY SYSTEM PROCESS%GOBP%GO:0003013	0.000240702
CONTRACTILE ACTIN FILAMENT BUNDLE%GOCC%GO:0097517	0.000236622
CELL-CELL ADHESION%GOBP%GO:0098609	0.000232678
ACTIN CYTOSKELETON%GOCC%GO:0015629	0.000228864
EXTRACELLULAR MATRIX COMPONENT%GOCC%GO:0044420	0.000248831
RESPONSE TO ELEVATED PLATELET CYTOSOLIC CA2+%REACTOME DATABASE ID RELEASE 62%76005	0.000244881
REGULATION OF BLOOD VESSEL DIAMETER%GOBP%GO:0097746	0.000241055
REGULATION OF TUBE DIAMETER%GOBP%GO:0035296	0.00033467
SYSTEM PROCESS%GOBP%GO:0003008	0.000377955
POSITIVE REGULATION OF ACTIN FILAMENT BUNDLE ASSEMBLY%GOBP%GO:0032233	0.000372314
SARCOLEMMA%GOCC%GO:0042383	0.000480293
SUBSTRATE ADHESION-DEPENDENT CELL SPREADING%GOBP%GO:0034446	0.000679048
CELL JUNCTION%GOCC%GO:0030054	0.000781879
HALLMARK_EPITHELIAL_MESENCHYMAL_TRANSITION%MSIGDB_C2%HALLMARK_EPITHELIAL_MESENCHYMAL_TRANSITION	0.00081356
POST-TRANSLATIONAL PROTEIN PHOSPHORYLATION%REACTOME%R-HSA-8957275.1	0.000802261
NABA_ECM_AFFILIATED%MSIGDB_C2%NABA_ECM_AFFILIATED	0.000878983
MUSCLE CONTRACTION%REACTOME DATABASE ID RELEASE 62%397014	0.00095498
PID_A6B1_A6B4_INTEGRIN_PATHWAY%MSIGDB_C2%PID_A6B1_A6B4_INTEGRIN_PATHWAY	0.00102712
REGULATION OF BLOOD VESSEL SIZE%GOBP%GO:0050880	0.00107665
INTERMEDIATE FILAMENT%GOCC%GO:0005882	0.00108292
ESTABLISHMENT OR MAINTENANCE OF EPITHELIAL CELL APICAL/BASAL POLARITY%GOBP%GO:0045197	0.00118704
REGULATION OF BLOOD PRESSURE%GOBP%GO:0008217	0.00122936
REGULATION OF SYSTEMIC ARTERIAL BLOOD PRESSURE%GOBP%GO:0003073	0.00125206
REGULATION OF TUBE SIZE%GOBP%GO:0035150	0.0012366
PLATELET ACTIVATION, SIGNALING AND AGGREGATION%REACTOME DATABASE ID RELEASE 62%76002	0.00164728
ACTIN-BASED CELL PROJECTION%GOCC%GO:0098858	0.00175915
SIGNALING RECEPTOR ACTIVITY%GOMF%GO:0038023	0.00194135
VASCULAR PROCESS IN CIRCULATORY SYSTEM%GOBP%GO:0003018	0.00199248
REGULATION OF BLOOD CIRCULATION%GOBP%GO:1903522	0.00213451
PID_FAK_PATHWAY%MSIGDB_C2%PID_FAK_PATHWAY	0.00210998
SUBSTRATE-SPECIFIC CHANNEL ACTIVITY%GOMF%GO:0022838	0.00226622
MICROVILLUS%GOCC%GO:0005902	0.00229412
BASEMENT MEMBRANE%GOCC%GO:0005604	0.00230377
REGULATION OF BODY FLUID LEVELS%GOBP%GO:0050878	0.00234794
REGULATION OF FILOPODIUM ASSEMBLY%GOBP%GO:0051489	0.00240793
A6B1 AND A6B4 INTEGRIN SIGNALING%PATHWAY INTERACTION DATABASE NCI-NATURE CURATED DATA%A6B1 AND A6B4 INTEGRIN SIGNALING	0.00292255
REGULATION OF EXTRINSIC APOPTOTIC SIGNALING PATHWAY VIA DEATH DOMAIN RECEPTORS%GOBP%GO:1902041	0.00290811
EXTERNAL SIDE OF PLASMA MEMBRANE%GOCC%GO:0009897	0.00302868
CORTICAL CYTOSKELETON%GOCC%GO:0030863	0.00316296
COLLAGEN BINDING%GOMF%GO:0005518	0.00319402
NEGATIVE REGULATION OF CELL-SUBSTRATE ADHESION%GOBP%GO:0010812	0.00338474
GLYCOSAMINOGLYCAN BINDING%GOMF%GO:0005539	0.00338261
CELL-CELL ADHERENS JUNCTION%GOCC%GO:0005913	0.00334879
ION CHANNEL ACTIVITY%GOMF%GO:0005216	0.00339434
BIOCARTA_RHO_PATHWAY%MSIGDB_C2%BIOCARTA_RHO_PATHWAY	0.00337732
REGULATION OF SYSTEM PROCESS%GOBP%GO:0044057	0.0035257
MUSCLE CONTRACTION%GOBP%GO:0006936	0.00349179
ENDOTHELIAL CELL DEVELOPMENT%GOBP%GO:0001885	0.00348823
ASTROCYTE DIFFERENTIATION%GOBP%GO:0048708	0.00367359
ECM PROTEOGLYCANS%REACTOME DATABASE ID RELEASE 62%3000178	0.00365408
SARCOPLASMIC RETICULUM%GOCC%GO:0016529	0.00367821
CARDIAC MUSCLE CELL DEVELOPMENT%GOBP%GO:0055013	0.00378923
SEMAPHORIN INTERACTIONS%REACTOME DATABASE ID RELEASE 62%373755	0.00392248
MET PROMOTES CELL MOTILITY%REACTOME%R-HSA-8875878.1	0.00412773
SKIN DEVELOPMENT%GOBP%GO:0043588	0.00418779
CELL SURFACE%GOCC%GO:0009986	0.00426186
NEGATIVE REGULATION OF EPITHELIAL CELL PROLIFERATION%GOBP%GO:0050680	0.0043195
REGULATION OF MUSCLE CONTRACTION%GOBP%GO:0006937	0.0043355
REGULATION OF LEUKOCYTE MIGRATION%GOBP%GO:0002685	0.00444788
SUPRAMOLECULAR FIBER%GOCC%GO:0099512	0.00454407
SIDE OF MEMBRANE%GOCC%GO:0098552	0.00450556
SUPRAMOLECULAR COMPLEX%GOCC%GO:0099080	0.00450837
SIGNALING EVENTS MEDIATED BY FOCAL ADHESION KINASE%PATHWAY INTERACTION DATABASE NCI-NATURE CURATED DATA%SIGNALING EVENTS MEDIATED BY FOCAL ADHESION KINASE	0.0044708
CALCIUM ION TRANSPORT%GOBP%GO:0006816	0.00444732
PID_REELIN_PATHWAY%MSIGDB_C2%PID_REELIN_PATHWAY	0.00463248
ACTIN FILAMENT%GOCC%GO:0005884	0.00465853
REGULATION OF CELL-SUBSTRATE ADHESION%GOBP%GO:0010810	0.00471088
CYTOSOLIC CALCIUM ION TRANSPORT%GOBP%GO:0060401	0.004776
REGULATION OF CELL MIGRATION%GOBP%GO:0030334	0.00477502
KERATINIZATION%REACTOME%R-HSA-6805567.2	0.00473742
KERATINOCYTE DIFFERENTIATION%GOBP%GO:0030216	0.00496807
REGULATION OF PROTEIN KINASE B SIGNALING%GOBP%GO:0051896	0.00517609
CELL-SUBSTRATE JUNCTION ASSEMBLY%GOBP%GO:0007044	0.00523544
CELL JUNCTION ORGANIZATION%GOBP%GO:0034330	0.00534026
NON-INTEGRIN MEMBRANE-ECM INTERACTIONS%REACTOME%R-HSA-3000171.2	0.00535913
CELL-CELL JUNCTION ORGANIZATION%REACTOME%R-HSA-421270.4	0.00534261
REELIN SIGNALING PATHWAY%PATHWAY INTERACTION DATABASE NCI-NATURE CURATED DATA%REELIN SIGNALING PATHWAY	0.00550175
NEGATIVE REGULATION OF SECRETION%GOBP%GO:0051048	0.00560127
RESPONSE TO METAL ION%GOBP%GO:0010038	0.00557269
FILAMENTOUS ACTIN%GOCC%GO:0031941	0.00554302
REGULATION OF LOCOMOTION%GOBP%GO:0040012	0.00554641
REGULATION OF SUBSTRATE ADHESION-DEPENDENT CELL SPREADING%GOBP%GO:1900024	0.00551802
EXTRACELLULAR MATRIX%GOCC%GO:0031012	0.00563567
EXTRACELLULAR MATRIX BINDING%GOMF%GO:0050840	0.0056303
BIOCARTA_PTDINS_PATHWAY%MSIGDB_C2%BIOCARTA_PTDINS_PATHWAY	0.0056013
POSITIVE REGULATION OF MAPK CASCADE%GOBP%GO:0043410	0.00579205
BIOCARTA_ECM_PATHWAY%MSIGDB_C2%BIOCARTA_ECM_PATHWAY	0.0057839
PID_AVB3_INTEGRIN_PATHWAY%MSIGDB_C2%PID_AVB3_INTEGRIN_PATHWAY	0.00580991
MUSCLE CELL DEVELOPMENT%GOBP%GO:0055001	0.00577011
REGULATION OF CELL MOTILITY%GOBP%GO:2000145	0.00598754
INTEGRINS IN ANGIOGENESIS%PATHWAY INTERACTION DATABASE NCI-NATURE CURATED DATA%INTEGRINS IN ANGIOGENESIS	0.00611664
ALZHEIMER DISEASE-PRESENILIN PATHWAY%PANTHER PATHWAY%P00004	0.00611684
PLASMA MEMBRANE PROTEIN COMPLEX%GOCC%GO:0098797	0.00635832
HEMOSTASIS%REACTOME%R-HSA-109582.1	0.00644042
NABA_MATRISOME_ASSOCIATED%MSIGDB_C2%NABA_MATRISOME_ASSOCIATED	0.00653035
NEGATIVE REGULATION OF CELL DEVELOPMENT%GOBP%GO:0010721	0.00654981
REGULATION OF PEPTIDYL-TYROSINE PHOSPHORYLATION%GOBP%GO:0050730	0.00678221
BIOCARTA_INTEGRIN_PATHWAY%MSIGDB_C2%BIOCARTA_INTEGRIN_PATHWAY	0.00681057
CATION CHANNEL ACTIVITY%GOMF%GO:0005261	0.00678714
CELL ADHESION MOLECULE BINDING%GOMF%GO:0050839	0.00679297
REGULATION OF SMOOTH MUSCLE CONTRACTION%GOBP%GO:0006940	0.00686178
CYTOSKELETAL PROTEIN BINDING%GOMF%GO:0008092	0.00708553
NEGATIVE REGULATION OF THE PI3K AKT NETWORK%REACTOME%R-HSA-199418.3	0.00714897
REGULATION OF CELLULAR COMPONENT MOVEMENT%GOBP%GO:0051270	0.00762985
SIGNALING BY PDGF%REACTOME%R-HSA-186797.3	0.00772638
MUSCLE STRUCTURE DEVELOPMENT%GOBP%GO:0061061	0.00770754
SENSORY PERCEPTION%GOBP%GO:0007600	0.00766055
CHANNEL REGULATOR ACTIVITY%GOMF%GO:0016247	0.00764295
ENDOTHELIAL CELL DIFFERENTIATION%GOBP%GO:0045446	0.00778553
IL3%NETPATH%IL3	0.00776672
NEGATIVE REGULATION OF CELL ADHESION%GOBP%GO:0007162	0.00808076
TRANSMEMBRANE RECEPTOR ACTIVITY%GOMF%GO:0099600	0.00806961
REGULATION OF SODIUM ION TRANSPORT%GOBP%GO:0002028	0.00804042
POSITIVE REGULATION OF PEPTIDYL-TYROSINE PHOSPHORYLATION%GOBP%GO:0050731	0.00862969
POSITIVE REGULATION OF CELL ADHESION%GOBP%GO:0045785	0.00869581
MUSCLE CELL DIFFERENTIATION%GOBP%GO:0042692	0.00874472
EPITHELIAL CELL DIFFERENTIATION%GOBP%GO:0030855	0.00890096
TRANSLOCATION OF GLUT4 TO THE PLASMA MEMBRANE%REACTOME DATABASE ID RELEASE 62%1445148	0.00907474
HORMONE TRANSPORT%GOBP%GO:0009914	0.00905004
REGULATION OF WOUND HEALING%GOBP%GO:0061041	0.0090514
SCHWANN CELL DIFFERENTIATION%GOBP%GO:0014037	0.00900055
REGULATION OF METAL ION TRANSPORT%GOBP%GO:0010959	0.00928827
LIPID BINDING%GOMF%GO:0008289	0.00924523
ASSEMBLY OF COLLAGEN FIBRILS AND OTHER MULTIMERIC STRUCTURES%REACTOME%R-HSA-2022090.3	0.00938306
PI5P, PP2A AND IER3 REGULATE PI3K AKT SIGNALING%REACTOME DATABASE ID RELEASE 62%6811558	0.00987242
PID_LYMPH_ANGIOGENESIS_PATHWAY%MSIGDB_C2%PID_LYMPH_ANGIOGENESIS_PATHWAY	0.0100002
ST_INTEGRIN_SIGNALING_PATHWAY%MSIGDB_C2%ST_INTEGRIN_SIGNALING_PATHWAY	0.00997961
NEGATIVE REGULATION OF CELL PROJECTION ORGANIZATION%GOBP%GO:0031345	0.0102627
POSITIVE REGULATION OF SUPRAMOLECULAR FIBER ORGANIZATION%GOBP%GO:1902905	0.0102661
REGULATION OF RECEPTOR ACTIVITY%GOBP%GO:0010469	0.0107951
RECEPTOR REGULATOR ACTIVITY%GOMF%GO:0030545	0.0109697
EXTRACELLULAR MATRIX ORGANIZATION%REACTOME%R-HSA-1474244.2	0.0109955
ACTIN BINDING%GOMF%GO:0003779	0.0111355
HORMONE SECRETION%GOBP%GO:0046879	0.0110858
PLASMA MEMBRANE PART%GOCC%GO:0044459	0.0110362
CELL CORTEX%GOCC%GO:0005938	0.0110929
SUPRAMOLECULAR POLYMER%GOCC%GO:0099081	0.0112155
REGULATION OF ACTIN FILAMENT BUNDLE ASSEMBLY%GOBP%GO:0032231	0.0115917
PLASMA MEMBRANE REGION%GOCC%GO:0098590	0.0115402
TRANSMEMBRANE SIGNALING RECEPTOR ACTIVITY%GOMF%GO:0004888	0.0115941
ESTABLISHMENT OR MAINTENANCE OF BIPOLAR CELL POLARITY%GOBP%GO:0061245	0.0119303
ACTIN FILAMENT-BASED PROCESS%GOBP%GO:0030029	0.0119409
REGULATION OF SYNAPSE STRUCTURE OR ACTIVITY%GOBP%GO:0050803	0.0119589
ESTABLISHMENT OR MAINTENANCE OF APICAL/BASAL CELL POLARITY%GOBP%GO:0035088	0.011963
EPHB FORWARD SIGNALING%PATHWAY INTERACTION DATABASE NCI-NATURE CURATED DATA%EPHB FORWARD SIGNALING	0.0119976
VEGFR3 SIGNALING IN LYMPHATIC ENDOTHELIUM%PATHWAY INTERACTION DATABASE NCI-NATURE CURATED DATA%VEGFR3 SIGNALING IN LYMPHATIC ENDOTHELIUM	0.0119533
REGULATION OF ION TRANSMEMBRANE TRANSPORT%GOBP%GO:0034765	0.0120246
POSITIVE REGULATION OF LOCOMOTION%GOBP%GO:0040017	0.0120285
PROTEIN POLYMERIZATION%GOBP%GO:0051258	0.0121387
PID_PI3K_PLC_TRK_PATHWAY%MSIGDB_C2%PID_PI3K_PLC_TRK_PATHWAY	0.0121338
ENDOTHELIUM DEVELOPMENT%GOBP%GO:0003158	0.0120903
GLIAL CELL DIFFERENTIATION%GOBP%GO:0010001	0.0122263
POSITIVE REGULATION OF CELL MOTILITY%GOBP%GO:2000147	0.0122353
POSITIVE REGULATION OF CELL MIGRATION%GOBP%GO:0030335	0.0121992
SUPRAMOLECULAR FIBER ORGANIZATION%GOBP%GO:0097435	0.0123355
REGULATION OF CELL ADHESION%GOBP%GO:0030155	0.0123152
CELL-CELL JUNCTION%GOCC%GO:0005911	0.0125811
TRK RECEPTOR SIGNALING MEDIATED BY PI3K AND PLC-GAMMA%PATHWAY INTERACTION DATABASE NCI-NATURE CURATED DATA%TRK RECEPTOR SIGNALING MEDIATED BY PI3K AND PLC-GAMMA	0.0127354
REGULATION OF RESPONSE TO WOUNDING%GOBP%GO:1903034	0.0128505
REGULATION OF HEART CONTRACTION%GOBP%GO:0008016	0.0133119
PID_ECADHERIN_STABILIZATION_PATHWAY%MSIGDB_C2%PID_ECADHERIN_STABILIZATION_PATHWAY	0.0134884
G ALPHA (Q) SIGNALLING EVENTS%REACTOME%R-HSA-416476.6	0.0137553
PID_EPHB_FWD_PATHWAY%MSIGDB_C2%PID_EPHB_FWD_PATHWAY	0.0138814
PROTEASE BINDING%GOMF%GO:0002020	0.0139963
DIVALENT INORGANIC CATION TRANSPORT%GOBP%GO:0072511	0.0141162
CHANNEL ACTIVITY%GOMF%GO:0015267	0.0143848
STABILIZATION AND EXPANSION OF THE E-CADHERIN ADHERENS JUNCTION%PATHWAY INTERACTION DATABASE NCI-NATURE CURATED DATA%STABILIZATION AND EXPANSION OF THE E-CADHERIN ADHERENS JUNCTION	0.0143769
CELL-CELL CONTACT ZONE%GOCC%GO:0044291	0.014426
REGULATION OF SODIUM ION TRANSMEMBRANE TRANSPORT%GOBP%GO:1902305	0.0144445
REGULATION OF NITRIC OXIDE BIOSYNTHETIC PROCESS%GOBP%GO:0045428	0.014725
POSITIVE REGULATION OF CELLULAR COMPONENT MOVEMENT%GOBP%GO:0051272	0.0147567
PID_ANGIOPOIETIN_RECEPTOR_PATHWAY%MSIGDB_C2%PID_ANGIOPOIETIN_RECEPTOR_PATHWAY	0.0148481
REGULATION OF CATION TRANSMEMBRANE TRANSPORT%GOBP%GO:1904062	0.0148653
GROWTH CONE%GOCC%GO:0030426	0.0152549
REGULATION OF CATION CHANNEL ACTIVITY%GOBP%GO:2001257	0.0151891
SENSORY PERCEPTION OF PAIN%GOBP%GO:0019233	0.0152577
REGULATION OF PROTEIN MATURATION%GOBP%GO:1903317	0.0152454
MEMBRANE RAFT%GOCC%GO:0045121	0.0156665
EPIDERMAL CELL DIFFERENTIATION%GOBP%GO:0009913	0.0156655
PID_NCADHERIN_PATHWAY%MSIGDB_C2%PID_NCADHERIN_PATHWAY	0.0156339
DIVALENT METAL ION TRANSPORT%GOBP%GO:0070838	0.0158782
ACTIN CYTOSKELETON ORGANIZATION%GOBP%GO:0030036	0.0161222
REGULATION OF MUSCLE SYSTEM PROCESS%GOBP%GO:0090257	0.01616
POSITIVE REGULATION OF CELL-CELL ADHESION%GOBP%GO:0022409	0.0161651
ANGIOPOIETIN RECEPTOR TIE2-MEDIATED SIGNALING%PATHWAY INTERACTION DATABASE NCI-NATURE CURATED DATA%ANGIOPOIETIN RECEPTOR TIE2-MEDIATED SIGNALING	0.0160983
POSITIVE REGULATION OF SUBSTRATE ADHESION-DEPENDENT CELL SPREADING%GOBP%GO:1900026	0.0160383
POSITIVE REGULATION OF CELL-SUBSTRATE ADHESION%GOBP%GO:0010811	0.0162187
PEPTIDASE INHIBITOR ACTIVITY%GOMF%GO:0030414	0.016198
REGULATION OF PROTEIN PROCESSING%GOBP%GO:0070613	0.016151
INTERCALATED DISC%GOCC%GO:0014704	0.0168222
OXYTOCIN RECEPTOR MEDIATED SIGNALING PATHWAY%PANTHER PATHWAY%P04391	0.0169774
SITE OF POLARIZED GROWTH%GOCC%GO:0030427	0.0172137
POSITIVE REGULATION OF LEUKOCYTE MIGRATION%GOBP%GO:0002687	0.0174968
PASSIVE TRANSMEMBRANE TRANSPORTER ACTIVITY%GOMF%GO:0022803	0.017576
NEUROMUSCULAR JUNCTION%GOCC%GO:0031594	0.0175448
STEROID BINDING%GOMF%GO:0005496	0.0175739
PDGFR-BETA SIGNALING PATHWAY%PATHWAY INTERACTION DATABASE NCI-NATURE CURATED DATA%PDGFR-BETA SIGNALING PATHWAY	0.0175472
REGULATION OF PURINE NUCLEOTIDE BIOSYNTHETIC PROCESS%GOBP%GO:1900371	0.0176574
SCAFFOLD PROTEIN BINDING%GOMF%GO:0097110	0.0176619
GLIAL CELL DEVELOPMENT%GOBP%GO:0021782	0.0178703
CELL-CELL JUNCTION ORGANIZATION%GOBP%GO:0045216	0.0183813
REGULATION OF NUCLEOTIDE BIOSYNTHETIC PROCESS%GOBP%GO:0030808	0.0183343
POSITIVE REGULATION OF ERK1 AND ERK2 CASCADE%GOBP%GO:0070374	0.0183665
RUFFLE%GOCC%GO:0001726	0.0183446
SIG_INSULIN_RECEPTOR_PATHWAY_IN_CARDIAC_MYOCYTES%MSIGDB_C2%SIG_INSULIN_RECEPTOR_PATHWAY_IN_CARDIAC_MYOCYTES	0.0182864
BIOCARTA_MCALPAIN_PATHWAY%MSIGDB_C2%BIOCARTA_MCALPAIN_PATHWAY	0.0182652
ACTIN FILAMENT ORGANIZATION%GOBP%GO:0007015	0.0190122
BIOCARTA_MPR_PATHWAY%MSIGDB_C2%BIOCARTA_MPR_PATHWAY	0.0193199
POLYMERIC CYTOSKELETAL FIBER%GOCC%GO:0099513	0.0193301
N-CADHERIN SIGNALING EVENTS%PATHWAY INTERACTION DATABASE NCI-NATURE CURATED DATA%N-CADHERIN SIGNALING EVENTS	0.0200647
PID_PDGFRB_PATHWAY%MSIGDB_C2%PID_PDGFRB_PATHWAY	0.0204545
GASTRIN-CREB SIGNALLING PATHWAY VIA PKC AND MAPK%REACTOME%R-HSA-881907.1	0.020482
EXTRINSIC COMPONENT OF PLASMA MEMBRANE%GOCC%GO:0019897	0.0204355
LIPID TRANSPORTER ACTIVITY%GOMF%GO:0005319	0.0204236
CORTICAL ACTIN CYTOSKELETON%GOCC%GO:0030864	0.0206415
REGULATION OF CHEMOKINE PRODUCTION%GOBP%GO:0032642	0.020692
ENDOPEPTIDASE INHIBITOR ACTIVITY%GOMF%GO:0004866	0.0206458
CELL CORTEX PART%GOCC%GO:0044448	0.0208925
EPIDERMIS DEVELOPMENT%GOBP%GO:0008544	0.0211259
CELL-CELL SIGNALING%GOBP%GO:0007267	0.0213668
REGULATION OF ION TRANSMEMBRANE TRANSPORTER ACTIVITY%GOBP%GO:0032412	0.0214943
REGULATION OF SYNAPSE ORGANIZATION%GOBP%GO:0050807	0.0214407
PHAGOCYTOSIS%GOBP%GO:0006909	0.0234394
NEGATIVE REGULATION OF MULTICELLULAR ORGANISMAL PROCESS%GOBP%GO:0051241	0.0239146
ORGANOPHOSPHATE ESTER TRANSPORT%GOBP%GO:0015748	0.0247869
GATED CHANNEL ACTIVITY%GOMF%GO:0022836	0.0251793
CALCIUM ION TRANSMEMBRANE TRANSPORT%GOBP%GO:0070588	0.0252393
REGULATION OF INTERLEUKIN-1 PRODUCTION%GOBP%GO:0032652	0.0252598
POSITIVE REGULATION OF REACTIVE OXYGEN SPECIES METABOLIC PROCESS%GOBP%GO:2000379	0.0254015
MODIFICATION OF MORPHOLOGY OR PHYSIOLOGY OF OTHER ORGANISM INVOLVED IN SYMBIOTIC INTERACTION%GOBP%GO:0051817	0.025313
BASOLATERAL PLASMA MEMBRANE%GOCC%GO:0016323	0.0258831
FGF SIGNALING PATHWAY%PANTHER PATHWAY%P00021	0.0260639
GROWTH FACTOR BINDING%GOMF%GO:0019838	0.0260503
MOTILE CILIUM%GOCC%GO:0031514	0.026553
REGULATION OF EPITHELIAL CELL PROLIFERATION%GOBP%GO:0050678	0.026663
PERIPHERAL NERVOUS SYSTEM DEVELOPMENT%GOBP%GO:0007422	0.027099
EPITHELIAL CELL DEVELOPMENT%GOBP%GO:0002064	0.027102
NEPHRON DEVELOPMENT%GOBP%GO:0072006	0.0270408
CARDIAC MUSCLE CELL DIFFERENTIATION%GOBP%GO:0055007	0.0271144
CARDIAC CELL DEVELOPMENT%GOBP%GO:0055006	0.0275137
CADHERIN SIGNALING PATHWAY%PANTHER PATHWAY%P00012	0.0274916
NEGATIVE REGULATION OF CELL MORPHOGENESIS INVOLVED IN DIFFERENTIATION%GOBP%GO:0010771	0.0274155
EGFR1%IOB%EGFR1	0.0274144
REGULATION OF BLOOD COAGULATION%GOBP%GO:0030193	0.0276517
MEMBRANE MICRODOMAIN%GOCC%GO:0098857	0.028063
PLASMA MEMBRANE BOUNDED CELL PROJECTION ORGANIZATION%GOBP%GO:0120036	0.0280914
RHO GTPASES ACTIVATE PKNS%REACTOME DATABASE ID RELEASE 62%5625740	0.0280143
REGULATION OF SUPRAMOLECULAR FIBER ORGANIZATION%GOBP%GO:1902903	0.027979
REGULATION OF HEMOSTASIS%GOBP%GO:1900046	0.0281652
PLASMA MEMBRANE BOUNDED CELL PROJECTION ASSEMBLY%GOBP%GO:0120031	0.0284148
HALLMARK_KRAS_SIGNALING_DN%MSIGDB_C2%HALLMARK_KRAS_SIGNALING_DN	0.0283985
REGULATION OF TRANSMEMBRANE TRANSPORT%GOBP%GO:0034762	0.0292592
CELL PROJECTION ASSEMBLY%GOBP%GO:0030031	0.0293934
CALCIUM-DEPENDENT PROTEIN BINDING%GOMF%GO:0048306	0.0293086
PEPTIDASE REGULATOR ACTIVITY%GOMF%GO:0061134	0.029472
REGULATION OF CYCLIC NUCLEOTIDE METABOLIC PROCESS%GOBP%GO:0030799	0.0294483
MODIFICATION OF MORPHOLOGY OR PHYSIOLOGY OF OTHER ORGANISM%GOBP%GO:0035821	0.0295847
CYTOSKELETAL PART%GOCC%GO:0044430	0.0295409
GPCR LIGAND BINDING%REACTOME DATABASE ID RELEASE 62%500792	0.0299155
MAMMARY GLAND DEVELOPMENT%GOBP%GO:0030879	0.0299199
EGFR1%NETPATH%EGFR1	0.0301481
NEGATIVE REGULATION OF NEUROGENESIS%GOBP%GO:0050768	0.0300729
REGULATION OF ACTIN FILAMENT-BASED PROCESS%GOBP%GO:0032970	0.0301126
ENZYME INHIBITOR ACTIVITY%GOMF%GO:0004857	0.0301324
REGULATION OF COAGULATION%GOBP%GO:0050818	0.0301314
NEGATIVE REGULATION OF CELLULAR COMPONENT MOVEMENT%GOBP%GO:0051271	0.0302663
CELL PROJECTION ORGANIZATION%GOBP%GO:0030030	0.0303794
CYTOPLASMIC REGION%GOCC%GO:0099568	0.0302906
PHOSPHOLIPID BINDING%GOMF%GO:0005543	0.0311089
PHOSPHOPROTEIN BINDING%GOMF%GO:0051219	0.0311192
EXTRACELLULAR STRUCTURE ORGANIZATION%GOBP%GO:0043062	0.0326251
FILOPODIUM%GOCC%GO:0030175	0.0326693
NEGATIVE REGULATION OF NEURON DIFFERENTIATION%GOBP%GO:0045665	0.0329686
ORGANIC HYDROXY COMPOUND TRANSPORT%GOBP%GO:0015850	0.0328927
MUSCLE ORGAN DEVELOPMENT%GOBP%GO:0007517	0.0328646
EXTRACELLULAR MATRIX ORGANIZATION%GOBP%GO:0030198	0.033925
REGULATION OF ENDOTHELIAL CELL PROLIFERATION%GOBP%GO:0001936	0.0339218
POSITIVE REGULATION OF ENDOCYTOSIS%GOBP%GO:0045807	0.0342262
POSITIVE REGULATION OF INTRACELLULAR SIGNAL TRANSDUCTION%GOBP%GO:1902533	0.0341474
ION CHANNEL BINDING%GOMF%GO:0044325	0.0343942
HORMONE BINDING%GOMF%GO:0042562	0.0344461
ENDOCYTOSIS%GOBP%GO:0006897	0.0343445
BODY FLUID SECRETION%GOBP%GO:0007589	0.0343736
BIOCARTA_ERK_PATHWAY%MSIGDB_C2%BIOCARTA_ERK_PATHWAY	0.0344392
PID_IGF1_PATHWAY%MSIGDB_C2%PID_IGF1_PATHWAY	0.034581
REGULATION OF AMINE TRANSPORT%GOBP%GO:0051952	0.0349604
CELL MORPHOGENESIS INVOLVED IN DIFFERENTIATION%GOBP%GO:0000904	0.0355313
NECTIN ADHESION PATHWAY%PATHWAY INTERACTION DATABASE NCI-NATURE CURATED DATA%NECTIN ADHESION PATHWAY	0.0357938
SIGNALING BY MET%REACTOME DATABASE ID RELEASE 62%6806834	0.0366988
REGULATION OF CELL JUNCTION ASSEMBLY%GOBP%GO:1901888	0.0366525
TCR SIGNALING IN NAIVE CD4+ T CELLS%PATHWAY INTERACTION DATABASE NCI-NATURE CURATED DATA%TCR SIGNALING IN NAIVE CD4+ T CELLS	0.0367389
NEGATIVE REGULATION OF NERVOUS SYSTEM DEVELOPMENT%GOBP%GO:0051961	0.0367784
REGULATION OF REACTIVE OXYGEN SPECIES BIOSYNTHETIC PROCESS%GOBP%GO:1903426	0.0371096
POSITIVE REGULATION OF PROTEIN LOCALIZATION TO MEMBRANE%GOBP%GO:1905477	0.0374615
NICOTINIC ACETYLCHOLINE RECEPTOR SIGNALING PATHWAY%PANTHER PATHWAY%P00044	0.0373774
DEVELOPMENTAL CELL GROWTH%GOBP%GO:0048588	0.0378767
THROMBOXANE A2 RECEPTOR SIGNALING%PATHWAY INTERACTION DATABASE NCI-NATURE CURATED DATA%THROMBOXANE A2 RECEPTOR SIGNALING	0.0377793
REGULATION OF LAMELLIPODIUM ORGANIZATION%GOBP%GO:1902743	0.0379915
REGULATION OF ANATOMICAL STRUCTURE SIZE%GOBP%GO:0090066	0.0385777
SECRETION%GOBP%GO:0046903	0.0387586
POSITIVE REGULATION OF CYTOSOLIC CALCIUM ION CONCENTRATION%GOBP%GO:0007204	0.0390044
RESPONSE TO INORGANIC SUBSTANCE%GOBP%GO:0010035	0.0390306
PLASMA MEMBRANE ORGANIZATION%GOBP%GO:0007009	0.0399123
REGULATION OF TISSUE REMODELING%GOBP%GO:0034103	0.0402665
REGULATION OF TRANSPORTER ACTIVITY%GOBP%GO:0032409	0.0403843
NEGATIVE REGULATION OF TRANSPORT%GOBP%GO:0051051	0.0405227
REGULATION OF SMOOTH MUSCLE CELL MIGRATION%GOBP%GO:0014910	0.0408474
PID_TCR_PATHWAY%MSIGDB_C2%PID_TCR_PATHWAY	0.0408986
PID_NECTIN_PATHWAY%MSIGDB_C2%PID_NECTIN_PATHWAY	0.0409843
APICAL PLASMA MEMBRANE%GOCC%GO:0016324	0.0414976
EXTRINSIC COMPONENT OF MEMBRANE%GOCC%GO:0019898	0.0414669
G-PROTEIN COUPLED RECEPTOR SIGNALING PATHWAY%GOBP%GO:0007186	0.0415964
PID_INSULIN_PATHWAY%MSIGDB_C2%PID_INSULIN_PATHWAY	0.0416885
STRIATED MUSCLE CONTRACTION%GOBP%GO:0006941	0.0420823
HALLMARK_HYPOXIA%MSIGDB_C2%HALLMARK_HYPOXIA	0.0420283
INTEGRIN-LINKED KINASE SIGNALING%PATHWAY INTERACTION DATABASE NCI-NATURE CURATED DATA%INTEGRIN-LINKED KINASE SIGNALING	0.0420216
CELLULAR COMPONENT MORPHOGENESIS%GOBP%GO:0032989	0.041943
METAL ION TRANSPORT%GOBP%GO:0030001	0.0418312
POSITIVE REGULATION OF ORGANELLE ASSEMBLY%GOBP%GO:1902117	0.0417901
NEGATIVE REGULATION OF DEVELOPMENTAL PROCESS%GOBP%GO:0051093	0.0423475
REGULATION OF MAPK CASCADE%GOBP%GO:0043408	0.0426467
SIG_REGULATION_OF_THE_ACTIN_CYTOSKELETON_BY_RHO_GTPASES%MSIGDB_C2%SIG_REGULATION_OF_THE_ACTIN_CYTOSKELETON_BY_RHO_GTPASES	0.0433058
PID_TXA2PATHWAY%MSIGDB_C2%PID_TXA2PATHWAY	0.0432781
SENSORY PERCEPTION OF MECHANICAL STIMULUS%GOBP%GO:0050954	0.0433362
PID_SYNDECAN_2_PATHWAY%MSIGDB_C2%PID_SYNDECAN_2_PATHWAY	0.0434453
NERVOUS SYSTEM PROCESS%GOBP%GO:0050877	0.0433936
CYTOSKELETAL REGULATION BY RHO GTPASE%PANTHER PATHWAY%P00016	0.0435376
HEART PROCESS%GOBP%GO:0003015	0.0437709
ION CHANNEL COMPLEX%GOCC%GO:0034702	0.0438971
IGF1 PATHWAY%PATHWAY INTERACTION DATABASE NCI-NATURE CURATED DATA%IGF1 PATHWAY	0.0441814
CORTICAL CYTOSKELETON ORGANIZATION%GOBP%GO:0030865	0.0445377
REGULATION OF ACTION POTENTIAL%GOBP%GO:0098900	0.0444468
PID_ILK_PATHWAY%MSIGDB_C2%PID_ILK_PATHWAY	0.0444647
SYNDECAN-2-MEDIATED SIGNALING EVENTS%PATHWAY INTERACTION DATABASE NCI-NATURE CURATED DATA%SYNDECAN-2-MEDIATED SIGNALING EVENTS	0.0444358
ESTABLISHMENT OF CELL POLARITY%GOBP%GO:0030010	0.044645
CELL MORPHOGENESIS%GOBP%GO:0000902	0.0459255
MODIFICATION BY HOST OF SYMBIONT MORPHOLOGY OR PHYSIOLOGY%GOBP%GO:0051851	0.0461629
REGULATION OF CELL PROJECTION ASSEMBLY%GOBP%GO:0060491	0.0465403
PID_VEGFR1_2_PATHWAY%MSIGDB_C2%PID_VEGFR1_2_PATHWAY	0.0466013
INSULIN PATHWAY%PATHWAY INTERACTION DATABASE NCI-NATURE CURATED DATA%INSULIN PATHWAY	0.0471086
POSITIVE REGULATION OF MONONUCLEAR CELL PROLIFERATION%GOBP%GO:0032946	0.0473302
CYTOPLASMIC SIDE OF PLASMA MEMBRANE%GOCC%GO:0009898	0.0474658
MEMORY%GOBP%GO:0007613	0.0475154
REGULATION OF STRESS FIBER ASSEMBLY%GOBP%GO:0051492	0.0475371
POSITIVE REGULATION OF LEUKOCYTE PROLIFERATION%GOBP%GO:0070665	0.0475281
NABA_ECM_REGULATORS%MSIGDB_C2%NABA_ECM_REGULATORS	0.0477765
SPERM PART%GOCC%GO:0097223	0.0478386
REGULATION OF ION TRANSPORT%GOBP%GO:0043269	0.0477744
TISSUE DEVELOPMENT%GOBP%GO:0009888	0.0477847
CELL ADHESION MEDIATOR ACTIVITY%GOMF%GO:0098631	0.0480503
BIOCARTA_NFAT_PATHWAY%MSIGDB_C2%BIOCARTA_NFAT_PATHWAY	0.0487815
POSITIVE REGULATION OF CYTOSKELETON ORGANIZATION%GOBP%GO:0051495	0.0487386
CELL DEVELOPMENT%GOBP%GO:0048468	0.0490945
REGULATION OF NEURAL PRECURSOR CELL PROLIFERATION%GOBP%GO:2000177	0.04922
POSITIVE REGULATION OF LAMELLIPODIUM ORGANIZATION%GOBP%GO:1902745	0.0494155
ENDOPEPTIDASE REGULATOR ACTIVITY%GOMF%GO:0061135	0.0496365

## Sheet: Down Luminal progenitor
GSEA results for proteins downregulated in ER-PR- basal, ER-PR- luminal progenitor and ER+PR+ luminal cells by progesterone.
NAME	FDR q-val
HALLMARK_COAGULATION%MSIGDB_C2%HALLMARK_COAGULATION	0.00528587
REGULATION OF IGF ACTIVITY BY IGFBP%REACTOME%R-HSA-381426.2	0.00329294
POST-TRANSLATIONAL PROTEIN PHOSPHORYLATION%REACTOME%R-HSA-8957275.1	0.0083699
NABA_MATRISOME_ASSOCIATED%MSIGDB_C2%NABA_MATRISOME_ASSOCIATED	0.00694173
KERATINIZATION%REACTOME%R-HSA-6805567.2	0.00580581
SARCOLEMMA%GOCC%GO:0042383	0.00618333
NEGATIVE REGULATION OF RESPONSE TO WOUNDING%GOBP%GO:1903035	0.0111397
POSITIVE REGULATION OF ION TRANSMEMBRANE TRANSPORTER ACTIVITY%GOBP%GO:0032414	0.0107398
CELL-CELL CONTACT ZONE%GOCC%GO:0044291	0.0102763
GLUTATHIONE TRANSFERASE ACTIVITY%GOMF%GO:0004364	0.0117395
HYDROLASE ACTIVITY, HYDROLYZING O-GLYCOSYL COMPOUNDS%GOMF%GO:0004553	0.0133175
SARCOPLASM%GOCC%GO:0016528	0.0127412
PLATELET ACTIVATION, SIGNALING AND AGGREGATION%REACTOME DATABASE ID RELEASE 62%76002	0.0123486
POSITIVE REGULATION OF TRANSPORTER ACTIVITY%GOBP%GO:0032411	0.0122226
MUSCLE CONTRACTION%REACTOME DATABASE ID RELEASE 62%397014	0.0152022
NEGATIVE REGULATION OF WOUND HEALING%GOBP%GO:0061045	0.0143316
INTERCALATED DISC%GOCC%GO:0014704	0.0149526
B CELL ACTIVATION%PANTHER PATHWAY%P00010	0.0164093
GLUTATHIONE CONJUGATION%REACTOME DATABASE ID RELEASE 62%156590	0.0244081
INTERMEDIATE FILAMENT-BASED PROCESS%GOBP%GO:0045103	0.0243043
NABA_MATRISOME%MSIGDB_C2%NABA_MATRISOME	0.0233348
RESPONSE TO ELEVATED PLATELET CYTOSOLIC CA2+%REACTOME DATABASE ID RELEASE 62%76005	0.0223321
INTERMEDIATE FILAMENT CYTOSKELETON ORGANIZATION%GOBP%GO:0045104	0.0217553
SUBSTRATE-SPECIFIC CHANNEL ACTIVITY%GOMF%GO:0022838	0.024214
KERATINOCYTE DIFFERENTIATION%GOBP%GO:0030216	0.0262033
HOMOTYPIC CELL-CELL ADHESION%GOBP%GO:0034109	0.0285803
GLUTATHIONE METABOLIC PROCESS%GOBP%GO:0006749	0.0279078
ACTIN FILAMENT BINDING%GOMF%GO:0051015	0.0290856
SECRETORY GRANULE MEMBRANE%GOCC%GO:0030667	0.0319183
REGULATION OF LYMPHOCYTE MIGRATION%GOBP%GO:2000401	0.0322995
NEGATIVE REGULATION OF RESPONSE TO EXTERNAL STIMULUS%GOBP%GO:0032102	0.0318124
ACTIN BINDING%GOMF%GO:0003779	0.0342498
REGULATION OF ION TRANSMEMBRANE TRANSPORTER ACTIVITY%GOBP%GO:0032412	0.0347392
SECRETORY GRANULE%GOCC%GO:0030141	0.0354025
NABA_ECM_AFFILIATED%MSIGDB_C2%NABA_ECM_AFFILIATED	0.0350991
PLATELET DEGRANULATION%REACTOME DATABASE ID RELEASE 62%114608	0.0341617
CA2+ PATHWAY%REACTOME DATABASE ID RELEASE 62%4086398	0.0355302
NEGATIVE REGULATION OF CYTOKINE PRODUCTION%GOBP%GO:0001818	0.0381716
ION CHANNEL ACTIVITY%GOMF%GO:0005216	0.0375007
MONOSACCHARIDE BIOSYNTHETIC PROCESS%GOBP%GO:0046364	0.0393579
PID_ENDOTHELIN_PATHWAY%MSIGDB_C2%PID_ENDOTHELIN_PATHWAY	0.0383979
GATED CHANNEL ACTIVITY%GOMF%GO:0022836	0.0385267
INTERMEDIATE FILAMENT%GOCC%GO:0005882	0.0404964
SARCOPLASMIC RETICULUM%GOCC%GO:0016529	0.0440726
ENDOTHELINS%PATHWAY INTERACTION DATABASE NCI-NATURE CURATED DATA%ENDOTHELINS	0.0442756
PROTEASE BINDING%GOMF%GO:0002020	0.0458093
CARDIAC CONDUCTION%REACTOME%R-HSA-5576891.2	0.0460923
CELL SURFACE%GOCC%GO:0009986	0.0491609
REGULATION OF CARDIAC MUSCLE CONTRACTION%GOBP%GO:0055117	0.048402

## Sheet: Down ERPR+ Luminal
GSEA results for proteins downregulated in ER-PR- basal, ER-PR- luminal progenitor and ER+PR+ luminal cells by progesterone.
NAME	FDR q-val
BLOOD MICROPARTICLE%GOCC%GO:0072562	0.000711479
KERATINIZATION%REACTOME%R-HSA-6805567.2	0.00107798
POSITIVE REGULATION OF RESPONSE TO EXTERNAL STIMULUS%GOBP%GO:0032103	0.000955523
REGULATION OF IGF ACTIVITY BY IGFBP%REACTOME%R-HSA-381426.2	0.0008852
NABA_MATRISOME%MSIGDB_C2%NABA_MATRISOME	0.00171962
HALLMARK_EPITHELIAL_MESENCHYMAL_TRANSITION%MSIGDB_C2%HALLMARK_EPITHELIAL_MESENCHYMAL_TRANSITION	0.0019107
HEMOSTASIS%GOBP%GO:0007599	0.00254111
DNA STRAND ELONGATION%REACTOME DATABASE ID RELEASE 62%69190	0.00346473
POST-TRANSLATIONAL PROTEIN PHOSPHORYLATION%REACTOME%R-HSA-8957275.1	0.00417349
POSITIVE REGULATION OF INFLAMMATORY RESPONSE%GOBP%GO:0050729	0.00382769
COAGULATION%GOBP%GO:0050817	0.00399923
BLOOD COAGULATION%GOBP%GO:0007596	0.00390521
POSITIVE REGULATION OF PROTEIN SECRETION%GOBP%GO:0050714	0.0055189
POSITIVE REGULATION OF PEPTIDE SECRETION%GOBP%GO:0002793	0.00578878
PLATELET ACTIVATION, SIGNALING AND AGGREGATION%REACTOME DATABASE ID RELEASE 62%76002	0.00620429
REGULATION OF INFLAMMATORY RESPONSE%GOBP%GO:0050727	0.00808084
REGULATION OF RESPONSE TO EXTERNAL STIMULUS%GOBP%GO:0032101	0.00907361
REGULATION OF EXOCYTOSIS%GOBP%GO:0017157	0.00963661
WOUND HEALING%GOBP%GO:0042060	0.012049
RESPONSE TO ELEVATED PLATELET CYTOSOLIC CA2+%REACTOME DATABASE ID RELEASE 62%76005	0.0125126
NABA_ECM_GLYCOPROTEINS%MSIGDB_C2%NABA_ECM_GLYCOPROTEINS	0.0127278
NEGATIVE REGULATION OF INNATE IMMUNE RESPONSE%GOBP%GO:0045824	0.0130183
REGULATION OF CHEMOTAXIS%GOBP%GO:0050920	0.0129471
NABA_CORE_MATRISOME%MSIGDB_C2%NABA_CORE_MATRISOME	0.0127318
POSITIVE REGULATION OF DEFENSE RESPONSE%GOBP%GO:0031349	0.0136143
HALLMARK_COMPLEMENT%MSIGDB_C2%HALLMARK_COMPLEMENT	0.0132813
HETEROTRIMERIC G-PROTEIN SIGNALING PATHWAY-GQ ALPHA AND GO ALPHA MEDIATED PATHWAY%PANTHER PATHWAY%P00027	0.0128952
NABA_MATRISOME_ASSOCIATED%MSIGDB_C2%NABA_MATRISOME_ASSOCIATED	0.0129885
RESPONSE TO WOUNDING%GOBP%GO:0009611	0.0129535
TISSUE REMODELING%GOBP%GO:0048771	0.0139644
HOMOTYPIC CELL-CELL ADHESION%GOBP%GO:0034109	0.0151162
REGULATION OF DEFENSE RESPONSE%GOBP%GO:0031347	0.0146666
REGULATION OF VESICLE-MEDIATED TRANSPORT%GOBP%GO:0060627	0.0143959
PLATELET DEGRANULATION%REACTOME DATABASE ID RELEASE 62%114608	0.0156039
THROMBOXANE A2 RECEPTOR SIGNALING%PATHWAY INTERACTION DATABASE NCI-NATURE CURATED DATA%THROMBOXANE A2 RECEPTOR SIGNALING	0.0180557
HEMOSTASIS%REACTOME%R-HSA-109582.1	0.0191185
NEGATIVE REGULATION OF IMMUNE RESPONSE%GOBP%GO:0050777	0.0244759
MESENCHYMAL CELL DIFFERENTIATION%GOBP%GO:0048762	0.0242811
PIGMENTATION%GOBP%GO:0043473	0.0239673
PID_TXA2PATHWAY%MSIGDB_C2%PID_TXA2PATHWAY	0.0262774
RECEPTOR METABOLIC PROCESS%GOBP%GO:0043112	0.0276627
NEGATIVE REGULATION OF WOUND HEALING%GOBP%GO:0061045	0.0274296
PLATELET ACTIVATION%GOBP%GO:0030168	0.0318468
GASTRIN-CREB SIGNALLING PATHWAY VIA PKC AND MAPK%REACTOME%R-HSA-881907.1	0.03266
REGULATION OF PROTEIN SECRETION%GOBP%GO:0050708	0.0319343
PID_THROMBIN_PAR1_PATHWAY%MSIGDB_C2%PID_THROMBIN_PAR1_PATHWAY	0.0320261
HUMORAL IMMUNE RESPONSE%GOBP%GO:0006959	0.0330659
REGULATION OF SECRETION BY CELL%GOBP%GO:1903530	0.0328206
REGULATION OF LEUKOCYTE MIGRATION%GOBP%GO:0002685	0.0327618
REGULATION OF WOUND HEALING%GOBP%GO:0061041	0.034351
SYNTHESIS OF DNA%REACTOME%R-HSA-69239.2	0.0343064
POSITIVE REGULATION OF CYTOKINE SECRETION%GOBP%GO:0050715	0.0354478
POSITIVE REGULATION OF SECRETION BY CELL%GOBP%GO:1903532	0.0353416
NEGATIVE REGULATION OF RESPONSE TO WOUNDING%GOBP%GO:1903035	0.0346871
REGULATION OF EXTRINSIC APOPTOTIC SIGNALING PATHWAY VIA DEATH DOMAIN RECEPTORS%GOBP%GO:1902041	0.0359459
REGULATION OF CYTOKINE SECRETION%GOBP%GO:0050707	0.0355319
PAR1-MEDIATED THROMBIN SIGNALING EVENTS%PATHWAY INTERACTION DATABASE NCI-NATURE CURATED DATA%PAR1-MEDIATED THROMBIN SIGNALING EVENTS	0.043973
REGULATION OF HEMOSTASIS%GOBP%GO:1900046	0.0441596
DNA REPLICATION%REACTOME%R-HSA-69306.1	0.0442932
REGULATION OF RESPONSE TO WOUNDING%GOBP%GO:1903034	0.0436377
MULTICELLULAR ORGANISMAL SIGNALING%GOBP%GO:0035637	0.0431556
REGULATION OF COAGULATION%GOBP%GO:0050818	0.0432626
REGULATION OF PEPTIDE SECRETION%GOBP%GO:0002791	0.0431396
NABA_ECM_AFFILIATED%MSIGDB_C2%NABA_ECM_AFFILIATED	0.0452952
PLATELET AGGREGATION%GOBP%GO:0070527	0.045517
RECYCLING ENDOSOME MEMBRANE%GOCC%GO:0055038	0.0456462
REGULATION OF BLOOD COAGULATION%GOBP%GO:0030193	0.0479588
PEPTIDASE REGULATOR ACTIVITY%GOMF%GO:0061134	0.047337
INTERMEDIATE FILAMENT-BASED PROCESS%GOBP%GO:0045103	0.0483606
REGULATION OF ANGIOGENESIS%GOBP%GO:0045765	0.049523
RAB GERANYLGERANYLATION%REACTOME%R-HSA-8873719.2	0.0488556
REGULATION OF CYTOKINE PRODUCTION%GOBP%GO:0001817	0.0486897
INTERMEDIATE FILAMENT CYTOSKELETON ORGANIZATION%GOBP%GO:0045104	0.049525
G2 M DNA DAMAGE CHECKPOINT%REACTOME DATABASE ID RELEASE 62%69473	0.0499221
